# Supplementary material for: Roseobacters in a Sea of Poly- and Paraphyly: Whole Genome-Based Taxonomy of the Family Rhodobacteraceae and the Proposal for the Split of the “Roseobacter Clade” Into a Novel Family, Roseobacteraceae fam. nov
Source: Front Microbiol. 2021 Jun 25;12:683109. doi: 10.3389/fmicb.2021.683109 (PMC8267831; doi:10.3389/fmicb.2021.683109)
Supplement: Supplementary file 2 [file Table_1.xlsx]

## Sheet: Initial dataset
Supplementary Table 1. All Rhodobacteraceae isolates used in this study including the low-quality genomes subsequently removed based on CheckM results.
Isolate name	Alternate name/s	Strain	Isolation paper	Year first described	16S rRNA accession no.	Type species
Actibacterium atlanticum		22II-S11-z10; LMG 27158; MCCC 1A09298	Li et al. 2015 (Actibacterium atlanticum sp. nov., isolated from surface seawater of the Atlantic Ocean. Antonie van Leeuwenhoek)	2015	KJ159064
Actibacterium mucosum		R46; CECT 7668; KCTC 23349	Lucena et al. 2012 emend. Park et al. 2014 (Confluentimicrobium lipolyticum gen. nov., sp. nov., a novel lipolytic alphaproteobacterium isolated from the junction between the ocean and a freshwater spring, and emended description of Actibacterium mucosum Lucena et al)	2012	HE590855	Y
Actibacterium pelagium		JN33; CGMCC 1.16012; KCTC 52653	Guo et al. 2017 (Actibacterium pelagium sp. nov., a novel alphaproteobacterium, and emended description of the genus Actibacterium.)	2017	KY273602
Actibacterium ureilyticum		LS-811; BCRC 80823; JCM 30681	Lin et al. 2016 (Actibacterium ureilyticum sp. nov., isolated from seawater)	2016	KP162062
Acuticoccus kandeliae		J103; DSM 104434; MCCC 1K03288	Yin et al 2018 (Acuticoccus kandeliae sp. nov., isolated from rhizosphere soil of the mangrove plant Kandelia, and emended description of Acuticoccus yangtzensis.)	2018	KY038377
Acuticoccus yangtzensis		JL1095; CGMCC 1.12795; DSM 28604	Hou et al. 2015 ( Acuticoccus yangtzensis gen. nov., sp. nov., a novel member in the family Rhodobacteraceae, isolated from the surface water of the Yangtze Estuary. Curr. Microbiol., 70, 176-182)	2015	KF741873	Y
Aestuariivita boseongensis		BS-B2; KCTC 42052; CECT 8532	Park et al 2014 (Aestuariivita boseongensis gen. nov., sp. nov., isolated from a tidal flat sediment)	2014	KF977838	Y
Ahrensia kielensis		B9; ATCC 25656; CIP 106964; DSM 5890; IAM 12618; IFO (now NBRC) 15762; JCM 20689; LMG 133; NCMB 2205	Uchino et al. 1999 emend. Liu et al. 2016 (Ahrensia marina sp. nov., a dimethylsulfoniopropionate-cleaving bacterium isolated from seawater, and emended descriptions of the genus Ahrensia and Ahrensia kielensis)	1968	D88524	Y
Ahrensia marina		LZD062; MCCC 1K00254; JCM 30117; DSM 28886	Liu et al 2016 (Ahrensia marina sp. nov., a dimethylsulfoniopropionate-cleaving bacterium isolated from seawater, and emended descriptions of the genus Ahrensia and Ahrensia kielensis)	2016	KJ700633
Albidovulum inexpectatum		FRR-10; DSM 12048; ATCC BAA-387	Albuquerque et al. 2003 (Albidovulum inexpectatum gen. nov., sp. nov., a nonphotosynthetic and slightly thermophilic bacterium from a marine hot spring that is very closely related to members of the photosynthetic genus Rhodovulum.)	2003	AF465833	Y
Albidovulum xiamenense		YBY-7; CGMCC 1.10789; LMG 26247; MCCC 1A06317	Yin et al 2012 (Albidovulum xiamenense sp. nov., a moderately thermophilic bacterium from a terrestrial hot spring)	2012	HQ709061
Albimonas donghaensis		DS2; DSM 17890; KCTC 12586	Lim et al 2008 (Albimonas donghaensis gen. nov., sp. nov., a non-photosynthetic member of the class Alphaproteobacteria isolated from seawater.)	2008	DQ280370	Y
Albimonas pacifica		P-50-3; KACC 16527; CGMCC 1.11030	Li et al 2013 (Albimonas pacifica sp. nov., isolated from seawater of the Pacific, and emended description of the genus Albimonas)	2013	JN837486
Aliiroseovarius crassostreae	Roseovarius crassostreae; pseudoseovarius crassostreae	CV919-312; ATCC BAA-1102; DSM 16950	Park et al 2015 (Aliiroseovarius pelagivivens gen. nov., sp. nov., isolated from seawater, and reclassification of three species of the genus Roseovarius as Aliiroseovarius crassostreae comb. nov., Aliiroseovarius halocynthiae comb. nov. and Aliiroseovarius sediminilitoris comb. nov.)	2005	AF114484
Aliiroseovarius halocynthiae	Roseovarius halocynthiae (old); Pseudoroseovarius halocynthiae (homotypic)	MA1-10; CCUG 60745; KCTC 23462; DSM 27840	Park et al 2015 (Aliiroseovarius pelagivivens gen. nov., sp. nov., isolated from seawater, and reclassification of three species of the genus Roseovarius as Aliiroseovarius crassostreae comb. nov., Aliiroseovarius halocynthiae comb. nov. and Aliiroseovarius sediminilitoris comb)	2012	HQ852039
Aliiroseovarius pelagivivens		GYSW-22; KCTC 42459; CECT 8811	Park et al 2015 (Aliiroseovarius pelagivivens gen. nov., sp. nov., isolated from seawater, and reclassification of three species of the genus Roseovarius as Aliiroseovarius crassostreae comb. nov., Aliiroseovarius halocynthiae comb. nov. and Aliiroseovarius sediminilitoris comb. nov)	2015	KP662554	Y
Aliiroseovarius sediminilitoris	Roseovarius sediminilitoris; Pseudoroseovarius sediminilitoris	M-M10; KCTC 23959; CCUG 6241; DSM 29439	Park et al 2015 (Aliiroseovarius pelagivivens gen. nov., sp. nov., isolated from seawater, and reclassification of three species of the genus Roseovarius as Aliiroseovarius crassostreae comb. nov., Aliiroseovarius halocynthiae comb. nov. and Aliiroseovarius sediminilitoris comb. nov. )	2013	JQ739459
Amylibacter kogurei		4G11; KCTC:52506; NBRC:112428	Wong et al in press (Amylibacter kogurei sp. nov., a novel marine alphaproteobacterium isolated from the coastal sea surface microlayer of a marine inlet)	2018	KY463497
Antarctobacter heliothermus		EL-219; CIP 106394; DSM 11445	Labrenz et al 1998 (Antarctobacter heliothermus gen. nov., sp. nov., a budding bacterium from hypersaline and heliothermal Ekho Lake)	1998	Y11552	Y
Aquimixticola soesokkakensis		DSSK2-3; CECT 8620; KCTC 42137	Park et al 2015 (Aquimixticola soesokkakensis gen. nov., sp. nov., a novel lipolytic alphaproteobacterium isolated from the junction between the ocean and a freshwater spring, and reclassification of Roseovarius marinus as Pacificibacter marinus comb. nov. and emended description of the genus Pacificibacter)	2015	KJ794108	Y
Ascidiaceihabitans donghaensis		RSS1-M3; KCTC 42118; CECT 8599	Kim et al 2014 (Ascidiaceihabitans donghaensis gen. nov., sp. nov., isolated from the golden sea squirt Halocynthia aurantium.)	2014	KJ729028	Y
Boseongicola aestuarii		BS-W15; KCTC 32576; CECT 8489	Park et al 2014 (Boseongicola aestuarii gen. nov., sp. nov., isolated from a tidal flat sediment.)	2014	KF977837	Y
Brevirhabdus pacifica		22DY15; JCM 19489; DSM 27767; CGMCC 1.12416; MCCC 1K00276	Wu et al 2015 (Brevirhabdus pacifica gen. nov., sp. nov., isolated from deep-sea sediment in a hydrothermal vent field Int. J. Syst. Evol. Microbiol)	2015	KC018457	Y
Celeribacter baekdonensis		L-6; CCUG 60799; KCTC 23497; DSM 27375	Lee et al 2012 (Celeribacter baekdonensis sp. nov., isolated from seawater, and emended description of the genus Celeribacter Ivanova et al. 2010. Int. J. Syst. Evol. Microbiol.)	2012	HM997022
Celeribacter ethanolicus		NH195; GMCC 1.15406; JCM 31095	Jian et al 2016 (Celeribacter ethanolicus sp. nov., isolated from seawater of the South China Sea)	2016	KT852989
Celeribacter halophilus		ZXM137; MCCC 1A06432; CGMCC 1.8891; LMG 24854	Lai et al 2014 (Celeribacter indicus sp. nov., a polycyclic aromatic hydrocarbon-degrading bacterium from deep-sea sediment and reclassification of Huaishuia halophila as Celeribacter halophilus comb.)	2012	FJ436725
Celeribacter indicus		P73; MCCC 1A01112; LMG 27600; DSM 27257	Lai et al 2014 (Celeribacter indicus sp. nov., a polycyclic aromatic hydrocarbon-degrading bacterium from deep-sea sediment and reclassification of Huaishuia halophila as Celeribacter halophilus comb. nov.)	2014	EU440950
Celeribacter manganoxidans		DY2–5; JCM 19384; KCTC 32473	Wang et al 2015 (Celeribacter manganoxidans sp. nov., a manganese-oxidizing bacterium isolated from deep-sea sediment of a polymetallic nodule province.)	2015	KF356415
Celeribacter marinus		IMCC12053; KACC 17482; NBRC 109702	Baek et al 2014 (Celeribacter marinus sp. nov., isolated from coastal seawater.)	2014	KF146343
Celeribacter neptunius		H 14; CIP 109922; KMM 6012; DSM 26471	Ivanova et al 2010 (Celeribacter neptunius gen. nov., sp. nov., a new member of the class Alphaproteobacteria.)	2010	FJ535354	Y
Celeribacter persicus		SBU1; MCCC 1A00672; DSM 100434	Jami et al 2016 (Celeribacter persicus sp. nov., a polycyclic-aromatic-hydrocarbon-degrading bacterium isolated from mangrove soil.)	2016	KR349442
Citreimonas salinaria		CL-SP20; JCM 13036; KCCM 42116; DSM 26880	Choi and Cho 2006 (Citreimonas salinaria gen. nov., sp. nov., a member of the Roseobacter clade isolated from a solar saltern.)	2006	AY962295	Y
Cognatishimia maritima	Thalassobius maritimus	GSW-M6; DSM 28223; KCTC 23347; CCUG 60021	Wirth and Whitman 2018 ( Phylogenomic analyses of a clade within the roseobacter group suggest taxonomic reassignments of species of the genera Aestuariivita, Citreicella, Loktanella, Nautella, Pelagibaca, Ruegeria, Thalassobius, Thiobacimonas and Tropicibacter, and the proposal of six novel genera.)	2012	HM748766	Y
Cognatiyoonia koreensis	Loktenalla Koreensis	GA2-M3; DSM 17925; CIP 109899; KACC 11519	Wirth and Whitman 2018 (Phylogenomic analyses of a clade within the roseobacter group suggest taxonomic reassignments of species of the genera Aestuariivita, Citreicella, Loktanella, Nautella, Pelagibaca, Ruegeria, Thalassobius, Thiobacimonas and Tropicibacter, and the proposal of six novel genera.)	2006	DQ344498	Y
Cognatiyoonia sediminum	Loktanella sediminum	S3B03; DSM 28715; JCM 30120; MCCC 1K00257	Wirth and Whitman 2018 (Phylogenomic analyses of a clade within the roseobacter group suggest taxonomic reassignments of species of the genera Aestuariivita, Citreicella, Loktanella, Nautella, Pelagibaca, Ruegeria, Thalassobius, Thiobacimonas and Tropicibacter, and the proposal of six novel genera.)	2015	KJ620985
Confluentimicrobium lipolyticum		SSK1-4; KCTC 42136; CECT 8621	Park et al 2015 (Confluentimicrobium lipolyticum gen. nov., sp. nov., a novel lipolytic alphaproteobacterium isolated from the junction between the ocean and a freshwater spring, and emended description of Actibacterium mucosum Lucena et al. 2012.)	2015	KJ889015	Y
Cribrihabitans marinus		CZ-AM5; CGMCC 1.13219; JCM 19401; DSM 29340	Chen et al 2014 (Cribrihabitans marinus gen. nov., sp. nov., isolated from a biological filter in a marine recirculating aquaculture system.)	2014	JX306766	Y
Defluviimonas alba		cai42; CGMCC 1.12518; LMG 27406	Pan et al 2015 (Defluviimonas alba sp. nov., isolated from an oilfield.)	2015	KC222646
Defluviimonas aquaemixtae		CDM-7; KCTC 42108; CECT 8626	Jung et al 2014 (Defluviimonas aquaemixtae sp. nov., isolated from the junction between a freshwater spring and the ocean.)	2014	KM099069
Defluviimonas denitrificans		D9-3; ATCC BAA-1447; DSM 18921	Foesel et al 2011 (Defluviimonas denitrificans gen. nov., sp. nov., and Pararhodobacter aggregans gen. nov., sp. nov., non-phototrophic Rhodobacteraceae from the biofilter of a marine aquaculture. )	2011	AM403214	Y
Defluviimonas indica		20V17; CGMCC 1.10859; JCM 17871; MCCC 1A01802; DSM 24802	Jiang et al 2014 (Defluviimonas indica sp. nov., a marine bacterium isolated from a deep-sea hydrothermal vent environment.)	2014	HM050420
Dinoroseobacter shibae		DFL 12; DSM 16493; NCIMB 14021	Biebl et al 2005 (Dinoroseobacter shibae gen. nov., sp. nov., a new aerobic phototrophic bacterium isolated from dinoflagellates.)	2005	AJ534211	Y
Donghicola eburneus		SW-277; JCM 13604; KCTC 12735; DSM 29127	Yoon et al 2007 (Donghicola eburneus gen. nov., sp. nov., isolated from seawater of the East Sea in Korea.)	2007	DQ667965	Y
Donghicola tyrosinivorans		13-93-B1; DSM 100212; KCTC 42571	Sung et al 2015 (Donghicola tyrosinivorans sp. nov., a tyrosine-degrading bacterium isolated from seawater.)	2015	KP901250
Epibacterium mobile	Ruegeria pelagia; Ruegeria mobilis	MBIC01146; DSM 23403; NBRC 101030; CIP 109181	Wirth and Whitman 2018 (Phylogenomic analyses of a clade within the roseobacter group suggest taxonomic reassignments of species of the genera Aestuariivita, Citreicella, Loktanella, Nautella, Pelagibaca, Ruegeria, Thalassobius, Thiobacimonas and Tropicibacter, and the proposal of six novel genera.)	2007	AB255401
Epibacterium multivorans		MD5; DSM 26470; CECT 7557; KCTC 23350	Wirth and Whitman 2018 (Phylogenomic analyses of a clade within the roseobacter group suggest taxonomic reassignments of species of the genera Aestuariivita, Citreicella, Loktanella, Nautella, Pelagibaca, Ruegeria, Thalassobius, Thiobacimonas and Tropicibacter, and the proposal of six novel genera.)	2012	FR727679
Epibacterium scottomollicae	Ruegeria scottomollicae	LMG 24367; DSM 25328; CCUG 55858	Wirth and Whitman 2018 (Phylogenomic analyses of a clade within the roseobacter group suggest taxonomic reassignments of species of the genera Aestuariivita, Citreicella, Loktanella, Nautella, Pelagibaca, Ruegeria, Thalassobius, Thiobacimonas and Tropicibacter, and the proposal of six novel genera.)	2008	AM905330
Epibacterium ulvae		U95; DSM 24752; LMG 26464	Penesyan et al 2013 (Epibacterium ulvae gen. nov., sp. nov., epibiotic bacteria isolated from the surface of a marine alga.)	2013	JN935021	Y
Flavimaricola marinus	Loktanella marina	MDM-7; CECT 8899; KCTC 42722	Wirth and Whitman 2018 (Phylogenomic analyses of a clade within the roseobacter group suggest taxonomic reassignments of species of the genera Aestuariivita, Citreicella, Loktanella, Nautella, Pelagibaca, Ruegeria, Thalassobius, Thiobacimonas and Tropicibacter, and the proposal of six novel genera.)	2016	KU522242	Y
Gemmobacter aquatilis		ATCC 49971; DSM 3857; IFAM 1031	Rothe et al 1988 (The phylogenetic position of the budding bacteria Blastobacter aggregatus and Gemmobacter aquatilis gen. nov., sp. nov.)	1988	FR733676	Y
Gemmobacter caeni		DCA-1; CGMCC 1.7745; DSM 21823	Chen et al 2013 (Description of Gemmobacter fontiphilus sp. nov., isolated from a freshwater spring, reclassification of Catellibacterium nectariphilum as Gemmobacter nectariphilus comb. nov., Catellibacterium changlense as Gemmobacter changlensis comb. nov., Catellibacterium aquatile as Gemmobacter aquaticus nom. nov., Catellibacterium caeni as Gemmobacter caeni comb. nov., Catellibacterium nanj…	2011	FJ386516
Gemmobacter changlensis	Cereibacter changlensis; Catellibacterium changlense; Rhodobacter changlensis (all old)	JA139; CCUG 53722; DSM 18774; JCM 14338	Chen et al 2013 (Description of Gemmobacter fontiphilus sp. nov., isolated from a freshwater spring, reclassification of Catellibacterium nectariphilum as Gemmobacter nectariphilus comb. nov., Catellibacterium changlense as Gemmobacter changlensis comb. nov., Catellibacterium aquatile as Gemmobacter aquaticus nom. nov., Catellibacterium caeni as Gemmobacter caeni comb. nov., Catellibacterium nanj…	2007	AM399030
Gemmobacter intermedius		119/4; CIP 110795; LMG 28215; CCM 8510; DSM 28642	Kampfer et al 2015 (Gemmobacter intermedius sp. nov., isolated from a white stork (Ciconia ciconia).)	2015	KM407667
Gemmobacter megaterium		CF17; CGMCC 1.11024; JCM 18498; DSM 26375	Liu e al 2014 (Gemmobacter megaterium sp. nov., isolated from coastal planktonic seaweeds.)	2014	JN620361
Gemmobacter nectariphilus		AST4; DSM 15620; JCM 11959; NBRC 100046	Chen et al 2013 (Description of Gemmobacter fontiphilus sp. nov., isolated from a freshwater spring, reclassification of Catellibacterium nectariphilum as Gemmobacter nectariphilus comb. nov., Catellibacterium changlense as Gemmobacter changlensis comb. nov., Catellibacterium aquatile as Gemmobacter aquaticus nom. nov., Catellibacterium caeni as Gemmobacter caeni comb. nov., Catellibacterium nanj…	2004	AB101543
Haematobacter massiliensis	Rhodobacter massiliensis	Framboise; CCUG 47968; CIP 107725	Helsel et al 2007 (Identification of "Haematobacter", a new genus of aerobic Gram-negative rods isolated from clinical specimens, and reclassification of Rhodobacter massiliensis as "Haematobacter massiliensis comb. nov.")	2006	DQ342309
Haematobacter missouriensis		H1892; CCUG 52307; CIP 109176	Helsel et al 2007 (Identification of "Haematobacter", a new genus of aerobic Gram-negative rods isolated from clinical specimens, and reclassification of Rhodobacter massiliensis as "Haematobacter massiliensis comb. nov.")	2007	DQ342315	Y
Halichondribacter symbioticus		HP-f2	Knobloch et al 2019 Candidatus not yet validated (Bacterial diversity in the marine sponge Halichondria panicea from Icelandic waters and host-specificity of its dominant symbiont 'Candidatus Halichondribacter symbioticus')	2019	-
Halocynthiibacter arcticus		PAMC 20958; KCTC 42129; JCM 30530	Baek et al 2015 (Halocynthiibacter arcticus sp. nov., isolated from Arctic marine sediment.)	2015	KP197665
Halocynthiibacter namhaensis		RA2-3; KCTC 32362; NBRC 109999	Kim et al 2014 (Halocynthiibacter namhaensis gen. nov., sp. nov., a novel alphaproteobacterium isolated from sea squirt Halocynthia roretzi.)	2014	KC416645	Y
Hasllibacter halocynthiae		KME 002; JCM 16214; KCCM 90082; DSM 29318	Kim et al 2012 (Hasllibacter halocynthiae gen. nov., sp. nov., a nutriacholic acid-producing bacterium isolated from the marine ascidian Halocynthia roretzi.)	2012	FJ638616	Y
Hwanghaeicola aestuarii		Y26; DSM 22009; KACC 13705	Kim et al 2010 (Hwanghaeicola aestuarii gen. nov., sp. nov., a moderately halophilic bacterium isolated from a tidal flat of the Yellow Sea.)	2010	FJ230842	Y
Jannaschia aquimarina		GSW-M26; CCUG 60899; KCTC 23555	Park and Yoon 2012 (Jannaschia aquimarina sp. nov., isolated from seawater.)	2012	HQ596528
Jannaschia donghaensis		DSW-17; JCM 14563; KCTC 12862; CECT 7802	Yoon et al 2007 (Jannaschia donghaensis sp. nov., isolated from seawater of the East Sea, Korea.)	2007	EF202612
Jannaschia faecimaris		HD-22; KCTC 32179; CCUG 63415; DSM 100420	Jung and Yoon 2014 (Jannaschia faecimaris sp. nov., isolated from a tidal flat sediment)	2014	JX680802
Jannaschia helgolandensis		Hel 10; DSM 14858; NCIMB 13941	Wagner-Dobler et al 2003 (Jannaschia helgolandensis gen. nov., sp. nov., a novel abundant member of the marine Roseobacter clade from the North Sea.)	2003	AJ438157	Y
Jannaschia pohangensis		H1-M8; DSM 19073; KACC 11609	Kim et al 2008 (Jannaschia pohangensis sp. nov., isolated from seashore sand in Korea.)	2008	DQ643999
Jannaschia rubra		4SM3; CECT 5088; DSM 16279	Macian et al 2005 (Jannaschia rubra sp. nov., a red-pigmented bacterium isolated from sea water.)	2005	AJ748747
Jannaschia seohaensis		SMK-146; CCUG 55326; KCTC 22172; DSM 25227	Yoon et al 2010 (Jannaschia seohaensis sp. nov., isolated from a tidal flat sediment.)	2010	EU156067
Jannaschia seosinensis		CL-SP26; JCM 13035; KCCM 42114; CECT 7799	Choi et al 2006 (Jannaschia seosinensis sp. nov., isolated from hypersaline water of a solar saltern in Korea.)	2006	AY906862
Jhaorihella thermophila		CC-MHSW-1; CCM 7767; JCM 15068; DSM 23413	Rekha et al 2011 (Jhaorihella thermophila gen. nov., sp. nov., a moderately thermophilic bacterium isolated from a coastal hot spring.)	2011	EU287912	Y
Kandeliimicrobium roseum		XY-R6; MCCC 1K01498; KCTC 52266; DSM 104294	Wang et al 2018 (Kandeliimicrobium roseum gen. nov., sp. nov., a new member of the family Rhodobacteraceae isolated from mangrove rhizosphere soil.)	2018	KT886061	Y
Leisingera aquaemixtae	Phaeobacter aquaemixtae (old)	SSK6-1; CECT 8399; KTCC 32538	Breider et al 2014 (Genome-scale data suggest reclassifications in the Leisingera-Phaeobacter cluster including proposals for Sedimentitalea gen. nov. and Pseudophaeobacter gen. nov.)	2014	KF554505
Leisingera aquimarina		CCUG 55860; LMG 24366; DSM 24565	Vandecandelaere et al 2008 (Leisingera aquimarina sp. nov., isolated from a marine electroactive biofilm, and emended descriptions of Leisingera methylohalidivorans Schaefer et al. 2002, Phaeobacter daeponensis Yoon et al. 2007 and Phaeobacter inhibens Martens et al. 2006. )	2008	AM900415
Leisingera caerulea	Phaeobacter caerulea (old)	LMG 24369; CCUG 55859; DSM 24564	Breider et al 2014 ( Genome-scale data suggest reclassifications in the Leisingera-Phaeobacter cluster including proposals for Sedimentitalea gen. nov. and Pseudophaeobacter gen. nov.)	2014	AM943630
Leisingera daeponensis	Phaeobacter daeponensis (old)	TF-218; DSM 23529; KCTC 12794	Breider et al 2014 (Genome-scale data suggest reclassifications in the Leisingera-Phaeobacter cluster including proposals for Sedimentitalea gen. nov. and Pseudophaeobacter gen. nov.)	2014	DQ981486
Leisingera methylohalidivorans		MB2; ATCC BAA-92; DSM 14336	Schaefer et al 2002 (Leisingera methylohalidivorans gen. nov., sp. nov., a marine methylotroph that grows on methyl bromide)	2002	AY005463	Y
Limimaricola cinnabarinus	Loktanella cinnabarinus (homotypic not used)	LL-001; DSM 29954; JCM 18161; CECT 8072	Wirth and Whitman 2018 (Phylogenomic analyses of a clade within the roseobacter group suggest taxonomic reassignments of species of the genera Aestuariivita, Citreicella, Loktanella, Nautella, Pelagibaca, Ruegeria, Thalassobius, Thiobacimonas and Tropicibacter, and the proposal of six novel genera.)	2013	AB688112
Limimaricola hongkongensis	Loktanella hongkongensis (homotypic not used)	UST950701-009P; DSM 17492; JCM 12479; NRRL B-41039	Wirth and Whitman 2018 (Phylogenomic analyses of a clade within the roseobacter group suggest taxonomic reassignments of species of the genera Aestuariivita, Citreicella, Loktanella, Nautella, Pelagibaca, Ruegeria, Thalassobius, Thiobacimonas and Tropicibacter, and the proposal of six novel genera.)	2004	AY600300	Y
Limimaricola pyoseonensis	Loktanelaa pyoseonensis	JJM85; DSM 21424; KCTC 22372	Wirth and Whitman 2018 (Phylogenomic analyses of a clade within the roseobacter group suggest taxonomic reassignments of species of the genera Aestuariivita, Citreicella, Loktanella, Nautella, Pelagibaca, Ruegeria, Thalassobius, Thiobacimonas and Tropicibacter, and the proposal of six novel genera.)	2010	AM983542
Limimaricola soesokkakensis	Loktanella soesokkakensis	DSSK1-5; CECT 8367; KCTC 32425	Wirth and Whitman 2018 (Phylogenomic analyses of a clade within the roseobacter group suggest taxonomic reassignments of species of the genera Aestuariivita, Citreicella, Loktanella, Nautella, Pelagibaca, Ruegeria, Thalassobius, Thiobacimonas and Tropicibacter, and the proposal of six novel genera.)	2014	KC987356
Litoreibacter albidus		JCM 16493; KMM 3851; NRIC 0773; DSM 26922	Romanenko et al 2011 (Litoreibacter albidus gen. nov., sp. nov. and Litoreibacter janthinus sp. nov., members of the class Alphaproteobacteria isolated from the seashore.)	2011	AB518881	Y
Litoreibacter arenae	Thalassobacter arenae	GA2-M15; DSM 19593; KACC 12675	Kim et al 2009 (Description of Litoreibacter meonggei sp. nov., isolated from the sea squirt Halocynthia roretzi, reclassification of Thalassobacter arenae as Litoreibacter arenae comb. nov. and emended description of the genus Litoreibacter Romanenko et al. 2011.)	2009	EU342372
Litoreibacter ascidiaceicola		RSS4-C1; KCTC 42050; CECT 8539; DSM 100566	Kim et al 2014 (Litoreibacter ascidiaceicola sp. nov., isolated from the golden sea squirt Halocynthia aurantium.)	2014	KJ410763
Litoreibacter halocynthiae		P-MA1-7; KCTC 32213; CCUG 63416; DSM 29467	Kim et al 2013 (Litoreibacter halocynthiae sp. nov., isolated from the sea squirt Halocynthia roretzi.)	2013	JX644172
Litoreibacter janthinus		JCM 16492; KMM 3842; NRIC 0772; DSM 26921	Romanenko et al 2011 (Litoreibacter albidus gen. nov., sp. nov. and Litoreibacter janthinus sp. nov., members of the class Alphaproteobacteria isolated from the seashore.)	2011	AB518880
Litoreibacter meonggei		MA1-1; CCUG 61486; KCTC 23699; DSM 29466	Kim et al 2012 (Description of Litoreibacter meonggei sp. nov., isolated from the sea squirt Halocynthia roretzi, reclassification of Thalassobacter arenae as Litoreibacter arenae comb. nov. and emended description of the genus Litoreibacter Romanenko et al. 2011.)	2012	JN021667
Litoreibacter ponti		GJSW-31; KCTC 42114; NBRC 110379; DSM 100977	Park et al 2014 (Litoreibacter ponti sp. nov., isolated from seawater.)	2014	KJ729031
Litorimicrobium taeanense		G4; DSM 22007; KACC 13706	Jin et al 2011 (Litorimicrobium taeanense gen. nov., sp. nov., isolated from a sandy beach.)	2011	GQ232737	Y
Loktanella atrilutea		IG8; IAM 15450; JCM 23210; NCIMB 14280; DSM 29326	Hosoya and Yokota 2007 ( Loktanella atrilutea sp. nov., isolated from seawater in Japan.)	2007	AB246747
Loktanella fryxellensis		CIP 108323; JCM 21635; LMG 22007; NBRC 102485; DSM 16213	Van Trappen et al 2004 (Loktanella salsilacus gen. nov., sp. nov., Loktanella fryxellensis sp. nov. and Loktanella vestfoldensis sp. nov., new members of the Rhodobacter group, isolated from microbial mats in Antarctic lakes.)	2004	AJ582225
Loktanella salsilacus		CIP 108322; JCM 21636; LMG 21507; NBRC 102486	Van Trappen et al 2004 ( Loktanella salsilacus gen. nov., sp. nov., Loktanella fryxellensis sp. nov. and Loktanella vestfoldensis sp. nov., new members of the Rhodobacter group, isolated from microbial mats in Antarctic lakes. )	2004	AJ440997	Y
Lutimaribacter litoralis		KU5D5; JCM 17792; KCTC 23660; DSM 29506	Iwaki et al 2013 (Isolation and characterization of a marine cyclohexylacetate-degrading bacterium Lutimaribacter litoralis sp. nov., and reclassification of Oceanicola pacificus as Lutimaribacter pacificus comb.)	2013	AB627076
Lutimaribacter pacificus	Oceanicola pacificus (old not used)	W11-2B; CCTCC AB 208224; LMG 24619; MCCC 1A01034; DSM 29620	Iwaki et al 2013 (Isolation and characterization of a marine cyclohexylacetate-degrading bacterium Lutimaribacter litoralis sp. nov., and reclassification of Oceanicola pacificus as Lutimaribacter pacificus comb. nov.)	2009	DQ659449
Lutimaribacter saemankumensis		SMK-117; CCUG 55760; KCTC 22244; DSM 28010	Yoon et al 2009 (Lutimaribacter saemankumensis gen. nov., sp. nov., isolated from a tidal flat of the Yellow Sea.)	2009	EU336981	Y
Maliponia aquimaris		MM-10; KCTC 42721; CECT 8898	Jung et al 2016 (Maliponia aquimaris gen. nov., sp. nov., isolated from seawater.)	2016	KT180227	Y
Mameliella alba	Heterotypic names: M. atlantica, M. phaeodactyli, Ponticoccus lacteus, Alkalimicrobium pacificum	JLT354-W; CGMCC 1.7290; LMG 24665	Zheng et al 2010 (Mameliella alba gen. nov., sp. nov., a marine bacterium of the Roseobacter clade in the order Rhodobacterales.)	2010	EU734592	Y
Mangrovicoccus ximenensis		T1lg56; CCTCC AB 2016238; KCTC 52623	Yu et al 2018 (Mangrovicoccus ximenensis gen. nov., sp. nov., isolated from mangrove forest sediment.)	2018	KY012060	Y
Maribius pelagius		B5-6; JCM 14009; KCCM 42336; DSM 26893	Choi et al 2007 (Maribius salinus gen. nov., sp. nov., isolated from a solar saltern and Maribius pelagius sp. nov., cultured from the Sargasso Sea, belonging to the Roseobacter clade.)	2007	DQ514326
Maribius pontilimi		GH1-23; KCTC 52957; DSM 104950	Lee 2018 ( Maribius pontilimi sp. nov., isolated from a tidal mudflat.)	2018	LT797154
Maribius salinus		CL-SP27; JCM 13037; KCCM 42113; DSM 26892	Choi et al 2007 (Maribius salinus gen. nov., sp. nov., isolated from a solar saltern and Maribius pelagius sp. nov., cultured from the Sargasso Sea, belonging to the Roseobacter clade.)	2007	AY906863	Y
Marinibacterium profundimaris		22II1-22F33; LMG 27151; MCCC 1A09326	Li et al 2015 (Marinibacterium profundimaris gen. nov. sp. nov., isolated from deep seawater.)	2015	KT223370	Y
Marinovum algicola	Roseobacter algicola; Ruegeria algicola	FF3; ATCC 51440= CIP 104267; DSM 10251; IAM 14591; JCM 21266; NBRC 16653	Martens et al 2006 (Reclassification of Roseobacter gallaeciensis Ruiz-Ponte et al. 1998 as Phaeobacter gallaeciensis gen. nov., comb. nov., description of Phaeobacter inhibens sp. nov., reclassification of Ruegeria algicola (Lafay et al. 1995) Uchino et al. 1999 as Marinovum algicola gen. nov., comb. nov., and emended descriptions of the genera Roseobacter, Ruegeria and Leisingera.)	1995	X78315	Y
Maritimibacter alkaliphilus		HTCC2654; KCCM 42376; NBRC 102057	Lee et al 2007 (Maritimibacter alkaliphilus gen. nov., sp. nov., a genome-sequenced marine bacterium of the Roseobacter clade in the order Rhodobacterales.)	2007	DQ915443	Y
Marivita cryptomonadis		CL-SK44; JCM 15447; KCCM 90070	Hwang et al 2009 (Marivita cryptomonadis gen. nov., sp. nov. and Marivita litorea sp. nov., of the family Rhodobacteraceae, isolated from marine habitats. )	2009	EU512919	Y
Marivita geojedonensis		DPG-138; CCUG 62112; KCTC 23882	Yoon et al 2013 (Marivita geojedonensis sp. nov., isolated from seawater.)	2013	JN885198
Marivita hallyeonensis		DPG-28; CCUG 60522; KCTC 23421; DSM 29431	Yoon et al 2012 (Marivita hallyeonensis sp. nov., isolated from seawater, reclassification of Gaetbulicola byunsanensis as Marivita byunsanensis comb. nov. and emended description of the genus Marivita Hwang et al. 2009.)	2012	JF260872
Marivivens niveibacter		HSLHS2; KCTC 52588; MCCC 1A06712	Hu et al 2018 (Marivivens niveibacter sp. nov., isolated from the seawater of tropical mangrove.)	2018	KY020996
Methylarcula marina		VKM B-2159	Doronina et al 2000 (Methylarcula marina gen. nov., sp. nov. and Methylarcula terricola sp. nov.: novel aerobic, moderately halophilic, facultatively methylotrophic bacteria from coastal saline environments.)	2000	AF030436	Y
Monaibacterium marinum		C7; DSM 100241; LMG 28800	Chernikova et al 2017 (Monaibacterium marinum, gen. nov, sp. nov, a new member of the Alphaproteobacteria isolated from seawater of Menai Straits, Wales, UK.)	2017	KP797887	Y
Neptunicoccus sediminis		CY02; CCTCC AB 2015430; KCTC 42985; NBRC 111872; MCCC 1K03518	Zhang et al 2018 (Neptunicoccus sediminis gen. nov., sp. nov., a member of the family Rhodobacteraceae isolated from the Yellow Sea.)	2018	KY777997	Y
Nereida ignava		2SM4; CCUG 49433; CECT 5292; CIP 108404; DSM 16309	Pujalte et al 2005 (Nereida ignava gen. nov., sp. nov., a novel aerobic marine α-proteobacterium that is closely related to uncultured Prionitis (alga) gall symbionts.)	2005	AJ748748	Y
Nioella nitratireducens		SSW136; KCTC 32417; NCIM 5499	Rajasabapathy et al 2015 (Nioella nitratireducens gen. nov., sp. nov., a novel member of the family Rhodobacteraceae isolated from Azorean Island.)	2015	KC534331	Y
Nioella sediminis		JS7-11; MCCC 1A00710; KCTC 42144	Liu et al 2017 (Nioella sediminis sp. nov., isolated from surface sediment and emended description of the genus Nioella.)	2017	KY012322
Oceanicella actignis	Pleomorphobacterium xiamenense (heterotypic syn - >not used)	PRQ-67; DSM 22673; LMG 25334; CGMCC 1.10808	Albuquerque et al 2012 (Oceanicella actignis gen. nov., sp. nov., a halophilic slightly thermophilic member of the Alphaproteobacteria.)	2012	JQ864435	Y
Oceanicola granulosus		HTCC2516; ATCC BAA-861; DSM 15982; KCTC 12143	Cho and Giovannoni 2004 ( Oceanicola granulosus gen. nov., sp. nov. and Oceanicola batsensis sp. nov., poly-β-hydroxybutyrate-producing marine bacteria in the order 'Rhodobacterales'.)	2004	AY424896	Y
Oceanicola litoreus		M-M22; KCTC 32083; CCUG 62794; DSM 29440	Park et al 2013 (Oceanicola litoreus sp. nov., an alphaproteobacterium isolated from the seashore sediment.)	2013	JX291104
Oceaniglobus indicus		1-19b; MCCC 1A11863; KCTC 52709	Li et al 2017 (Oceaniglobus indicus gen. nov., sp. nov., a member of the family Rhodobacteraceae isolated from surface seawater.)	2017	KY694373	Y
Oceaniovalibus guishaninsula		JLT2003; JCM:17765; CGMCC:1.10827	Liu et al effectively published not validated (Oceaniovalibus guishaninsula gen. nov., sp. nov., a marine bacterium of the family Rhodobacteraceae.)	2012	HQ638975
Octadecabacter antarcticus		307; CIP 106731	Gosink et al 1998 (Octadecabacter arcticus gen. nov., sp. nov., and O. antarcticus, sp. nov., nonpigmented, psychrophilic gas vacuolate bacteria from polar sea ice and water.)	1998	U14583
Octadecabacter arcticus		238; CIP 106732	Gosink et al 1998 (Octadecabacter arcticus gen. nov., sp. nov., and O. antarcticus, sp. nov., nonpigmented, psychrophilic gas vacuolate bacteria from polar sea ice and water.)	1998	U73725	Y
Octadecabacter ascidiaceicola		RA1-3; KCTC 42605; CECT 8868	Kim et al 2016 (Octadecabacter ascidiaceicola sp. nov., isolated from a sea squirt (Halocynthia roretzi).)	2016	KP998176
Octadecabacter temperatus		SB1; DSM 26878; LMG 27946	Billerbeck et al 2015 (Description of Octadecabacter temperatus sp. nov., isolated from the southern North Sea, emended descriptions of the genus Octadecabacter and its species and reclassification of Octadecabacter jejudonensis Park and Yoon 2014 as Pseudooctadecabacter jejudonensis gen. nov., comb. nov.)	2015	KF836544
Pacificibacter marinus	Roseovarius marinus	HDW-9; CCUG 58403; KCTC 22805; DSM 25228	Park et al 2014 (Aquimixticola soesokkakensis gen. nov., sp. nov., a novel lipolytic alphaproteobacterium isolated from the junction between the ocean and a freshwater spring, and reclassification of Roseovarius marinus as Pacificibacter marinus comb. nov. and emended description of the genus Pacificibacter.)	2011	GQ243422
Pacificibacter maritimus		JCM 17096; KMM 9031; NRIC 0785; DSM 104731	Romanenko et al 2011 (Pacificibacter maritimus gen. nov., sp. nov., isolated from shallow marine sediment.)	2011	AB558927	Y
Paenirhodobacter enshiensis		DW2-9; CCTCC AB 2011145; KCTC 15169.	Wang et al 2014 (Paenirhodobacter enshiensis gen. nov., sp. nov., a non-photosynthetic bacterium isolated from soil, and emended descriptions of the genera Rhodobacter and Haematobacter.)	2014	JN797511	Y
Palleronia abyssalis		221-F1; CECT 8504; LMG 27977	Albuquerque et al 2015 (Palleronia abyssalis sp. nov., isolated from the deep Mediterranean Sea and the emended description of the genus Palleronia and of the species Palleronia marisminoris.)	2015	KJ638253
Palleronia marisminoris		B33; CECT 7066; LMG 22959	Martinez-Checa et al 2005 (Palleronia marisminoris gen. nov., sp. nov., a moderately halophilic, exopolysaccharide-producing bacterium belonging to the 'Alphaproteobacteria', isolated from a saline soil.)	2005	AY926462	Y
Paracoccus aestuarii		B7; DSM 19484; JCM 15119; KCTC 22049	Roh et al 2009 (Paracoccus aestuarii sp. nov., isolated from tidal flat sediment.)	2009	EF660757
Paracoccus alcaliphilus		TK 1015; Urakami 0-100; ATCC 51199= CIP 106073; DSM 8512; IFO (now NBRC) 16719; JCM 7364	Urakami et al 1989 (Paracoccus alcaliphilus sp. nov., an alkaliphilic and facultatively methylotrophic bacterium.)	1989	AY014177
Paracoccus alkenifer		A901/1; CIP 105684; DSM 11593	Lipski et al 1998 (Identification of bacterial isolates from biofilters as Paracoccus alkenifer sp. nov. and Paracoccus solventivorans with emended description of Paracoccus solventivorans.)	1998	Y13827
Paracoccus aminophilus		DM-15; ATCC 49673= CIP 106077; DSM 8538; IFO (now NBRC) 16710; JCM 7686; VKM B-2141	Urakami et al 1990 (Paracoccus aminophilus sp. nov. and Paracoccus aminovorans sp. nov., which utilize N,N-dimethylformamide.)	1990	AY014176
Paracoccus aminovorans		DM-82; ATCC 49632= CIP 106076; DSM 8537; IFO (now NBRC) 16711; JCM 7685; VKM B-2140	Urakami et al 1990 ( Paracoccus aminophilus sp. nov. and Paracoccus aminovorans sp. nov., which utilize N,N-dimethylformamide.)	1990	D32240
Paracoccus bengalensis		JJJ; LMG 22700; MTCC 7003; DSM 17099	Ghosh et al 2006 (Paracoccus bengalensis sp. nov., a novel sulfur-oxidizing chemolithoautotroph from the rhizospheric soil of an Indian tropical leguminous plant.)	2006	AJ864469
Paracoccus chinensis		KS-11; CGMCC 1.7655; NBRC 104937	Li et al 2009 (Paracoccus chinensis sp. nov., isolated from sediment of a reservoir.)	2009	EU660389
Paracoccus contaminans		WPAn02; RKI 16-01929; LMG 29738; CCM 8701; CIP 111112	Kampfer et al 2016 (Paracoccus contaminans sp. nov., isolated from a contaminated water microcosm.)	2016	KX427102
Paracoccus denitrificans		Stanier 381; ATCC 17741= DSM 413; JCM 21484; NBRC 102528; NCCB 22021 (formerly LMD 22.21)	Nokhal and Schlegel 1983 (Taxonomic study of Paracoccus denitrificans)	1910	Y16927	Y
Paracoccus halophilus		HN-182; CGMCC 1.6117; JCM 14014	Liu et al 2008 (Paracoccus halophilus sp. nov., isolated from marine sediment of the South China Sea, China, and emended description of the genus Paracoccus Davis 1969.)	2008	DQ423482
Paracoccus homiensis		DD-R11; DSM 17862; KACC 11518	Kim et al 2006 (Paracoccus homiensis sp. nov., isolated from a sea-sand sample.)	2006	DQ342239
Paracoccus isoporae		SW-3; BCRC 17967; LMG 25205; DSM 22220	Chen et al 2011 (Paracoccus isoporae sp. nov., isolated from the reef-building coral Isopora palifera.)	2011	FJ593906
Paracoccus laeviglucosivorans		43P; JCM 30587; DSM 100094	Nakamura 2015 ( Paracoccus laeviglucosivorans sp. nov., an L-glucose-utilizing bacterium isolated from soil.)	2015	AB727354
Paracoccus lutimaris		HDM-25; KCTC 42007; CECT 8525	Jung et al 2014 (Paracoccus lutimaris sp. nov., isolated from a tidal flat sediment.)	2014	KJ451483
Paracoccus mutanolyticus		RSP 02; MTCC:12283	Buddana et al 2016 effectively published not validated (An endolytic mutanase from novel strain Paracoccus mutanolyticus: its application potential in dentistry.)	2016	AB934888
Paracoccus pantotrophus		GB17; ATCC 35512= DSM 2944; JCM 21485; NBRC 102493; NCCB 82005 (formerly LMD 82.5)	Rainey et al 1999 A re-evaluation of the taxonomy of Paracoccus denitrificans and a proposal for the combination Paracoccus pantotrophus comb. nov.	1984	Y16933
Paracoccus saliphilus		YIM 90738; CCTCC AB 206074; KCTC 22163; DSM 18447	Wang et al 2009 (Paracoccus saliphilus sp. nov., a halophilic bacterium isolated from a saline soil.)	2009	DQ923133
Paracoccus sanguinis		05503; DSM 29303; LMG 28451	McGinnis et al 2015 (Paracoccus sanguinis sp. nov., isolated from clinical specimens of New York State patients.)	2015	KJ960184
Paracoccus sediminis		CMB17; JCM 18467; DSM 26170; CGMCC 1.12681	Pan et al 2014 (Paracoccus sediminis sp. nov., isolated from Pacific Ocean marine sediment.)	2014	JX126474
Paracoccus seriniphilus		MBT-A4; CIP 107400; DSM 14827; NBRC 100798	Pukall et al 2003 (Paracoccus seriniphilus sp. nov., an L-serine-dehydratase-producing coccus isolated from the marine bryozoan Bugula plumosa.)	2003	AJ428275
Paracoccus siganidrum		M26; CCTCC:AB:2012865; DSM:26381	Liu et al 2013 effectively published not validated (Paracoccus siganidrum sp. nov., isolated from fish gastrointestinal tract.)	2013	JX398976
Paracoccus solventivorans		L1; ATCC 700252= CIP 105051; DSM 6637; VKM B-2190	Siller et al 1996 (Isolation and characterization of a new gram-negative, acetone-degrading, nitrate-reducing bacterium from soil, Paracoccus solventivorans sp. nov.)	1996	AY014175
Paracoccus sphaerophysae		Zy-3; ACCC 05413; HAMBI 3106	Deng et al 2011 (Paracoccus sphaerophysae sp. nov., a siderophore-producing, endophytic bacterium isolated from root nodules of Sphaerophysa salsula)	2011	GU129567
Paracoccus sulfuroxidans		LW36; CGMCC 1.5364; JCM 14013	Liu et al 2006 (Paracoccus sulfuroxidans sp. nov., a sulfur oxidizer from activated sludge)	2006	DQ512861
Paracoccus tibetensis		Tibet-S9a3; CGMCC 1.8925; NBRC 105667	Zhu et al 2013 (Paracoccus tibetensis sp. nov., isolated from Qinghai-Tibet Plateau permafrost. )	2013	DQ108402
Paracoccus versutus		A2; ATCC 25364= CIP 107117; DSM 582; IAM 12814; IFO (now NBRC) 14567; JCM 20754; NCCB 80062; NCCB 81078; VKM B-2163	Katayama et al 1996 (Paracoccus thiocyanatus sp. nov., a new species of thiocyanate-utilizing facultative chemolithotroph, and transfer of Thiobacillus versutus to the genus Paracoccus as Paracoccus versutus comb. nov. with emendation of the genus.)	1983	AY014174
Paracoccus yeei		ATCC BAA-599; CCUG 46822; CDC G1212	Daneshvar et al 2003 (Paracoccus yeeii sp. nov. (formerly CDC group EO-2), a novel bacterial species associated with human infection.)	2003	AY014173
Paracoccus zeaxanthinifaciens		R-1512; ATCC 21588= JCM 21774; LMG 21293	Berry et al 2003 (Paracoccus zeaxanthinifaciens sp. nov., a zeaxanthin-producing bacterium.)	2003	AF461158
Paracoccus zhejiangensis		J6; KACC:16703; CCTCC:AB:2012031	Wu et al 2013 effectively published (Paracoccus zhejiangensis sp. nov., isolated from activated sludge in wastewater-treatment system.)	2013	JN561152
Pararhodobacter aggregans		D1-19; ATCC BAA-1446; DSM 18938	Foesel et al 2011 (Defluviimonas denitrificans gen. nov., sp. nov., and Pararhodobacter aggregans gen. nov., sp. nov., non-phototrophic Rhodobacteraceae from the biofilter of a marine aquaculture.)	2011	AM403160	Y
Pararhodobacter marinus		CIC4N-9	Lai et al 2019 (Pararhodobacter marinus sp. nov., isolated from deep-sea water of the Indian Ocean)	2019	MH332383
Pelagibaca abyssi		JLT2014; BCCM/LMG:27363; CGMCC:1.12376	Lin et al 2014 (Pelagibaca abyssi sp. nov., of the family Rhodobacteraceae, isolated from deep-sea water.)	2014	JX878396
Pelagicola litoralis		CL-ES2; DSM 18290; KCCM 42274	Kim et al 2008 (Pelagicola litoralis gen. nov., sp. nov., isolated from coastal water in Korea.)	2008	EF192392	Y
Pelagicola litorisediminis		D1-W8; KCTC 32327; CECT 8287	Park et al 2013 (Pelagicola litorisediminis sp. nov., a novel alphaproteobacterium isolated from tidal flat sediment.)	2013	KC708867
Pelagimonas varians		SH4-1; CIP 110297; DSM 23678; LMG 26343	Hahnke et al 2013 (Pelagimonas varians gen. nov., sp. nov., isolated from the southern North Sea.)	2013	FJ882053	Y
Pelagivirga sediminicola		BH-SD19; CCTCC:AB:2017074; KCTC:62202	Ji et al 2018 in press (Pelagivirga sediminicola gen. nov., sp. nov. isolated from the Bohai Sea.)	2018	MG775052
Phaeobacter gallaeciensis	Roseobacter gallaeciensis	BS107; ATCC 700781= CIP 105210; DSM 26640; JCM 21319; NBRC 16654	Martens et al 2006 (Reclassification of Roseobacter gallaeciensis Ruiz-Ponte et al. 1998 as Phaeobacter gallaeciensis gen. nov., comb. nov., description of Phaeobacter inhibens sp. nov., reclassification of Ruegeria algicola (Lafay et al. 1995) Uchino et al. 1999 as Marinovum algicola gen. nov., comb. nov., and emended descriptions of the genera Roseobacter, Ruegeria and Leisingera.)	1998	Y13244	Y
Phaeobacter inhibens		T5; DSM 16374; LMG 22475	Martens et al 2006 ( Reclassification of Roseobacter gallaeciensis Ruiz-Ponte et al. 1998 as Phaeobacter gallaeciensis gen. nov., comb. nov., description of Phaeobacter inhibens sp. nov., reclassification of Ruegeria algicola (Lafay et al. 1995) Uchino et al. 1999 as Marinovum algicola gen. nov., comb. nov., and emended descriptions of the genera Roseobacter, Ruegeria and Leisingera.)	2006	AY177712
Phaeobacter italicus		LMG 24365; CECT 7645; CCUG 55857	Wirth and Whitman 2018 (Phylogenomic analyses of a clade within the roseobacter group suggest taxonomic reassignments of species of the genera Aestuariivita, Citreicella, Loktanella, Nautella, Pelagibaca, Ruegeria, Thalassobius, Thiobacimonas and Tropicibacter, and the proposal of six novel genera.)	2009	AM904562
Phaeobacter porticola		P97; DSM 103148; LMG 29594	Breider et al 2017 (Phaeobacter porticola sp. nov., an antibiotic-producing bacterium isolated from a sea harbour.)	2017	KX163074
Planktomarina temperata		RCA23; DSM 22400; JCM 18269	Giebel et al 2013 (Planktomarina temperata gen. nov., sp. nov., belonging to the globally distributed RCA cluster of the marine Roseobacter clade, isolated from the German Wadden Sea.)	2013	GQ369962	Y
Planktotalea arctica		IMCC9565; KACC 18009; NBRC 110393	Baek et al 2017 (Planktotalea arctica sp. nov., isolated from Arctic seawater.)	2017	KJ160495
Planktotalea frisia		SH6-1; DSM 23709; LMG 25294	Hahnke et al 2012 (Planktotalea frisia gen. nov., sp. nov., isolated from the southern North Sea.)	2012	FJ882052	Y
Pontibaca methylaminivorans		RP21; DSM 21219; KCTC 22497	Kim et al 2010 (Pontibaca methylaminivorans gen. nov., sp. nov., a member of the family Rhodobacteraceae.)	2010	AJ505788	Y
Ponticoccus litoralis		CL-GR66; DSM 18986; KCCM 90028	Hwang and Cho et al 2008 (Ponticoccus litoralis gen. nov., sp. nov., a marine bacterium in the family Rhodobacteraceae.)	2008	EF211829	Y
Ponticoccus marisrubri		SJ5A-1; JCM 19520; ACCC19863	Zhang et al 2017 ( Ponticoccus marisrubri sp. nov., a moderately halophilic marine bacterium of the family Rhodobacteraceae.)	2017	KP726358
Pontivivens insulae		GYSW-23; KCTC 42458; CECT 8812	Park et al 2015 ( Pontivivens insulae gen. nov., sp. nov., isolated from seawater.)	2015	KP662553	Y
Poseidonocella pacifica		JCM 17310; KCTC 23693; KMM 9010; NRIC 0794	Romanenko et al 2012 (Poseidonocella pacifica gen. nov., sp. nov. and Poseidonocella sedimentorum sp. nov., novel alphaproteobacteria from the shallow sandy sediments of the Sea of Japan.)	2012	AB576005	Y
Poseidonocella sedimentorum		JCM 17311; KCTC 23692; KMM 9023; NRIC 0796	Romanenko et al 2012 (Poseidonocella pacifica gen. nov., sp. nov. and Poseidonocella sedimentorum sp. nov., novel alphaproteobacteria from the shallow sandy sediments of the Sea of Japan.)	2012	AB576006
Primorskyibacter insulae		SSK3-2; KCTC 42602; CECT 8871	Park et al 2015 (Primorskyibacter insulae sp. nov., isolated from the junction between the ocean and a freshwater spring.)	2015	KR818861
Primorskyibacter marinus		PX7; KCTC:42952; MCCC:1H00196	Wang et al 2018 in press (Primorskyibacter marinus sp. nov., isolated from coastal sediment.)	2018	KY086433
Pseudaestuariivita atlantica	Aestuariivita atlantica (homotypic not used)	22II-S11-z3; KCTC 42276; MCCC 1A09432	Wirth and Whitman 2018 (Phylogenomic analyses of a clade within the roseobacter group suggest taxonomic reassignments of species of the genera Aestuariivita, Citreicella, Loktanella, Nautella, Pelagibaca, Ruegeria, Thalassobius, Thiobacimonas and Tropicibacter, and the proposal of six novel genera.)	2015	KP742981	Y
Pseudodonghicola xiamenensis	Donghicola xiamenensis	Y-2; CGMCC 1.7081; LMG 24574; MCCC 1A00107; DSM 18339	Hameed et al 2014 (Youngimonas vesicularis gen. nov., sp. nov., of the family Rhodobacteraceae, isolated from surface seawater, reclassification of Donghicola xiamenensis Tan et al. 2009 as Pseudodonghicola xiamenensis gen. nov., comb. nov. and emended description of the genus Donghicola Yoon et al. 2007.)	2009	DQ120728	Y
Pseudooceanicola antarcticus	Oceanicola antarcticus (old)	Ar-45; CGMCC 1.12662; LMG 27868	Lai et al 2015 (Pseudooceanicola atlanticus gen. nov. sp. nov., isolated from surface seawater of the Atlantic Ocean and reclassification of Oceanicola batsensis, Oceanicola marinus, Oceanicola nitratireducens, Oceanicola nanhaiensis, Oceanicola antarcticus and Oceanicola flagellatus, as Pseudooceanicola batsensis comb. nov., Pseudooceanicola marinus comb. nov., Pseudooceanicola nitratireducens c…	2014	JX844452
Pseudooceanicola atlanticus		22II-S11g; KCTC 42004; LMG 27424; MCCC 1A09160	Lai et al 2015 (Pseudooceanicola atlanticus gen. nov. sp. nov., isolated from surface seawater of the Atlantic Ocean and reclassification of Oceanicola batsensis, Oceanicola marinus, Oceanicola nitratireducens, Oceanicola nanhaiensis, Oceanicola antarcticus and Oceanicola flagellatus, as Pseudooceanicola batsensis comb. nov., Pseudooceanicola marinus comb. nov., Pseudooceanicola nitratireducens c…	2015	KJ159065	Y
Pseudooceanicola batsensis	Oceanicola batsensis (homotypic not used)	HTCC2597; ATCC BAA-863; DSM 15984; KCTC 12145	Lai et al 2015 (Pseudooceanicola atlanticus gen. nov. sp. nov., isolated from surface seawater of the Atlantic Ocean and reclassification of Oceanicola batsensis, Oceanicola marinus, Oceanicola nitratireducens, Oceanicola nanhaiensis, Oceanicola antarcticus and Oceanicola flagellatus, as Pseudooceanicola batsensis comb. nov., Pseudooceanicola marinus comb. nov., Pseudooceanicola nitratireducens c…	2004	DQ915615
Pseudooceanicola flagellatus	Oceanicola flagellatus (old likely not recorded)	DY470; CGMCC 1.12664; LMG 27871	Huang et al 2018 (Pseudooceanicola lipolyticus sp. nov., a marine alphaproteobacterium, reclassification of Oceanicola flagellatus as Pseudooceanicola flagellatus comb. nov. and emended description of the genus Pseudooceanicola.)	2018	KF434118
Pseudooceanicola lipolyticus		157; KCTC 52654; MCCC 1K03317	Huang et al 2018 (Pseudooceanicola lipolyticus sp. nov., a marine alphaproteobacterium, reclassification of Oceanicola flagellatus as Pseudooceanicola flagellatus comb. nov. and emended description of the genus Pseudooceanicola.)	2018	KY273603
Pseudooceanicola marinus	Oceanicola marinus (old)	AZO-C; BCRC 17591; LMG 23705	Lai et al 2015 (Pseudooceanicola atlanticus gen. nov. sp. nov., isolated from surface seawater of the Atlantic Ocean and reclassification of Oceanicola batsensis, Oceanicola marinus, Oceanicola nitratireducens, Oceanicola nanhaiensis, Oceanicola antarcticus and Oceanicola flagellatus, as Pseudooceanicola batsensis comb. nov., Pseudooceanicola marinus comb. nov., Pseudooceanicola nitratireducens c…	2007	DQ822569
Pseudooceanicola nanhaiensis	Oceanicola nanhaiensis (old)	SS011B1-20; CGMCC 1.6293; LMG 23508	Lai et al 2015 (Pseudooceanicola atlanticus gen. nov. sp. nov., isolated from surface seawater of the Atlantic Ocean and reclassification of Oceanicola batsensis, Oceanicola marinus, Oceanicola nitratireducens, Oceanicola nanhaiensis, Oceanicola antarcticus and Oceanicola flagellatus, as Pseudooceanicola batsensis comb. nov., Pseudooceanicola marinus comb. nov., Pseudooceanicola nitratireducens c…	2007	DQ414420
Pseudooceanicola nitratireducens	Oceanicola nitratireducens (old)	JLT1210=CGMCC 1.7292=LMG 24663; DSM 29619	Lai et al 2015 (Pseudooceanicola atlanticus gen. nov. sp. nov., isolated from surface seawater of the Atlantic Ocean and reclassification of Oceanicola batsensis, Oceanicola marinus, Oceanicola nitratireducens, Oceanicola nanhaiensis, Oceanicola antarcticus and Oceanicola flagellatus, as Pseudooceanicola batsensis comb. nov., Pseudooceanicola marinus comb. nov., Pseudooceanicola nitratireducens c…	2010	EU581832
Pseudooctadecabacter jejudonensis	Octadecabacter jejudonensis	SSK2-1; KCTC 32535; CECT 8397	Billerbeck et al 2015 (Description of Octadecabacter temperatus sp. nov., isolated from the southern North Sea, emended descriptions of the genus Octadecabacter and its species and reclassification of Octadecabacter jejudonensis Park and Yoon 2014 as Pseudooctadecabacter jejudonensis gen. nov., comb. nov.)	2015	KF515220	Y
Pseudopelagicola gijangensis		YSS-7; KCTC 42049; CECT 8540T; DSM 100564	Kim et al 2014 (Pseudopelagicola gijangensis gen. nov., sp. nov., isolated from the sea squirt Halocynthia roretzi.)	2014	KF977839	Y
Pseudophaeobacter arcticus	Phaeobacter arcticus (old)	20188; DSM 23566; JCM 14644	Breider et al 2014 (Genome-scale data suggest reclassifications in the Leisingera-Phaeobacter cluster including proposals for Sedimentitalea gen. nov. and Pseudophaeobacter gen. nov.)	2014	DQ514304	Y
Pseudophaeobacter leonis	Phaeobacter leonis (old)	306CIP 110369; DSM 25627	Breider et al 2014 ( Genome-scale data suggest reclassifications in the Leisingera-Phaeobacter cluster including proposals for Sedimentitalea gen. nov. and Pseudophaeobacter gen. nov.)	2014	HE661585
Pseudorhodobacter antarcticus		ZS3-33; CGMCC 1.10836; KCTC 23700	Chen et al 2013 (Pseudorhodobacter antarcticus sp. nov., isolated from Antarctic intertidal sandy sediment, and emended description of the genus Pseudorhodobacter Uchino et al. 2002 emend. Jung et al. 2012.)	2013	FJ196030
Pseudorhodobacter aquimaris		HDW-19; CCUG 58879; KCTC 23043	Jung et al 2012 (Pseudorhodobacter aquimaris sp. nov., isolated from seawater, and emended description of the genus Pseudorhodobacter Uchino et al. 2002.)	2012	GU086365
Pseudorhodobacter ferrugineus		ATCC 25652= CIP 105952; DSM 5888; IAM 12616; IFO (now NBRC) 15767; JCM 20687	Uchino et al 2003 (Proposal of Pseudorhodobacter ferrugineus gen. nov., comb. nov., for a non-photosynthetic marine bacterium, Agrobacterium ferrugineum, related to the genus Rhodobacter.)	1967	D88522	Y
Pseudorhodobacter psychrotolerans		PAMC 27389; KCTC 42640; JCM 30764	Lee et al 2016 (Pseudorhodobacter psychrotolerans sp. nov., a psychrotolerant bacterium isolated from Antarctic terrestrial soil, and emended description of the genus Pseudorhodobacter.)	2016	KT163920
Pseudorhodobacter wandonensis		WT-MW11; CCUG 61506; KCTC 23672	Lee et al 2013 (Pseudorhodobacter wandonensis sp. nov., isolated from wood falls, and emended description of the genus Pseudorhodobacter.)	2013	JN247434
Pseudoroseicyclus aestuarii		DB-4; KCTC 52038; CECT 9025	Park et al 2016 (Pseudoroseicyclus aestuarii gen. nov., sp. nov., isolated from a tidal flat)	2016	KU167715	Y
Pseudoruegeria aquimaris		SW-255; KCTC 12737; JCM 13603; CECT 7680	Yoon et al 2007 (Pseudoruegeria aquimaris gen. nov., sp. nov., isolated from seawater of the East Sea in Korea.)	2007	DQ675021	Y
Pseudoruegeria haliotis		WM67; KACC 17214; JCM 18872; DSM 29328	Hyun et al 2013 (Pseudoruegeria haliotis sp. nov., isolated from the gut of the abalone Haliotis discus hannai)	2013	KC196070
Pseudoruegeria lutimaris		HD-43; CCUG 57754; KCTC 22690; DSM 25294	Jung et al 2010 (Pseudoruegeria lutimaris sp. nov., isolated from a tidal flat sediment, and emended description of the genus Pseudoruegeria)	2010	FJ374173
Pseudoruegeria marinistellae		SF-16; KCTC 42910; MCCC 1K01155	Zhang et al 2017 (Pseudoruegeria marinistellae sp. nov., isolated from an unidentified starfish in Sanya, China. )	2017	KT944035
Pseudoruegeria sabulilitoris		GJMS-35; KCTC 42111; NBRC 110380	Park et al 2014 (Pseudoruegeria sabulilitoris sp. nov., isolated from seashore sand.)	2014	KJ729032
Puniceibacterium antarcticum		SM1211; CCTCC AB 2013147; KACC 16875	Liu et al 2014 (Puniceibacterium antarcticum gen. nov., sp. nov., isolated from seawater.)	2014	JX070673
Puniceibacterium sediminis		RU-1-R-18; LMG 28384; DSM 29052	Zhang et al 2015 (Puniceibacterium sediminis sp. nov., from intertidal sediment.)	2015	KP136797
Rhodobaca barguzinensis		alga-05; DSM 19920; VKM B-2406	Boldareva et al 2008 (Rhodobaca barguzinensis sp. nov., a new alkaliphilic purple nonsulfur bacterium isolated from a soda lake of the Barguzin Valley (Buryat Republic, Eastern Siberia).)	2008	EF554833
Rhodobacter aestuarii		JA296; CCUG 55130; JCM 14887; DSM19945	Venkata Ramana et al 2009 (Rhodobacter aestuarii sp. nov., a phototrophic alphaproteobacterium isolated from an estuarine environment.)	2009	AM748926
Rhodobacter azotoformans		KA25; CIP 105439; IFO (now NBRC) 16436; JCM 9340	Hiraishi et al 1996 (Molecular genetic analyses of Rhodobacter azotoformans sp. nov. and related species of phototrophic bacteria.)	1996	D70846
Rhodobacter blasticus		ATCC 33485; CIP 104374; DSM 2131; IFO (now NBRC) 16437; LMG 4305; NCIMB 11576	Kawasaki et al 1994 (Is intracytoplasmic membrane structure a generic criterion? It does not coincide with phylogenetic interrelationships among phototrophic purple nonsulfur bacteria.)	1981	DQ342322
Rhodobacter capsulatus		ATCC 11166; CCUG 31484; CIP 104408; DSM 1710; IFO (now NBRC) 16435; JCM 21090; LMG 2962; DSM 1710	Imhoff et al 1984 (Rearrangement of the species and genera of the phototrophic "purple nonsulfur bacteria".)	1907	D16428	Y
Rhodobacter johrii		JA192; DSM 18678; JCM 14543; MTCC 8172	Girija et al 2010 (Rhodobacter johrii sp. nov., an endospore-producing cryptic species isolated from semi-arid tropical soils)	2010	AM398152
Rhodobacter maris		JA276; ATCC BAA-1549; CCUG 55129; JCM 14794	Venkata Ramana et al 2008 (Rhodobacter maris sp. nov., a phototrophic alphaproteobacterium isolated from a marine habitat of India.)	2008	AM745438
Rhodobacter megalophilus		JA194; JCM 14598; KCTC 5602; DSM 18937	Arunasri et al 2008 (Rhodobacter megalophilus sp. nov., a phototroph from the Indian Himalayas possessing a wide temperature range for growth)	2008	AM421024
Rhodobacter ovatus		JA234; CCUG 55049; JCM 14779	Srinivas et al 2008 (Rhodobacter ovatus sp. nov., a phototrophic alphaproteobacterium isolated from a polluted pond. )	2008	AM690348
Rhodobacter sphaeroides		Van Niel's ATH 2.4.1; ATCC 17023; CCUG 31486; CIP 60.6; DSM 158; IFO (now NBRC) 12203; JCM 6121; LMG 2827	Imhoff et al 1984 (Rearrangement of the species and genera of the phototrophic "purple nonsulfur bacteria")	1980	X53853
Rhodobacter veldkampii		Hansen 51; ATCC 35703= CIP 103912; DSM 11550; IFO (now NBRC) 16458	Hansen and Imhoff 1985 (Rhodobacter veldkampii, a new species of phototrophic purple nonsulfur bacteria.)	1985	D16421
Rhodobacter vinaykumarii		JA123; CCUG 54311; DSM 18714; JCM 14544	Srinivas et al 2007 (Rhodobacter vinaykumarii sp. nov., a marine phototrophic alphaproteobacterium from tidal waters, and emended description of the genus Rhodobacter.)	2007	AM408117
Rhodobacter viridis		JA737; KCTC 15167; MTCC 11105; NBRC 108864	Shalem Raj et al 2013 (Rhodobacter viridis sp. nov., a phototrophic bacterium isolated from mud of a stream.)	2013	HE572577
Rhodosalinus sediminis		WDN1C137; KCTC 52478; MCCC 1H00170	Guo et al 2017 (Rhodosalinus sediminis gen. nov., sp. nov., isolated from marine saltern.)	2017	KX815123	Y
Rhodovulum imhoffii		JA125; DSM 18064; JCM 13589	Srinivas et al 2007 (Rhodovulum imhoffii sp. nov.)	2007	AM180953
Rhodovulum kholense		JA297; ATCC BAA-1544; CCUG 55397; JCM 14888; DSM 19783	Anil Kumar et al 2008 (Rhodovulum kholense sp. nov.)	2008	AM748927
Rhodovulum robiginosum		N2; ATCC 700896; DSM 12329	Straub et al 1999 (Rhodovulum iodosum sp. nov. and Rhodovulum robiginosum sp. nov., two new marine phototrophic ferrous-iron-oxidizing purple bacteria)	1999	Y15012
Rhodovulum sulfidophilum	Rhodobacter sulfidophilus	Hansen W4; ATCC 35886; DSM 1374; LMG 5201	Hiraishi and Ueda 1994 (Intrageneric structure of the genus Rhodobacter: transfer of Rhodobacter sulfidophilus and related marine species to the genus Rhodovulum gen. nov.)	1973	D16423	Y
Rhodovulum viride		JA756; NBRC 109122; KCTC 15223	Srinivas et al 2014 (Rhodovulum salis sp. nov. and Rhodovulum viride sp. nov., phototrophic Alphaproteobacteria isolated from marine habitats.)	2014	HE983843
Roseibaca calidilacus		HL-91	Romine et al 2017 in press (Underlying mechanisms for syntrophic metabolism of essential enzyme cofactors in microbial communities.)	2017	-
Roseibaca ekhonensis		EL-50; CECT 7235; DSM 11469	Labrenz et al 2009 ( Roseibaca ekhonensis gen. nov., sp. nov., an alkalitolerant and aerobic bacteriochlorophyll a-producing alphaproteobacterium from hypersaline Ekho Lake.)	2009	AJ605746	Y
Roseibacterium elongatum		OCh 323; CIP 107377; JCM 11220	Suzuki et al 2006 (Roseibacterium elongatum gen. nov., sp. nov., an aerobic, bacteriochlorophyll-containing bacterium isolated from the west coast of Australia.)	2006	AB601471	Y
Roseicitreum antarcticum		ZS2-28; CGMCC 1.8894; LMG 24863	Yu et al 2011 (Roseicitreum antarcticum gen. nov., sp. nov., an aerobic bacteriochlorophyll a-containing alphaproteobacterium isolated from Antarctic sandy intertidal sediment.)	2011	FJ196006	Y
Roseicyclus mahoneyensis		ML6; DSM 16097; VKM B-2346	Rathgeber et al 2005 (Roseicyclus mahoneyensis gen. nov., sp. nov., an aerobic phototrophic bacterium isolated from a meromictic lake.)	2005	AJ315682	Y
Roseinatronobacter thiooxidans		ALG 1; DSM 13087	Sorokin et al 2000 (Roseinatronobacter thiooxidans gen. nov., sp. nov., a new alkaliphilic aerobic bacteriochlorophyll a-containing bacterium isolated from a soda lake.)	2000	AF249749	Y
Roseisalinus antarcticus		EL-88; DSM 11466; CECT 7023	Labrenz et al 2005 (Roseisalinus antarcticus gen. nov., sp. nov., a novel aerobic bacteriochlorophyll α-producing α-proteobacterium isolated from hypersaline Ekho Lake, Antarctica.)	2005	AJ605747	Y
Roseivivax halodurans		Och 239; ATCC 700843= CIP 105983; DSM 15395; IFO (now NBRC) 16685; JCM 10272	Suzuki et al 1999 (Roseivivax halodurans gen. nov., sp. nov. and Roseivivax halotolerans sp. nov., aerobic bacteriochlorophyll-containing bacteria isolated from a saline lake.)	1999	D85829	Y
Roseivivax halotolerans		Och 210; ATCC 700842= CIP 105984; DSM 15490; IFO (now NBRC) 16686; JCM 10271	Suzuki et al 1999 (Roseivivax halodurans gen. nov., sp. nov. and Roseivivax halotolerans sp. nov., aerobic bacteriochlorophyll-containing bacteria isolated from a saline lake.)	1999	D85831
Roseivivax isoporae		sw-2; BCRC 17966; LMG 25204	Chen et al 2012 (Roseivivax isoporae sp. nov., isolated from a reef-building coral, and emended description of the genus Roseivivax.)	2012	FJ593905
Roseivivax jejudonensis		CDM-17; CECT 8625; KCTC 42110	Jung et al 2014 (Roseivivax jejudonensis sp. nov., isolated from the junction between the ocean and a freshwater spring at Jeju Island, South Korea.)	2014	KM058064
Roseivivax lentus		S5-5; CCUG 57755; KCTC 22708; DSM 29430	Park et al 2010 (Roseivivax lentus sp. nov., isolated from a tidal flat sediment, and emended description of the genus Roseivivax Suzuki et al. 1999.)	2010	FJ875966
Roseivivax marinus	Roseivivax atlanticus (hetertypic syn old)	ZL136; JCM 19386; KCTC 32470; DSM 27511	Dai et al 2014 (Roseivivax marinus sp. nov., isolated from deep water.)	2014	KF307638
Roseivivax pacificus		22DY03; CGMCC 1.12410; JCM 18866; DSM 29329	Wu et al 2013 (Roseivivax pacificus sp. nov., isolated from deep-sea sediment.)	2013	KC018453
Roseivivax roseus		BH87090; DSM 23042; KCTC 22650	Zhang et al 2014 (Roseivivax roseus sp. nov., an alphaproteobacterium isolated from a solar saltern soil sample. )	2014	FJ897782
Roseobacter denitrificans		Och 114; ATCC 33942= CIP 104266; DSM 7001; IFO (now NBRC) 15277; JCM 21267	Shiba 1991 (Roseobacter litoralis gen. nov., sp. nov., and Roseobacter denitrificans sp. nov., aerobic pink-pigmented bacteria which contain bacteriochlorophyll a. )	1991	M96746
Roseobacter litoralis		Och 149; ATCC 49566= CIP 104265; DSM 6996; IFO (now NBRC) 15278; JCM 21268	Shiba 1991 (Roseobacter litoralis gen. nov., sp. nov., and Roseobacter denitrificans sp. nov., aerobic pink-pigmented bacteria which contain bacteriochlorophyll a.)	1991	X78312	Y
Roseovarius aestuarii		SMK-122; CCUG 55325; KCTC 22174; CECT 7745	Yoon et al 2008 (Roseovarius aestuarii sp. nov., isolated from a tidal flat of the Yellow Sea in Korea.)	2008	EU156066
Roseovarius albus		4SM10; CECT 7450; KCTC 22653	Lucena et al 2014 (Roseovarius albus sp. nov., a new Alphaproteobacterium isolated from the Mediterranean Sea.)	2014	HF546052
Roseovarius atlanticus		R12B; MCCC 1A09786; KCTC 42506	Li et al 2016 (Roseovarius atlanticus sp. nov., isolated from surface seawater.)	2016	KR095198
Roseovarius azorensis		SSW084; KCTC 32421; MTCC 11812; DSM 100674	Rajasabapathy et al 2014 (Roseovarius azorensis sp. nov., isolated from seawater at Espalamaca, Azores)	2014	KC534172
Roseovarius confluentis		SAG6; KACC 18598; JCM 31541	Jia et al 2017 (Roseovarius confluentis sp. nov., isolated from estuary sediment)	2017	KX268605
Roseovarius gaetbuli		YM-20; CECT 8370; KCTC 32428	Park et al 2014 (Roseovarius gaetbuli sp. nov., a novel alphaproteobacterium isolated from a tidal flat sediment.)	2014	KF208688
Roseovarius halotolerans		HJ50; KCTC 22224; LMG 24468; DSM 29507	Oh et al 2009 (Roseovarius halotolerans sp. nov., isolated from deep seawater.)	2009	EU431217
Roseovarius indicus		B108; 2PR52-14; CCTCC AB 208233; LMG 24622; MCCC 1A01227	Lai et al 2011 (Roseovarius indicus sp. nov., isolated from deep-sea water of the Indian Ocean.)	2011	EU742628
Roseovarius litoreus		GSW-M15; CCUG 62218; KCTC 23897; DSM 28249	Jung et al 2012 (Roseovarius litoreus sp. nov., isolated from seawater of southern coast of Korean peninsula.)	2012	JQ390520
Roseovarius lutimaris		112; KACC 16185; JCM 17743; DSM 28463	Choi et al 2013 (Roseovarius lutimaris sp. nov., isolated from a marine tidal flat.)	2013	JF714703
Roseovarius marisflavi		H50; CGMCC 1.10799; JCM 17553; DSM 29327	Li et al 2013 (Roseovarius marisflavi sp. nov., isolated from an amphioxus breeding zone in the coastal region of the Yellow Sea, China.)	2013	KC900366
Roseovarius mucosus		DFL-24; DSM 17069; NCIMB 14077	Biebl et al 2005 (Roseovarius mucosus sp. nov., a member of the Roseobacter clade with trace amounts of bacteriochlorophyll a.)	2005	AJ534215
Roseovarius nanhaiticus		NH52J; CCTCC AB 208317; LMG 24840; MCCC 1A03543; DSM 29590	Wang et al 2010 (Roseovarius nanhaiticus sp. nov., a member of the Roseobacter clade isolated from marine sediment.)	2010	FJ403243
Roseovarius nitratireducens		TFZ; MCCC:1K03339; KCTC:52967	Shen et al 2018 (Roseovarius nitratireducens sp. nov., a halotolerant bacterium isolated from a saline lake.)	2018	MF144427
Roseovarius nubinhibens		ISM; ATCC BAA-591; DSM 15170	Gonzalez et al 2003 (Silicibacter pomeroyi sp. nov. and Roseovarius nubinhibens sp. nov., dimethylsulfoniopropionate-demethylating bacteria from marine environments.)	2003	AF098495
Roseovarius pacificus		81-2; CGMCC 1.7083; LMG 24575; MCCC 1A00293; DSM 29589	Wang et al 2009 (Roseovarius pacificus sp. nov., isolated from deep-sea sediment.)	2009	DQ120726
Roseovarius salinarum		N53; MCCC 1H00200; KCTC 52886	Wang et al 2018 (Roseovarius salinarum sp. nov., isolated from a marine solar saltern.)	2018	KY973962
Roseovarius tolerans		EL-172; CIP 106398; DSM 11457; IFO (now NBRC) 16695; JCM 21346	Labrenz et al 1999 (Roseovarius tolerans gen. nov., sp. nov., a budding bacterium with variable bacteriochlorophyll a production from hypersaline Ekho Lake.)	1999	Y11551	Y
Rubellimicrobium mesophilum		MSL-20; DSM 19309; KCTC 22012	Dastager et al 2008 (Rubellimicrobium mesophilum sp. nov., a mesophilic, pigmented bacterium isolated from soil.)	2008	EF547368
Rubellimicrobium thermophilum		C-lvk-R2A-2; CCUG 51817; DSM 16684; HAMBI 2421	Denner et al 2006 (Rubellimicrobium thermophilum gen. nov., sp. nov., a red-pigmented, moderately thermophilic bacterium isolated from coloured slime deposits in paper machines.)	2006	AJ844281	Y
Rubrimonas cliftonensis		OCh 317; CIP 105913; JCM 10189; NBRC 100047; DSM 15345	Suzuki et al 1999 (Rubrimonas cliftonensis gen. nov., sp. nov., an aerobic bacteriochlorophyll-containing bacterium isolated from a saline lake.)	1999	D85834	Y
Ruegeria arenilitoris		G-M8; CCUG 62412; KCTC 23960; CECT 8715	Park and Yoon 2012 (Ruegeria arenilitoris sp. nov., isolated from the seashore sand around a seaweed farm.)	2012	JQ807219
Ruegeria atlantica		1480; ATCC 700000; CIP 105975; DSM 5823; IAM 14463; IFO (now NBRC) 15792; JCM 21234; CECT 4292	Uchino et al 1999 (Reclassification of marine Agrobacterium species: proposals of Stappia stellulata gen. nov., comb. nov., Stappia aggregata sp. nov., nom. rev., Ruegeria atlantica gen. nov., comb. nov., Ruegeria gelatinovora comb. nov., Ruegeria algicola comb. nov., and Ahrensia kieliense gen. nov., sp. nov., nom. rev.)	1992	D88526	Y
Ruegeria conchae		TW15; JCM 17315; KACC 15115	Lee et al 2012 (Ruegeria conchae sp. nov., isolated from the ark clam Scapharca broughtonii.)	2012	HQ171439
Ruegeria denitrificans		CECT 5091; 5OM10; LMG 29896	Arahal et al 2018 (Ruegeria denitrificans sp. nov., a marine bacterium in the family Rhodobacteraceae with the potential ability for cyanophycin synthesis.)	2018	MH023307
Ruegeria faecimaris		HD-28; CCUG 58878; KCTC 23044; DSM 28009	Oh et al 2011 ( Ruegeria faecimaris sp. nov., isolated from a tidal-flat sediment. )	2011	GU057915
Ruegeria halocynthiae		MA1-6; CCUG 60744; KCTC 23463; DSM 27839	Kim et al 2012 (Ruegeria halocynthiae sp. nov., isolated from the sea squirt Halocynthia roretzi.)	2012	HQ852038
Ruegeria intermedia		CC-GIMAT-2; CCUG 59209; LMG 25539; CCM 7758; DSM 23285; DSM 29341; DSM 104504	Kampfert et al 2013 (Ruegeria intermedia sp. nov., a moderately thermophilic bacterium isolated from a coastal hot spring)	2013	FR832879
Ruegeria kandeliae		J95; MCCC 1K03284; DSM 104293	Zhang et al 2018 (Ruegeria kandeliae sp. nov., isolated from the rhizosphere soil of a mangrove plant Kandelia candel.)	2018	KY038376
Ruegeria lacuscaerulensis	Silicibacter lacuscaerulensis	ITI-1157; DSM 11314; KCTC 2953	Yi et al 2007 (Taxonomic evaluation of the genera Ruegeria and Silicibacter: a proposal to transfer the genus Silicibacter Petursdottir and Kristjansson 1999 to the genus Ruegeria Uchino et al. 1999. )	1999	U77644
Ruegeria litorea		R37; CECT 7639; KCTC 23353	Wirth and Whitman 2018 (Phylogenomic analyses of a clade within the roseobacter group suggest taxonomic reassignments of species of the genera Aestuariivita, Citreicella, Loktanella, Nautella, Pelagibaca, Ruegeria, Thalassobius, Thiobacimonas and Tropicibacter, and the proposal of six novel genera.)	2014	HE860713
Ruegeria marina		ZH17; CGMCC 1.9108; JCM 16262	Huo et al 2011 (Ruegeria marina sp. nov., isolated from marine sediment.)	2011	FJ872535
Ruegeria marisrubri		ZGT118; JCM 19519; ACCC 19862	Zhang et al 2017 (Ruegeria profundi sp. nov. and Ruegeria marisrubri sp. nov., isolated from the brine-seawater interface at Erba Deep in the Red Sea.)	2017	KP726356
Ruegeria mediterranea	Tropicibacter mediterraneus (old not used)	M17; CECT 7639; KCTC 23058; CECT 7615	Wirth and Whitman 2018 (Phylogenomic analyses of a clade within the roseobacter group suggest taxonomic reassignments of species of the genera Aestuariivita, Citreicella, Loktanella, Nautella, Pelagibaca, Ruegeria, Thalassobius, Thiobacimonas and Tropicibacter, and the proposal of six novel genera.)	2014	HE860710
Ruegeria meonggei		MA-E2-3; CECT 8411; KCTC 32450	Kim et al 2014 (Ruegeria meonggei sp. nov., an alphaproteobacterium isolated from ascidian Halocynthia roretzi.)	2014	KF740534
Ruegeria pomeroyi	Silicibacter pomeroyi	DSS-3; ATCC 700808= DSM 15171	Yi et al 2007 (Taxonomic evaluation of the genera Ruegeria and Silicibacter: a proposal to transfer the genus Silicibacter Petursdottir and Kristjansson 1999 to the genus Ruegeria Uchino et al. 1999.)	2003	AF098491
Ruegeria profundi		ZGT108; JCM 19518; ACCC 19861	Zhang et al 2017 ( Ruegeria profundi sp. nov. and Ruegeria marisrubri sp. nov., isolated from the brine-seawater interface at Erba Deep in the Red Sea.)	2017	KP726355
Sagittula stellata		E-37; ATCC 700073= CIP 105237; CIP 105724; DSM 11524	Gonzalez et al 1997 (Sagittula stellata gen. nov., sp. nov., a lignin-transforming bacterium from a coastal environment.)	1997	U58356
Salinihabitans flavidus		ISL-46; CCUG 56758; KCTC 22485; DSM 27842	Yoon et al 2009 (Salinihabitans flavidus gen. nov., sp. nov., isolated from a marine solar saltern.)	2009	FJ265707
Salipiger aestuarii	Citreicella aestuarii	AD8; DSM 22011; KACC 13699; DSM22011	Wirth and Whitman 2018 (Phylogenomic analyses of a clade within the roseobacter group suggest taxonomic reassignments of species of the genera Aestuariivita, Citreicella, Loktanella, Nautella, Pelagibaca, Ruegeria, Thalassobius, Thiobacimonas and Tropicibacter, and the proposal of six novel genera)	2011	FJ230833
Salipiger bermudensis	Pelagibaca bermudensis (homotypic not used)	HTCC2601; DSM 26914; JCM 13377; KCTC 12554	Wirth and Whitman 2018 (Phylogenomic analyses of a clade within the roseobacter group suggest taxonomic reassignments of species of the genera Aestuariivita, Citreicella, Loktanella, Nautella, Pelagibaca, Ruegeria, Thalassobius, Thiobacimonas and Tropicibacter, and the proposal of six novel genera.)	2006	DQ178660
Salipiger marinus	Citreicella marina	CK-I3-6; DSM 26424; CCTCC AB 209064; LMG 25230; MCCC 1A03060	Wirth and Whitman 2018 (Phylogenomic analyses of a clade within the roseobacter group suggest taxonomic reassignments of species of the genera Aestuariivita, Citreicella, Loktanella, Nautella, Pelagibaca, Ruegeria, Thalassobius, Thiobacimonas and Tropicibacter, and the proposal of six novel genera. )	2011	EU928765
Salipiger mucosus	Salipiger mucescens (old)	A3; CECT 5855; DSM 16094; LMG 22090	Martinez-Canovas et al 2004 (Salipiger mucescens gen. nov., sp. nov., a moderately halophilic, exopolysaccharide-producing bacterium isolated from hypersaline soil, belonging to the α-Proteobacteria.)	2004	AY527274	Y
Salipiger profundus	Salipiger nanhaiensis (heterotypic not used); Thiobacimonas profunda (not used)	JLT2016; LMG 27365; CGMCC 1.12377	Wirth and Whitman 2018 (Phylogenomic analyses of a clade within the roseobacter group suggest taxonomic reassignments of species of the genera Aestuariivita, Citreicella, Loktanella, Nautella, Pelagibaca, Ruegeria, Thalassobius, Thiobacimonas and Tropicibacter, and the proposal of six novel genera.)	2015	JX397932
Salipiger thiooxidans	Citreicella thiooxidans	CHLG 1; DSM 10146; UNIQEM U 228	Wirth and Whitman 2018 (Phylogenomic analyses of a clade within the roseobacter group suggest taxonomic reassignments of species of the genera Aestuariivita, Citreicella, Loktanella, Nautella, Pelagibaca, Ruegeria, Thalassobius, Thiobacimonas and Tropicibacter, and the proposal of six novel genera.)	2006	AY639887
Sedimentitalea nanhaiensis	Leisingera nanhaiensis (old)	NH52F; DSM 24252; LMG 24841	Breider et al 2014 (Genome-scale data suggest reclassifications in the Leisingera-Phaeobacter cluster including proposals for Sedimentitalea gen. nov. and Pseudophaeobacter gen. nov.)	2014	FJ232451	Y
Sediminimonas qiaohouensis		CCTCC:AA:208033; KCTC:22349; YIM B024; DSM:21189	Wang et al 2009 (Sediminimonas qiaohouensis gen. nov., sp. nov., a member of the Roseobacter clade in the order Rhodobacterales)	2009	EU878003
Shimia abyssi	Thalassobius abyssi	JAMH 043; DSM 100673; JCM 30900	Wirth and Whitman 2018 (Phylogenomic analyses of a clade within the roseobacter group suggest taxonomic reassignments of species of the genera Aestuariivita, Citreicella, Loktanella, Nautella, Pelagibaca, Ruegeria, Thalassobius, Thiobacimonas and Tropicibacter, and the proposal of six novel genera.)	2016	LC057677
Shimia aestuarii	Thalassobius aestuarii	JC2049; DSM 15283; IMSNU 14011; KCTC 12049	Wirth and Whitman 2018 ( Phylogenomic analyses of a clade within the roseobacter group suggest taxonomic reassignments of species of the genera Aestuariivita, Citreicella, Loktanella, Nautella, Pelagibaca, Ruegeria, Thalassobius, Thiobacimonas and Tropicibacter, and the proposal of six novel genera.)	2007	AY442178
Shimia haliotis		WM35; KACC 17212; JCM 18870; DSM 28453	Hyun et al 2013 (Shimia haliotis sp. nov., a bacterium isolated from the gut of an abalone, Haliotis discus hannai)	2013	KC196071
Shimia isoporae		SW6; SW-6; BCRC 80085; LMG 25377; DSM 26433	Chen et al 2011 (Shimia isoporae sp. nov., isolated from the reef-building coral Isopora palifera.)	2011	FJ976449
Shimia marina		CL-TA03; JCM 13038; KCCM 42117; CECT 7688	Choi and Cho 2006 (Shimia marina gen. nov., sp. nov., a novel bacterium of the Roseobacter clade isolated from biofilm in a coastal fish farm.)	2006	AY962292	Y
Shimia sagamensis		JAMH 011; JCM 30583; DSM 29734	Nogi et al 2015 (Shimia sagamensis sp. nov., a marine bacterium isolated from cold-seep sediment.)	2015	LC008540
Silicimonas algicola		KC90B; DSM 103371; RCC 4681	Crenn et al 2016 (Silicimonas algicola gen. nov., sp. nov., a member of the Roseobacter clade isolated from the cell surface of the marine diatom Thalassiosira delicatula.)	2016	KU926270	Y
Sulfitobacter brevis		EL-162; ATCC BAA-4; DSM 11443; JCM 21790	Labrenz et al 2000 (Staleya guttiformis gen. nov., sp. nov. and Sulfitobacter brevis sp. nov., α-3-Proteobacteria from hypersaline, heliothermal and meromictic antarctic Ekho Lake.)	2000	Y16425
Sulfitobacter delicatus		ATCC BAA-321; KMM 3584; LMG 20554; DSM 16477	Ivanova et al 2004 (Sulfitobacter delicatus sp. nov. and Sulfitobacter dubius sp. nov., respectively from a starfish (Stellaster equestris) and sea grass (Zostera marina). )	2004	AY180103
Sulfitobacter donghicola		DSW-25; JCM 14565; KCTC 12864	Yoon etal 2007 (Description of Sulfitobacter donghicola sp. nov., isolated from seawater of the East Sea in Korea, transfer of Staleya guttiformis Labrenz et al. 2000 to the genus Sulfitobacter as Sulfitobacter guttiformis comb. nov. and emended description of the genus Sulfitobacter.)	2007	EF202614
Sulfitobacter dubius		ATCC BAA-320; KMM 3554; LMG 20555; DSM 16472	Ivanova et al 2004 (Sulfitobacter delicatus sp. nov. and Sulfitobacter dubius sp. nov., respectively from a starfish (Stellaster equestris) and sea grass (Zostera marina).)	2004	AY180102
Sulfitobacter geojensis		MM-124; KCTC 32124; JCM 18835	Kwak et al 2014 (Sulfitobacter geojensis sp. nov., Sulfitobacter noctilucae sp. nov., and Sulfitobacter noctilucicola sp. nov., isolated from coastal seawater.)	2014	KC428714
Sulfitobacter guttiformis		EL-38; ATCC BAA-5; DSM 11458; JCM 21791	Yoon et al 2007 (Description of Sulfitobacter donghicola sp. nov., isolated from seawater of the East Sea in Korea, transfer of Staleya guttiformis Labrenz et al. 2000 to the genus Sulfitobacter as Sulfitobacter guttiformis comb. nov. and emended description of the genus Sulfitobacter.)	2000	Y16427
Sulfitobacter indolifex	Oceanibulbus indolifex (homotypic, not used)	HEL-45; MCCC 1A11773; DSM 14862; NCIMB 13983	Liu et al 2017 (Proposal for transfer of Oceanibulbus indolifex Wagner-Döbler et al. 2004 to the genus Sulfitobacter as Sulfitobacter indolifex comb.)	2004	AJ550939
Sulfitobacter litoralis		Iso 3; DSM 17584; KCTC 12521	Park et al 2007 (Sulfitobacter litoralis sp. nov., a marine bacterium isolated from the East Sea, Korea.)	2007	DQ097527
Sulfitobacter marinus		SW-265; JCM 13602; KCTC 12738; DSM 23422	Yoon et al 2007 (Sulfitobacter marinus sp. nov., isolated from seawater of the East Sea in Korea.)	2007	DQ683726
Sulfitobacter mediterraneus		CH-B427; ATCC 700856= DSM 12244; JCM 21792; DSM 12244	Pukall et al 1999 (Sulfitobacter mediterraneus sp. nov., a new sulfite-oxidizing member of the α-Proteobacteria.)	1999	Y17387
Sulfitobacter noctilucae		NB-68; KCTC 32122; JCM 18833	Kwak et al 2014 (Sulfitobacter geojensis sp. nov., Sulfitobacter noctilucae sp. nov., and Sulfitobacter noctilucicola sp. nov., isolated from coastal seawater.)	2014	KC428716
Sulfitobacter noctilucicola		NB-77; KCTC 32123; JCM 18834	Kwak et al 2014 (Sulfitobacter geojensis sp. nov., Sulfitobacter noctilucae sp. nov., and Sulfitobacter noctilucicola sp. nov., isolated from coastal seawater.)	2014	KC428717
Sulfitobacter pontiacus		ChLG 10; DSM 10014; JCM 21789; VKM B-2022	Sorokin 1995 (Sulfitobacter pontiacus gen. nov., sp. nov.—a new heterotrophic bacterium from the Black Sea, specialized on sulfite oxidation.)	1996	Y13155	Y
Sulfitobacter pseudonitzschiae		H3; DSM 26824; MCCC 1A00686	Hong et al 2015 (Sulfitobacter pseudonitzschiae sp. nov., isolated from the toxic marine diatom Pseudo-nitzschia multiseries)	2015	KF006321
Tabrizicola aquatica		RCRI19; BCCM/LMG 25773; JCM 17277; KCTC 23724	Tahriz et al 2014 (Tabrizicola aquatica gen. nov. sp. nov., a novel alphaproteobacterium isolated from Qurugol Lake nearby Tabriz city, Iran.)	2014	HQ392507	Y
Thalassobacter stenotrophicus	Jannaschia cystaugens (old not used)	5SM22; CECT 5294; DSM 16310	Macian et al 2005 (Thalassobacter stenotrophicus gen. nov., sp. nov., a novel marine α-proteobacterium isolated from Mediterranean sea water. )	2005	AJ631302	Y
Thalassobius activus		11SM13; CECT 5113; LMG 29900	Pujalte et al 2018 (Comparative genomics of Thalassobius including the description of Thalassobius activus sp. nov., and Thalassobius autumnalis sp. nov.)	2018	-
Thalassobius autumnalis		XSM11; CECT 5118; LMG 29904	Pujalte et al 2017 (Comparative genomics of Thalassobius including the description of Thalassobius activus sp. nov., and Thalassobius autumnalis sp. nov.)	2017	-
Thalassobius gelatinovorus	Ruegeria gelatinovorans	ATCC 25655; CECT 4357; CIP 105976; DSM 5887; IAM 12617; JCM 20688; LMG 129; NBRC 15761	Arahal et al 2006 (Thalassobius mediterraneus gen. nov., sp. nov., and reclassification of Ruegeria gelatinovorans as Thalassobius gelatinovorus comb. nov.)	1968	D88523
Thalassobius mediterraneus		XSM19; CECT 5383; CCUG 49438; CIP 108400	Arahal et al 2005 (Thalassobius mediterraneus gen. nov., sp. nov., and reclassification of Ruegeria gelatinovorans as Thalassobius gelatinovorus comb. nov.)	2005	AJ878874	Y
Thalassococcus halodurans		UST050418-052; JCM 13833; NRRL B-41465; DSM 26915	Lee et al 2007 (Thalassococcus halodurans gen. nov., sp. nov., a novel halotolerant member of the Roseobacter clade isolated from the marine sponge Halichondria panicea at Friday Harbor, USA. )	2007	DQ397336
Thioclava arenosa		CAU 1312; KCTC 52190; NBRC 111989	Thongphrom et al 2017 (Thioclava arenosa sp. nov., isolated from sea sand.)	2017	KU671051
Thioclava atlantica		13D2W-2; LMG 27145; MCCC 1A02612	Lai et al 2014 (Thioclava atlantica sp. nov., isolated from deep sea sediment of the Atlantic Ocean.)	2014	KJ755834
Thioclava dalianensis		DLFJ1-1; CGMCC 1.12325; LMG 27290; MCCC 1A03957	Zhang et al 2013 (Thioclava dalianensis sp. nov., isolated from surface seawater.)	2013	JQ844756
Thioclava electrotropha		ElOx9; DSM 103712; ATCC TSD-100	Chang et al 2018 (Thioclava electrotropha sp. nov., a versatile electrode and sulfur-oxidizing bacterium from marine sediments.)	2018	MG208121
Thioclava indica		DT23-4; KCTC 33533; LMG 27698; MCCC 1A00513	Liu et al 2015 (Thioclava indica sp. nov., isolated from surface seawater of the Indian Ocean.)	2015	KM255690
Thioclava marina		11.10-0-13; LMG 29618; MCCC 1A03502	Liu et al 2017 (A multilocus sequence analysis scheme for phylogeny of Thioclava bacteria and proposal of two novel species.)	2017	KX618928
Thioclava nitratireducens		25B10_4; MCCC 1A07302; LMG 29614	Liu et al 2017 (Thioclava nitratireducens sp. nov., isolated from surface seawater. )	2017	KX618935
Thioclava pacifica		TL 2; DSM 10166; UNIQEM 229	Sorokin et al 2005 (Thioclava pacifica gen. nov., sp. nov., a novel facultatively autotrophic, marine, sulfur-oxidizing bacterium from a near-shore sulfidic hydrothermal area.)	2005	AY656719	Y
Thioclava sediminum		TAW-CT134; LMG 29615; MCCC 1A10143	Liu et al 2017 (A multilocus sequence analysis scheme for phylogeny of Thioclava bacteria and proposal of two novel species.)	2017	KX618938
Tranquillimonas alkanivorans		A34; DSM 19547; JCM 14836	Harwati et al 2008 (Tranquillimonas alkanivorans gen. nov., sp. nov., an alkane-degrading bacterium isolated from Semarang Port in Indonesia.)	2008	AB302386	Y
Tritonibacter horizontis		O3.65; DSM 101689; LMG 29740	Klotz et al 2018 (Tritonibacter horizontis gen. nov., sp. nov., a member of the Rhodobacteraceae, isolated from the Deepwater Horizon oil spill.)	2018	-	Y
Tropicibacter naphthalenivorans		C02; DSM 19561; JCM 14838	Harwati et al 2009 (Tropicibacter naphthalenivorans gen. nov., sp. nov., a polycyclic aromatic hydrocarbon-degrading bacterium isolated from Semarang Port in Indonesia.)	2009	AB302370	Y
Tropicibacter phthalicicus		KU27E1; JCM 17793; KCTC 23703; CECT 8649	Iwaki et al 2012 (Tropicibacter phthalicus sp. nov., a phthalate-degrading bacterium from seawater. )	2012	AB636139
Tropicimonas isoalkanivorans		B51; DSM 19548; JCM 14837	Harwati et al 2009 (Tropicimonas isoalkanivorans gen. nov., sp. nov., a branched-alkane-degrading bacterium isolated from Semarang Port in Indonesia.)	2009	AB302379	Y
Tropicimonas sediminicola		M97; JCM 17731; KACC 15544; DSM 29339	Shin et al 2012 (Tropicimonas sediminicola sp. nov., isolated from marine sediment.)	2012	JF748735
Wenxinia marina		HY34; CGMCC 1.6105; JCM 14017; DSM 24838	Ying et al 2007 (Wenxinia marina gen. nov., sp. nov., a novel member of the Roseobacter clade isolated from oilfield sediments of the South China Sea.)	2007	DQ640643	Y
Wenxinia saemankumensis		S-22; KCTC 32548; CECT 8456; DSM 100565	Park et al 2014 (Wenxinia saemankumensis sp. nov., isolated from a tidal flat sediment.)	2014	KF748921
Yangia pacifica		DX5-10; CGMCC 1.3455; JCM 12573	Dai et al 2006 (Yangia pacifica gen. nov., sp. nov., a novel member of the Roseobacter clade from coastal sediment of the East China Sea.)	2006	AJ877265	Y
Yoonia litorea	Loktanella litorea	DPG-5; DSM 29433; KCTC 23883; CCUG 62113	Wirth and Whitman 2018 (Phylogenomic analyses of a clade within the roseobacter group suggest taxonomic reassignments of species of the genera Aestuariivita, Citreicella, Loktanella, Nautella, Pelagibaca, Ruegeria, Thalassobius, Thiobacimonas and Tropicibacter, and the proposal of six novel genera.)	2013	JN885197
Yoonia maricola	Loktanella maricola	DSW-18; DSM 29128; KCTC 12863; JCM 14564	Wirth and Whitman 2018 (Phylogenomic analyses of a clade within the roseobacter group suggest taxonomic reassignments of species of the genera Aestuariivita, Citreicella, Loktanella, Nautella, Pelagibaca, Ruegeria, Thalassobius, Thiobacimonas and Tropicibacter, and the proposal of six novel genera.)	2007	EF202613
Yoonia maritima	Loktanella maritima	KMM 9530; DSM 101533; NRIC 0919; JCM 19807	Wirth and Whitman 2018 (Phylogenomic analyses of a clade within the roseobacter group suggest taxonomic reassignments of species of the genera Aestuariivita, Citreicella, Loktanella, Nautella, Pelagibaca, Ruegeria, Thalassobius, Thiobacimonas and Tropicibacter, and the proposal of six novel genera.)	2014	AB894236
Yoonia rosea	Loktanella rosea	Fg36; DSM 29591; KMM 6003; CIP 107851; LMG 22534	Wirth and Whitman 2018 (Phylogenomic analyses of a clade within the roseobacter group suggest taxonomic reassignments of species of the genera Aestuariivita, Citreicella, Loktanella, Nautella, Pelagibaca, Ruegeria, Thalassobius, Thiobacimonas and Tropicibacter, and the proposal of six novel genera.)	2005	AY682199
Yoonia sediminilitoris	Loktanella sediminilitoris	D1-W3; DSM 29955; KCTC 32383; CECT 8284	Wirth and Whitman 2018 (Phylogenomic analyses of a clade within the roseobacter group suggest taxonomic reassignments of species of the genera Aestuariivita, Citreicella, Loktanella, Nautella, Pelagibaca, Ruegeria, Thalassobius, Thiobacimonas and Tropicibacter, and the proposal of six novel genera.)	2013	KC311338
Yoonia tamlensis	Loktanella tamlensis	SSW-35; JCM 14020; KCTC 12722; DSM 26879	Wirth and Whitman 2018 (Phylogenomic analyses of a clade within the roseobacter group suggest taxonomic reassignments of species of the genera Aestuariivita, Citreicella, Loktanella, Nautella, Pelagibaca, Ruegeria, Thalassobius, Thiobacimonas and Tropicibacter, and the proposal of six novel genera. )	2012	DQ533556
Yoonia vestfoldensis	Loktanella vestfoldensis (homotypic not used)	R-9477; DSM 16212; LMG 22003; CIP 108321	Wirth and Whitman 2018 (Phylogenomic analyses of a clade within the roseobacter group suggest taxonomic reassignments of species of the genera Aestuariivita, Citreicella, Loktanella, Nautella, Pelagibaca, Ruegeria, Thalassobius, Thiobacimonas and Tropicibacter, and the proposal of six novel genera.)	2004	AJ582226	Y

## Sheet: New genomes
Original name and strain	Status	Proposed change	Genom accession no.
Aliishimia ponticola MYP11	No conflict	N/A	SRKY01
Aquicoccus porphyridii L1 8-17	No conflict	N/A	VINQ01
Chachezhania antarctica SM 1703	No conflict	N/A	QZEX01
Falsirhodobacter deserti W402	Insufficient information	N/A	JQHS01
Gemmobacter aquaticus A1-9	Identity confirmed	N/A	VOAK01
Histidinibacterium lentulum B17	No conflict	N/A	RDRB01
Paracoccus gahaiensis KCTC 42687	Identity confirmed	N/A	SUNI01
Paracoccus hisbiscisoli CCTCC AB2016182	Identity confirmed	N/A	SUNH01
Paracoccus marinus NBRC 1000637	Identity confirmed	N/A	VJYZ01
Paracoccus salipaludis WN007	Identity confirmed	N/A	NSJZ01
Paracoccus sediminilitoris DSL 16	Identity confirmed	N/A	QJPK01
Phaeobacter marinintestinus UB-M7	Misclassified	Falsiphaeobacter marinintestinus UB-M7	VOGO01
Phaeobacter piscinae P14	Identity confirmed	N/A	NZ_CP010681
Primorskyibacter sedentarius DSM 104836	Identity confirmed	N/A	SLZU01
Puniceibacterium confluentis JSSK 17	Identity confirmed	N/A	VOJI01
Rhodobaca borgoriensis DSM 18756	Identity confirmed	N/A	SORN01
Rhodovulum adriaticum DSM 2781	Identity confirmed	N/A	SLXL01
Rhodovulum bhavnagarense DSM 24766	Identity confirmed	N/A	SLXU01
Rhodovulum euryhalinum DSM 4868	Identity confirmed	N/A	SLWW01
Rhodovulum marinum DSM 18063	Identity confirmed	N/A	SLXP01
Rhodovulum steppense DSM 21153	Identity confirmed	N/A	SLVM01
Rhodovulum visakhapatnamense JA181	Identity confirmed	N/A	SOEB01
Roseinatronobacter monicus DSM 18423	Identity confirmed	N/A	VFPT01
Roseovarius aestuariiviviens GHTF-24	Identity confirmed	N/A	SJEY01
Rubellimicrobium roseum YIM 48858	Insufficient information	N/A	VDFV01
Sinirhodobacter ferrireducens CCYCC AB2012026	Identity confirmed	N/A	SAVB01
Sinirhodobacter hungdaonensis CGMCC 1.12963	Identity confirmed	N/A	SAVA01
Sinirhodobacter populi SK2B-1	Identity confirmed	N/A	SAUZ01
Youngimonas vesicularis CC-AMW-E	No conflict	N/A	SSMD01
