# Supplementary material for: Roseobacters in a Sea of Poly- and Paraphyly: Whole Genome-Based Taxonomy of the Family Rhodobacteraceae and the Proposal for the Split of the “Roseobacter Clade” Into a Novel Family, Roseobacteraceae fam. nov
Source: Front Microbiol. 2021 Jun 25;12:683109. doi: 10.3389/fmicb.2021.683109 (PMC8267831; doi:10.3389/fmicb.2021.683109)
Supplement: Supplementary file 3 [file Table_2.xlsx]

## Sheet: Strains
Supplementary Table 2. Meta-information for all 331 high-quality genomes used in this study together with NCBI genome accession numbers.
Current isolate name	Year first described	Trophism	Flagella	Motility	Shape	Environment (marine vs. terrestrial)	Environment salinity level (marine, high ≥ 3.5%; terrestrial, low < 3.5%)	NaCl conc. (optimal) (%w/v)	NaCl conc. (range) (%w/v)	NaCl required	Substrate (if not NaCl)	Isolation source details	Comments	Genome accession no.	G+C (%)
Actibacterium atlanticum 22II-S11-z10	2015	NA	NA	N	Oval/Rod	Marine	H	1-7	0.5-9	Y				AQQY01	0.59
Actibacterium mucosum KCTC 23349	2012	Aerobic chemoorganotroph	NA	N	Oval/Rod	Marine	H		1.7-5	Y				JFKE01	0.608
Actibacterium pelagium JN33	2017	NA	NA	N	Rod	Marine	H	3	0.5-5	Y				NSBU01	0.578
Actibacterium ureilyticum LS-811	2016	Aerobic	Polar Monotrichous flagella	Y	Rod	Marine	H	3	1-6	Y				NSBT01	0.643
Acuticoccus yangtzensis JL1095	2015	Aerobic	N	Y by gliding	Oval	Marine	H	3	2-10	NA				MJUX01	0.686
Aestuariivita boseongensis BS-B2	2014	Aerobic	N	N	Oval/Rod	Marine	H	2	1-7	NA				JXYH01	0.611
Ahrensia kielensis DSM 5890	1968	Aerobic	Polar flagella	Y	Rod	Marine	H	NA	NA	NA		NA		ARFW01	0.481
Ahrensia marina LZD062	2016	Strict aerobic	Peritrichous Flagella	Y	Rod	Marine	H	2	0-10	N				JXMU01	0.501
Albidovulum inexpectatum DSM 12048	2003	Strict aerobic chemoorganotroph	NA	N	Rod	Marine	H		optimal 1	N		Marine hot spring		PRDS01	0.648
Albidovulum xiamenense CGMCC 1.10789	2012	Strict aerobic	Polar flagella	M	Irregular Rod	Terrestrial	L	3	0.25-5.5	Y		Terrestrial hot spring (slightly salty)		FNFV01	0.682
Albimonas donghaensis DSM 17890	2008	Strict aerobic	NA	N	Rod	Marine	H	2-5	0-14	N				FNMZ01	0.716
Albimonas pacifica CGMCC 1.11030	2013	Aerobic	N	NA	Rod	Marine	H	2	0-12	N				FOQH01	0.729
Aliiroseovarius crassostreae CV919-312	2005	Aerobic	Y	Y	Oval/Rod	Marine	H		optimal 1-1.5	Y				LKBA01	0.584
Aliiroseovarius halocynthiae MA1-10	2012	Aerobic	Polar flagella	Y	Oval/Rod	Marine	H	2	2-5	N		Weakly grows in absence of Salt		VICH01	0.571
Aliiroseovarius pelagivivens CECT 8811	2015	Aerobic	N	N	Oval/Rod	Marine	H	1-2	1-4	NA				OMOI01	0.581
Aliiroseovarius sediminilitoris DSM 29439	2013	Aerobic	Single Polar Flagella	Y	Oval/Rod	Marine	H	2%	0.5-8	NA				FOJB01	0.587
Amylibacter kogurei strain 4G11	2018	Strict aerobic	NA	NA	Rod	Marine	H	5-7	1-7	NA				MDGM01	0.488
Antarctobacter heliothermus DSM 11445	1998	Strict aerobic heterotroph	Y		Rod	Saline lake	H		2-6	NA		Hypersaline/Heliothermal lake; 20-60 parts per thousand		FZON01	0.627
Aquimixticola soesokkakensis CECT 8620	2015	Aerobic	N	NA	Oval/Rod	Brackish water	L	2-3	0.5-9	NA				FWFS01	0.614
Ascidiaceihabitans donghaensis CECT 8599	2014	Aerobic	N	N	Oval/Rod	Marine	H	2	1.5-6	NA				OMOR01	0.553
Boseongicola aestuarii CECT 8489	2014	Aerobic	N	N	Oval/Rod	Marine	H	2	0.5-5	NA				FXXQ01	0.579
Brevirhabdus pacifica 22DY15	2015	Aerobic	Y	Y	Short Rod	Marine	H	0-1	0-5	N		Hydrothermal vent		MTCO01	0.662
Celeribacter baekdonensis DSM 27375	2012	Anaerobic	N	N	Oval/Rod	Marine	H	2	0-13	N				FNBL01	0.581
Celeribacter ethanolicus NH195	2016	Aerobic	N	N	Rod	Marine	H	1-3	0.5-10	Y				LRUC01	0.613
Celeribacter halophilus ZXM137	2012	Strict aerobic	N	N	Rod	Marine	H		0.5-11	Y	Na+ and ASW are required			LRUD01	0.581
Celeribacter indicus P73	2014	NA	NA	N	Rod	Marine	H	3	0.5-12	NA				CP004393	0.66
Celeribacter manganoxidans DY25	2015	Strict aerobic	N	N	Rod	Marine	H	3-4	1-11	NA				CP021404	0.65
Celeribacter marinus IMCC 12053	2014	Aerobic	NA	N	Rod	Marine	H	2.5-3	0.5-5	NA				CP012023	0.562
Celeribacter neptunius DSM 26471	2010	Aerobic	Polar/subpolar single flagella	Y	Rod	Marine	H		1-8	Y				FORH01	0.617
Celeribacter persicus DSM 100434	2016	Aerobic	NA	N	Rod	Marine	H	3	0-18	N				QAOH01	0.604
Cereibacter changlensis DSM 18774	2007	Photoorganotroph/chemoorganotroph	NA	N	Oval/Rod	Snow sample	L		NA	N				QKZS01	0.681
Citreimonas salinaria DSM 26880	2006	Aerobic heterotroph	NA	N	Rod	Solar saltern	H		1-10	Y	Sea salt	sea salt		FNPF01	0.671
Cognatishimia maritima DSM 28223	2012	Aerobic	Single Polar Flagella	Y	Rod	Marine	H	2	0.7	N				FQWM01	0.563
Cognatiyoonia koreensis DSM 17925	2006	NA	NA	N	Oval/Rod	Marine	H		0.85-5	NA				FOIZ01	0.572
Cognatiyoonia sediminum DSM 28715	2015	Strict aerobic	NA	N	Rod	Marine	H	2-5	0-6	N				FQXB01	0.544
Confluentimicrobium lipolyticum CECT 8621	2015	Aerobic	N		Oval/Rod	Brackish water	L	2	0.5-6	Y				FXYE01	0.577
Cribrihabitans marinus DSM 29340	2014	Aerobic heterotroph	1-2 polar/lateral flagella	Y	Rod	Marine	H	4	0-12	N				FNYD01	0.66
Defluviimonas alba cai42	2015	Aerobic	NA	N	Rod	oil-field	L	0-3	0-5	N				CP012661	0.667
Defluviimonas aquaemixtae CECT 8626	2014	Aerobic	NA	NA	Oval/Rod	Brackish water	L	2-3	0.5-11	N				OMOQ01	0.644
Defluviimonas denitrificans DSM 18921	2011	NA	Single Polar Flagella	Y	NA	Marine	H		0-5	N				PVEP01	0.657
Defluviimonas indica DSM 24802	2014	Aerobic chemoheteroroph	Single Polar Flagella	Y	rod	Marine	H	1.5-2	0.5-8	NA		Deepsea vent		FNOB01	0.663
Dinoroseobacter shibae DFL 12	2005	Aerobic anoxygenic phototroph	Single Polar Flagella	Y	Oval/Rod	Marine	H		1-7	Y				CP000830	0.66
Donghicola eburneus DSM 29127	2007	Aerobic	NA	N	Oval/Rod	Marine	H	2	0.5-11	Y				FOXY01	0.588
Donghicola tyrosinivorans DSM 100212	2015	Aerobic	N	N	Oval/Rod	Marine	H	1-2	0-9	N				PVTQ01	0.596
Epibacterium mobile DSM 23403	2007	Aerobic	Polar flagella	Y	Rod	Marine	H	1-3	0-10	N				FNNK01	0.59
Epibacterium multivorans DSM 26470	2012	Aerobic	polar flagella	Y	Rod	Marine	H		1.7-7	Y				FOMC01	0.597
Epibacterium scottomollicae DSM 25328	2008	Aerobic	2 polar flageela	Y	Ovoid rod	Marine	H		1-15	NA				PVUF01	0.609
Epibacterium ulvae U95	2013	NA	NA	Y	Rod	Marine	H	2-3	1-6	Y				PHJF01	0.53
Flavimaricola marinus CECT 8899	2016	Aerobic	NA	N	Rod	Marine	H	2-3	0.5-6	N				FXZK01	0.622
Gemmobacter aquatilis DSM 3857	1988	NA	NA	NA	NA	Freshwater	L		NA	NA		Pond water		FOCE01	0.651
Gemmobacter caeni DSM 21823	2011	Strict aerobic	NA	N	Rod	Wastewater treatment facility	L	1	0-6	N		Taiwan		QBKP01	0.647
Gemmobacter megaterium DSM 26375	2014	Aerobic chemoorganotroph		N	Rod	Marine	H	1-2	0-5	N				FTOT01	0.649
Gemmobacter nectariphilus DSM 15620	2004	Aerobic	NA	NA	Oval/Rod	Activated sludge	L		<3	N				AUCM01	0.662
Haematobacter massiliensis CCUG 47968	2006	Aerobic	NA	N	Rod	Blood	L (0.9%)		NA	NA		NA		JGYG01	0.646
Haematobacter missouriensis H1892	2007	Aerobic	NA	N	Rod	Blood	L (0.9%)		NA	NA		NA		NIPV01	0.642
Halocynthiibacter arcticus PAMC 20958	2015	Aerobic	NA	N	Rod	Marine	H	2	0.5-7.5	Y		Marine sediment in Arctic		CP014327	0.532
Halocynthiibacter namhaensis RA2-3	2014	Aerobic	N	N	Rod	Marine	H	2	0.5-4	Y		Sea squirt		JWIF01	0.528
Hasllibacter halocynthiae DSM 29318	2012	Aerobic	Single Polar Flagella	Y	Oval/Rod	Marine	H	4	1-5	Y		Sea squirt		PVTT01	0.721
Hwanghaeicola aestuarii DSM 22009	2010	Aerobic chemoheteroroph	Single Polar Flagella	Y	Cocci	Marine	H	2-3	1.5-6	Y	for Na+, y for Na and Mg			QKZL01	0.66
Jannaschia aquimarina GSW-M26	2012	Aerobic	NA	N	Rod	Marine	H	2	0-7	N				JYFE01	0.664
Jannaschia donghaensis CECT 7802	2007	Aerobic	NA	N	Oval/Rod/Cocci	Marine	H		>0 - 7	Y				CXSU01	0.647
Jannaschia faecimaris DSM 100420	2014	Aerobic	NA	N	Coccoid/Rod	Marine	H	2-3	0-10	N				FNPX01	0.62
Jannaschia helgolandensis DSM 14858	2003	Aerobic heterotroph	NA	N	Irregular Rod	Marine	H		1-7	Y	sea salt, no for only NaCl			FNZQ01	0.622
Jannaschia pohangensis DSM 19073	2008	Aerobic heterotroph	Y	Y	Rod	Marine	H		up to 8.4	N				FORA01	0.655
Jannaschia rubra CECT 5088	2005	Aerobic chemoorganotroph	3-5 flagella	Y	Rod	Marine	H		0.34-9	Y	marine salt, n with just NaCl			CXPG01	0.679
Jannaschia seohaensis DSM 25227	2010	Aerobic	Polar flagella	Y	Oval/Rod/Cocci	Solar saltern	H		3-10	Y				QGDJ01	0.678
Jhaorihella thermophila DSM 23413	2011	Aerobic	NA	N	Irregular Rod	Marine	H	3-4	2-6	Y	sea salt/artificial sea salts	Coastal hot spring		FNVD01	0.66
Kandeliimicrobium roseum XY-R6	2018	NA	N	N	Rod	Terrestrial	L	1-4	0-9.5	N		rhizosphere soil of mangrove plant		PNOS01	0.693
Leisingera aquaemixtae CECT 8399	2014	Aerobic	N	N	Oval/Rod	Brackish water	L	2	0.5-8	Y				CYSR01	0.644
Leisingera aquimarina DSM 24565	2008	Aerobic	Single Polar Flagella	Y	Ovoid	Marine	H		1-7	NA				AXBE01	0.614
Leisingera caerulea DSM 24564	2014	Aerobic	Bundles of polar flagella		Rod	Marine	H	3-4	2-5	NA				AXBI01	0.633
Leisingera daeponensis DSM 23529	2014	Aerobic	Single Polar Flagella	Y	Oval	Marine	H		0.5-8w/v	Y				AXBD01	0.643
Leisingera methylohalidivorans DSM 14336	2002	Obligate aerobic	NA	Y	Rod	Marine	H		1-6w/v	Y				CP006773	0.624
Limimaricola cinnabarinus LL-001	2013	Aerobic heterotroph	NA	N	Rod	Marine	H	1-5	1-8	N				BATB01	0.667
Limimaricola hongkongensis DSM 17492	2004	Strict aerobic	NA	N	Rod	Marine	H		2-14	Y				APGJ01	0.683
Limimaricola pyoseonensis DSM 21424	2010	Aerobic heterotroph	Y	Y	Rod	Marine	H	2-5	1-12	Y				FNAT01	0.703
Limimaricola soesokkakensis CECT 8367	2014	Aerobic	N	N	Oval/Rod	Brackish water	L	2-3	1-16	NA				FWFY01	0.67
Litoreibacter albidus DSM 26922	2011	Aerobic chemoorganotroph	NA	N	Rod	Marine	H	2-3	0.5-8	Y				FNOI01	0.592
Litoreibacter arenae DSM 19593	2009	Aerobic	Polar flagella	Y	Rod	Terrestrial	H		0.85-8	Y		Sea sand		AONI01	0.603
Litoreibacter ascidiaceicola DSM 100566	2014	Aerobic	N	N	Oval/Rod/Cocci	Marine	H	1-3	0.5-7	Y				FQUV01	0.581
Litoreibacter halocynthiae P-MA1-7	2013	Aerobic	NA	N	Oval/Rod/Cocci	Marine	H	2-3	1.5-7	NA				SOBH01	0.581
Litoreibacter janthinus DSM 26921	2011	Strict aerobic	NA	N	Rod	Marine	L	2-3	0.5-6	Y				FOYO01	0.575
Litoreibacter meonggei DSM 29466	2012	Aerobic	NA	N	Oval/Rod/Cocci	Marine	H	2	2-7	Y				RCCE01	0.575
Litoreibacter ponti DSM 100977	2014	Aerobic	N	N	Oval/Rod/Cocci	Marine	H	2	0.5-6	Y				QBKS01	0.627
Litorimicrobium taeanense DSM 22007	2011	Strict aerobic	NA	N	Ovoid rod	Marine	H	2-4	1-6	Y				FOEP01	0.605
Loktanella atrilutea DSM 29326	2007	Aerobic	Subpolar flagella	Y	Rod	Marine	H		0-8	N				FQUE01	0.649
Loktanella fryxellensis DSM 16213	2004	Strict aerobic chemoheterotroph	NA	N	Short Rod	Freshwater	L		0-5	N		Antarctic lake		FOCI01	0.663
Loktanella salsilacus DSM 16199	2004	Strict aerobic chemoheterotroph	NA	N	Short Rod	Freshwater	L		0-10	N		Antarctic lake		FOTF01	0.6
Lutimaribacter litoralis KU5D5	2013	Aerobic	NA	N	Rod	Marine	H	2-3	1-4	Y				FXTO01	0.591
Lutimaribacter pacificus W11-2B	2009	NA	NA	N	Rod	Marine	H	1-4	0.5-10	NA				FQZZ01	0.653
Lutimaribacter saemankumensis DSM 28010	2009	Faculative anaerobic	N	N	Rod	Marine	H		0.5-11	Y				FNEB01	0.629
Maliponia aquimaris CECT 8898	2016	Aerobic	N	N	Coccoid/Oval	Marine	H	2-3	0-9	N				FXYF01	0.672
Mameliella alba CGMCC 1.7290	2010	NA	NA	N	Rod	Marine	H	1-2	1-10	NA				FMZI01	0.652
Maribius pelagius DSM 26893	2007	Strict aerobic obligate heterotroph	NA	N	Rod	Marine	H		2-15	Y	sea salt or Na + Mg			FOCM01	0.669
Maribius pontilimi GH1-23	2018	Strict aerobic chemoheterotroph		N	Rod	Marine	H	1	0-5	NA				JAEKPD01	0.681
Maribius salinus DSM 26892	2007	Strict aerobic obligate heterotroph	NA	N	Rod	Solar saltern	H		1-10	Y	sea salt			FQZA01	0.677
Marinibacterium profundimaris 22II1-22F33	2015	Aerobic	N	N	Oval	Marine	H	0-7	0-12	N				AQQR01	0.662
Marinovum algicola FF3	1995	Strict aerobic	Polar flagella	Y	Oval	Marine	H		0.6 - 12	Y		0.1-2M NaCl		FNYY01	0.65
Maritimibacter alkaliphilus HTCC2654	2007	Strict aerobic chemoheterotroph	N	N	Rod	Marine	H	2.5-3	0.5-7	Y				AAMT01	0.641
Marivita cryptomonadis CL-SK44	2009	Strict aerobic	Polar flagella	Y	Rod	Marine	H	3-5	2-10	N	if only NaCl	sea salt		JFKD01	0.59
Marivita geojedonensis DPG-138	2013	Aerobic	N	N	Rod	Marine	H	2-3	0.5-9	NA				JFKC01	0.6
Marivita hallyeonensis DSM 29431	2012	Aerobic	N	N	Rod	Marine	H	2	0.5-8	NA				FQXC01	0.604
Marivivens niveibacter MCCC 1A06712	2018	Aerobic	N	N	Rod	Marine	H	2	0-10	N				MSPP01	0.546
Methylarcula marina VKM B-2159	2000	Aerobic faculative methylotroph	N	N	Rod	Marine	H	3-8	0.05-12	Y				PXNQ02	0.63
Monaibacterium marinum C7	2017	Aerobic	N	N	Rod	Marine	H	1-7	0-9	N				OCTN01	0.589
Neptunicoccus sediminis CY02	2018	Aerobic	NA	NA	Coccoid/Rod	Marine	H	1.5-3	0.5-9	Y				MDVX01	0.575
Nereida ignava CECT 5292	2005	Strict aerobic chemoorganotroph	N	N	Coccoid/Rod	Marine	H		1.36-8	Y	marine salt			CVQV01	0.54
Nioella nitratireducens SSW136	2015	Aerobic	NA	N	Rod	Marine	H	8	2-11	Y				MNBW01	0.636
Nioella sediminis JS7-11	2017	Aerobic	N	N	Rod	Freshwater	L	3-4%	1-12	NA		River		MNBL01	0.634
Oceanicella actignis CGMCC 1.10808	2012	Strict aerobic organotroph	NA	N	Coccoid/Rod	Marine	H	2-5	1-9	Y		Marine hot spring		FRDL01	0.723
Oceanicola granulosus HTCC2516	2004	Obligate aerobic chemoheterotroph	N	N	Rod	Marine	H		0.25 - 10	Y				AAOT01	0.704
Oceanicola litoreus DSM 29440	2013	Faculative aerobic	N	N	Rod	Marine	H	2	1-9	NA				FSRL01	0.676
Oceaniglobus indicus 1-19b	2017	Aerobic heterotroph	N	N	Cocci	Marine	H	3-4	0.5-10	NA				NMZM01	0.648
Oceaniovalibus guishaninsula JLT2003	2012	Aerobic	NA	N	Oval/Coccoid	Marine	H	4-5	0.5-12	Y				AMGO01	0.674
Octadecabacter antarcticus 307	1998	Aerobic heterotroph	NA	N	Rod	Marine	H		1.7-7	Y		Sea ice as well		CP003740	0.546
Octadecabacter arcticus 238	1998	Aerobic heterotroph	NA	N	Rod	Marine	H		1.7-7	Y		Sea ice as well		CP003742	0.553
Octadecabacter ascidiaceicola CECT 8868	2016	Aerobic	N	N	Oval/Rod/Cocci	Marine	H	2-3	1-5	NA				FXYD01	0.549
Octadecabacter temperatus SB1	2015	Aerobic heterotroph	Polar flagella	Y	Rod	Marine	H	2-4	>1-<6	Y				CP012160	0.547
Pacificibacter marinus DSM 25228	2011	Aerobic	NA	N	Oval/Rod	Marine	H	2-3	2-10	Y				FNZV01	0.52
Pacificibacter maritimus DSM 104731	2011	Strict aerobic	NA	N	Rod	Marine	H	2-3	0.5-6	Y				RKQK01	0.517
Paenirhodobacter enshiensis DW2-9	2014	Faculative anaerobic chemoheterotroph	NA	N	Rod	Terrestrial	L		0-3	N				JFZB01	0.668
Palleronia abyssalis CECT 8504	2015	Strict aerobic organotroph	N	N	Cocci/Pleomorph	Marine	H	2-5	0-13w/v	N				ONZF01	0.641
Palleronia marisminoris CECT 7066	2005	Aerobic chemoheteroroph	N	N	Rod	Terrestrial	L		0.5-15	N	n if only NaCl, needs Na and others	Saline soil		FWFV01	0.663
Paracoccus aestuarii DSM 19484	2009	Aerobic	NA	N	Rod	Marine	H		0-<5	N				QZEV01	0.677
Paracoccus alcaliphilus DSM 8512	1989	Aerobic	NA	N	Coccoid/Rod	NA	NA		0-3	N				FODE01	0.643
Paracoccus alkenifer DSM 11593	1998	NA	NA	NA	Coccoid/Rod	Biofilters in treatement of waste gases	L		NA	NA		NA		FNXG01	0.673
Paracoccus aminophilus JCM 7686	1990	Aerobic	NA	N	Coccoid/Rod	NA	NA		<3	NA		NA		CP006650	0.634
Paracoccus aminovorans DSM 8537	1990	Aerobic	NA	N	Coccoid/Rod	NA	NA		<3	NA		NA		FOPU01	0.675
Paracoccus bengalensis DSM 17099	2006	Aerobic chemoorganotroph/chemolithoautotroph	N	NA	Coccoid/irregular ellipse	Terrestrial	L		NA	NA		NA		QTUJ01	0.674
Paracoccus chinensis CGMCC 1.7655	2009	Aerobic	NA	Y	Oval/Coccoid	Freshwater	L	0%	0-<1	N		Reservoir		FNGE01	0.681
Paracoccus contaminans RKI 16-01929	2016	Aerobic	NA	N	Cocci	contaminated water microcosm	NA		0-1	N				CP020612	0.687
Paracoccus halophilus CGMCC 1.6117	2008	Aerobic heterotroph	NA	N	Coccoid/Rod	Marine	H	4.5	0.5-8.5	Y				FOJO01	0.652
Paracoccus homiensis DSM 17862	2006	Aerobic	NA	Y	Ovoid rod	Terrestrial	L	3-5	<15	NA		sea sand		FOHO01	0.638
Paracoccus isoporae DSM 22220	2011	Aerobic heterotroph	Single Polar Flagella	Y	Rod	Marine	H	3-5	0-12w/v	N				FNAH01	0.658
Paracoccus laeviglucosivorans 43P	2015	Aerobic	NA	N	Cocci	Terrestrial	L		0-5	N				FXTK01	0.631
Paracoccus lutimaris strain CECT 8525	2014	Aerobic	NA	Y gliding	Coccoid/Oval	Marine	H	2-3	0-7	N				QPJL01	0.652
Paracoccus pantotrophus DSM 2944	1984	Mixed	NA	NA	NA	NA	NA		NA	NA		NA		RBLI01	0.676
Paracoccus saliphilus DSM 18447	2009	Aerobic	N	N	Coccoid/Rod	Terrestrial	L	8	1-15	Y		Saline soil		FTOU01	0.611
Paracoccus sanguinis DSM 29303	2015	Faculative anaerobic	NA	N	Rod	clinical	L	2	2-8	NA				FNNA01	0.707
Paracoccus sediminis DSM 26170	2014	Faculative anaerobic	NA	N	Rod	Marine	H	0.5-1	0-11	N				FZNM01	0.66
Paracoccus seriniphilus DSM 14827	2003	Aerobic	NA	N	Coccoid/Rod	Marine	H	3	1-9	Y				FZQB01	0.616
Paracoccus siganidrum strain M26	2013	NA	NA	N	Coccoid/Rod	fish gut	NA	2	0-10	N				QNRC01	0.679
Paracoccus solventivorans DSM 6637	1996	Aerobic	NA	N	Coccoid/Rod	Terrestrial	L		<0.2w/v	N		salt inhibitory beyond this		FRCK01	0.687
Paracoccus sphaerophysae HAMBI 3106	2011	Aerobic	NA	N	Rod	Terrestrial	L	3	1-6	NA		soil		JRKS01	0.691
Paracoccus sulfuroxidans LW36	2006	Heteroorganotroph/chemolithotroph	NA	NA	Coccoid/Rod	Activated sludge	L		NA	NA		NA		VLKU01	0.642
Paracoccus tibetensis CGMCC 1.8925	2013	Aerobic	NA	N	Coccoid/Rod	Terrestrial	L		<5	NA		plateau permafrost		FMVT01	0.683
Paracoccus versutus DSM 582	1983	Aerobic (anaerobic with nitrate) faculative chemolithotroph/autotroph	Polar flagella	Y	Rod	Terrestrial	L		NA	NA		soil		QUMX01	0.676
Paracoccus yeei ATCC BAA-599	2003	NA	NA	N	NA	Human sources	L		0-6	N		NA		JHWH01	0.675
Paracoccus zeaxanthinifaciens ATCC 21588	2003	Strict aerobic	NA	N	Coccoid/Rod	Marine	H		3-8	NA				ATUJ01	0.672
Paracoccus zhejiangensis J6	2013	Aerobic	NA	N	Rod	Activated sludge	L	3	0-5	N				ATUJ01	0.658
Pararhodobacter aggregans D1-19	2011	Organic chemoorganotroph	NA	N	Rod	Marine	H		0-5	N		Biofilter of recirculating marine agriculture		QDDR01	0.682
Pararhodobacter marinus CIC4N-9	2019	Aerobic	NA	N	Rod	Marine	H	3	0-9	N				QEYD01	0.667
Pelagibaca abyssi JLT2014	2014	Strict aerobic	NA	N	Oval/Coccoid	Marine	H	5-12	1-13	NA				CP015093	0.659
Pelagicola litorisediminis CECT 8287	2013	Aerobic	NA	N	Ovoid rod	Marine	H	2-3	1-7	NA				FWFL01	0.571
Pelagimonas varians DSM 23678	2013	Aerobic chemoorganoheterotroph	at least one flagella	Y	Irregular Rod	Marine	H	1.25-5	1.25-8	Y		0.05 - 1.5		QKMF01	0.552
Pelagivirga sediminicola BH-SD19	2018	Strict aerobic	N	N	Oval/Rod	Marine	H	2	1-10	Y				QCYH01	0.639
Phaeobacter gallaeciensis DSM 26640	1998	Strict aerobic	Polar flagella	Y	Ovoid rod	Marine	H		0.6 - 11.7	Y		0.1 - 2M; on scallop larvae		CP006966	0.596
Phaeobacter inhibens DSM 16374	2006	Strict aerobic heterotroph	Polar flagella	Y	Ovoid rod	Marine	H		0.06 - < 8.8	Y		0.01 - <1.5M		AXBB01	0.6
Phaeobacter italicus CECT 7645	2009	Aerobic	Single Polar Flagella	Y	Rod	Marine	H	2-3	1-5	Y		Marine electroactive biofilm		CVQZ01	0.599
Phaeobacter porticola strain P97	2017	Aerobic chemoorganoheterotroph	Polar flagella	Y	Rod	Marine	H	2-4	0.5 - 6	Y				CP016364	0.586
Planktomarina temperata RCA23	2013	Aerobic photo-chemo-organo-heterotroph	Monotrichous flagellu	Y	Rod	Marine	H	3-3.5	1.5-5	Y	Only in natural seawater with complex supplements	y only grow in media containing seawater		CP003984	0.536
Planktotalea arctica IMCC9565	2017	Aerobic	NA	N	Rod	Marine	H	2	1-5	NA				MUHR01	0.571
Planktotalea frisia SH6-1	2012	Aerobic heterotroph	N	N	Irregular Rod	Marine	H	3.75	1.25-8	Y				MLCB01	0.538
Ponticoccus litoralis CL-GR66	2008	Strict aerobic	NA	N	Coccoid/Rod	Marine	H	3-5	1-15	N	if NaCl is the only one			SRR3503614	0.674
Ponticoccus marisrubri SJ5A-1	2017	Strict aerobic	NA	N	Cocci	Marine	H	9-12	3-18	NA				LPXO01	0.68
Pontivivens insulae CECT 8812	2015	Aerobic	N	N	Oval/Rod/Cocci	Marine	H	2-3	1-8	NA				OMKW01	0.599
Poseidonocella pacifica DSM 29316	2012	Aerobic chemoorganoheterotroph	NA	N	Oval	Marine	H	3-4	0.5-8	Y				FOJU01	0.611
Poseidonocella sedimentorum KMM 9023	2012	Aerobic chemoorganoheterotroph	NA	N	Rod	Marine	H	2-3	0.5-6	Y				FOYI01	0.66
Primorskyibacter insulae CECT 8871	2015	Aerobic	N	NA	Rod	Brackish water	L	2	0.5-7	NA				OMOJ01	0.604
Primorskyibacter marinus PX7	2018	Aerobic	NA	N	Rod	Marine	H	3	2-7	NA				QJSD01	0.602
Pseudaestuariivita atlantica 22II-S11-z3	2015	Aerobic	NA	N	Oval/Rod	Marine	H	3-5	1-9	NA				AQQZ01	0.655
Pseudodonghicola xiamenensis DSM 18339	2009	NA	NA	N	Oval/Rod	Marine	H	1-3	0.05-10	Y				AUBS01	0.636
Pseudooceanicola antarcticus Ar-45	2014	Aerobic	NA	NA	Rod	Marine	H	0.5-3	0.5 - 10	Y				PGTD01	0.661
Pseudooceanicola atlanticus 2II-s11g	2015	Faculative anaerobic	N	N	Rod	Marine	H	1-7	0.5 - 9	NA				AQQX01	0.641
Pseudooceanicola batsensis HTCC2597	2004	Aerobic chemoheteroroph	NA	N	Rod	Marine	H		0.75 - 10	Y				AAMO01	0.661
Pseudooceanicola flagellatus CGMCC 1.12644	2018	Aerobic	Polar flagella	Y	Rod	Marine	H	2	0.5 - 7.5	Y				FWYD01	0.6
Pseudooceanicola lipolyticus 157	2018	Aerobic	NA	N	Rod	Marine	H	3	0.5 - 10	Y				PGTB01	0.646
Pseudooceanicola marinus LMG 23705	2007	Faculative anaerobic	NA	N	Rod	Marine	H	3-5	2-8	NA				PGTC01	0.667
Pseudooceanicola nanhaiensis DSM 18065	2007	Aerobic	N	N	Rod	Marine	H	2-3	0-10	N				JHZF01	0.679
Pseudooceanicola nitratireducens DSM 29619	2010	NA	Polar/subpolar flagella	N	Rod	Marine	H	1.5-3	0.5-7	NA				FOLX01	0.642
Pseudooctadecabacter jejudonensis CECT 8397	2015	Aerobic	N	N	Rod	Brackish water	L	2	1-6	NA				FWFT01	0.596
Pseudopelagicola gijangensis DSM 100564	2014	Aerobic	N	N	Rod	Marine	H	2	1-5	NA				FQZQ01	0.549
Pseudophaeobacter arcticus DSM 23566	2014	Aerobic	NA	Y	Rod	Marine	H		2-9	Y				AXBF01	0.593
Pseudophaeobacter leonis 306	2014	Strict aerobic heterotroph	Y	Y	Oval/Rod	Marine	H	2	0.5-6	NA				MWVJ01	0.587
Pseudorhodobacter antarcticus CGMCC 1.10836	2013	Aerobic	N	N	Rod	Marine	H	1	0-10	Y		Intertidal sediment Sand		FOCO01	0.592
Pseudorhodobacter aquimaris KCTC 23043	2012	Aerobic	Single Polar Flagella	Y	Oval	Marine	H	2-3	2-12	Y				LGHS01	0.587
Pseudorhodobacter ferrugineus DSM 5888	1967	Aerobic	NA	N	Rod	Marine	H	1	0-3	N				ATVN01	0.585
Pseudorhodobacter psychrotolerans PAMC 27389	2016	Faculative aerobic	NA	N	Oval	Terrestrial	L	0.5	0.5-3	NA				LGIC01	0.603
Pseudorhodobacter wandonensis KCTC 23672	2013	Aerobic	NA	N	Rod	Marine	H	2-3	0-4	N				LGHT01	0.578
Pseudoroseicyclus aestuarii CECT 9025	2016	Aerobic	NA	N	Oval/Rod/Cocci	Marine	H	1-2	0.5-15	NA				QJTE01	0.692
Pseudoruegeria aquimaris CECT 7680	2007	Aerobic	NA	N	Rod	Marine	H	2-3	2-12	Y				FWFQ01	0.667
Pseudoruegeria haliotis DSM 29328	2013	Aerobic	NA	N	Rod	Marine	H	1	0.5-5	Y		From guts of abalone		PVTD01	0.63
Pseudoruegeria lutimaris DSM 25294	2010	Anaerobic	NA	N	Rod	Marine	H	2	>0-9	Y				FNEK01	0.623
Pseudoruegeria marinistellae SF-16	2017	Faculative anaerobic	N	NA	Rod	Marine	H	3-6	0-12	N		From starfish		LNCI01	0.63
Pseudoruegeria sabulilitoris GJMS-35	2014	Aerobic	N	N	Oval/Rod	Terrestrial	L	2	1.5-8	NA		Sea shore sand		LOAS01	0.624
Puniceibacterium antarcticum SM1211	2014	Aerobic	N	NA	Rod	Marine	H	2-3	0-10	N				AWWI01	0.606
Puniceibacterium sediminis DSM 29052	2015	Aerobic	N	Y gliding	Rod	Marine	H		2-12w/v	N	if NaCl only, need seasalt on Marine broth	intertidal sedimints		FZNN01	0.608
Rhodobaca barguzinensis alga05	2008	Faculative aerobic	Y	Y	Coccoid/Oval	Soda lake	L (0.25%)	2-3	1-8	Y		Temporary alkali lake with no-limited outflow		CP024899	0.59
Rhodobacter aestuarii DSM 19945	2009	Anaerobic in dark/aerobic in light photoorganoheterotroph/chemoorganoheterotroph	Polar flagella	Y	Oval/Rod	Brackish water	L		0-2	N				FTOG01	0.611
Rhodobacter azotoformans KA25	1996	Faculative anaerobic phototroph	Single Polar Flagella	Y	Y	Wastewater treatment facility	L		0-5	N				QAOT01	0.684
Rhodobacter blasticus DSM 2131	1981	NA	NA	NA	NA	Freshwater	L		NA	NA		eutrophic pond		PZKE01	0.665
Rhodobacter capsulatus DSM 1710	1907	NA	NA	NA	NA	NA	NA		NA	NA		NA		QKZO01	0.665
Rhodobacter johrii JA192	2010	Phototrophorganoheterotroph/chemoorganoheterotroph/photolithoautotroph/chemolithoautotroph	Polar flagella	Y	Oval/Rod	Terrestrial	L	3	0-3	N				PZZW01	0.693
Rhodobacter maris JA276	2008	Anaerobic photoorganoheterotroph	NA	N	Oval/Rod	Marine	H		0-3	N				OBMT01	0.651
Rhodobacter megalophilus DSM 18937	2008	Photoorganoheterotroph	N	Y Phototaxis	Oval	Terrestrial	L		0-4	N				FZOV01	0.688
Rhodobacter ovatus JA234	2008	Photoorganoheterotroph/chemoorganoheterotroph	NA	N	Oval	Freshwater	L		0-1	N		Industrailly polluted pond		OAOQ01	0.665
Rhodobacter sphaeroides 2.4.1	1980	NA	NA	NA	NA	NA	NA		NA	NA		Na		CP000143	0.69
Rhodobacter veldkampii DSM 11550	1985	Photoautotroph/photoheterotroph	NA	N	Oval/Rod	Freshwater	L		0-<2	N				PZKF01	0.651
Rhodobacter vinaykumarii JA123	2007	Photoorganoheterotroph/chemoorganoheterotroph	NA	N	Rod	Marine	H	1-4	0.5-10	Y				OBMN01	0.683
Rhodobacter viridis JA737	2013	Anaerobic phototroph	Single Polar Flagella	Y	Oval/Rod	Terrestrial	L		NA	N		Mud from Stream		QJTK01	0.653
Rhodosalinus sediminis WDN1C137	2017	Faculative anaerobic	Polar flagella	Y	Rod	Marine	H	7	3-20	NA		Marine Saltern		QOHR01	0.716
Rhodovulum imhoffii DSM 18064	2007	Photoorganoheterotroph/chemoorganoheterotroph	Polar flagella	N	Rod	Freshwater	L	0.5-4	0.5-7	Y		Aquaculture pond		QAAA01	0.631
Rhodovulum kholense DSM 19783	2008	Photoorganoheterotroph/chemoorganoheterotroph	Polar flagella	N	Oval/Rod	Mud from mangrove forest	NA	1-4	0.05-6	NA				QAYC01	0.678
Rhodovulum robiginosum DSM 12329	1999	Photoautotroph/photoheterotroph/chemoheterotroph	NA	N	Oval/Rod	Marine	H		2.5-5	NA				RWGU01	0.675
Rhodovulum sulfidophilum DSM 1374	1973	NA	NA	NA	Oval/Rod	Marine	H		0.5-7.5	Y				CP015418	0.668
Rhodovulum viride JA756	2014	Photoorganoheterotroph/chemoorganoheterotroph	NA	N	Oval/Rod	pink ponds	H	1	0-9	N				MUAV01	0.676
Roseibaca calidilacus HL-91	2017	NA	NA	NA	NA	NA	NA		NA	NA		NA		FBYC01	0.618
Roseibaca ekhonensis CECT 7235	2009	Aerobic phototroph	NA	N	Rod	Saline lake	H	2.5	0-4	N		Hypersaline/Hyperthermal meromictic lake	Varies based on strains	UIHC01	0.616
Roseibacterium elongatum DSM 19469	2006	Aerobic chemoheteroroph	NA	N	Rod	Terrestrial	L		0.5-7.5	Y		Coastal Sand		CP004372	0.657
Roseicitreum antarcticum CGMCC 1.8894	2011	Aerobic photoheterotroph	N	N	lemon shape (oval rod)	Terrestrial	L	7-8	0-15	N		Intertidal sediment Sand		FNOM01	0.631
Roseicyclus mahoneyensis DSM 16097	2005	Aerobic organoheterotroph/faculative photoheterotroph	NA	N	Oval/Rod	Freshwater	L		0.5-10	Y		Different strains have different level of tolerance; Lake		QGGW01	0.653
Roseinatronobacter thiooxidans ALG1	2000	Strict aerobic obligate heterotroph	NA	N	Rod	Freshwater	L	2.3-3.5	0.6-11.7	NA		0.1-2M (0.4-0.6); Lake		MEHT01	0.603
Roseisalinus antarcticus CECT 7023	2005	Aerobic heterotroph	NA	Y	Rod	Saline lake	H		1-13	Y	NaCl but with ASW.	10-130 parts per mille; Hypersaline/Hyperthermal meromictic lake		FWFZ01	0.667
Roseivivax halodurans JCM 10272	1999	Aerobic chemoheteroroph	subpolar flagella	Y	Rod	Saline lake	H		0-20	N		harophytes and epiphytes on the stromatolites of Saline lake		JALZ01	0.663
Roseivivax halotolerans JCM 10271	1999	Aerobic chemoheteroroph	subpolar flagella	Y	Rod	Saline lake	H		0.5-20	Y		harophytes and epiphytes on the stromatolites		FOXV01	0.641
Roseivivax isoporae LMG 25204	2012	Aerobic heterotroph	subpolar flagella	Y	Rod	Saline lake	H	3-5	0-15	N		harophytes and epiphytes on the stromatolites		JAME01	0.698
Roseivivax jejudonensis CECT 8625	2014	Aerobic	NA	N gliding motility	Coccoid/Oval	Brackish water	L	2-3	0.5-22	Y				FWFK01	0.68
Roseivivax lentus DSM 29430	2010	Aerobic	N	N	Rod	Marine	H	2	2-13	NA				FTOQ01	0.661
Roseivivax marinus DSM 27511	2014	Strict aerobic	N	N	Rod	Marine	H	3-4	0-12	N				FOAI01	0.677
Roseivivax pacificus DSM 29329	2013	Aerobic	N	NA	Rod	Marine	H	3-7	0.5-15	Y	for sea salt/sea water			QBKN01	0.662
Roseivivax roseus DSM 23042	2014	NA	subpolar flagella	Y	Rod	Saline soil	H	7	3-15	NA				FOGU01	0.678
Roseobacter denitrificans OCh 114 DSM 7001	1991	Aerobic photoheterotroph	Y	Y	Rod	NA	NA		NA	Y		NA		FOOO01	0.589
Roseobacter litoralis Och 149	1991	Aerobic photoheterotroph	Y	Y	Rod	NA	NA		NA	Y		NA		CP002623	0.572
Roseovarius aestuarii CECT 7745	2008	Aerobic	Single Polar Flagella	Y	Oval/Rod	Marine	H	7	0.5-10	Y				FWXB01	0.579
Roseovarius albus CECT 7450	2014	Aerobic chemoorganotroph	NA	N	Rod	Marine	H		1.7-5	Y		total salt		FWFX01	0.543
Roseovarius atlanticus R12B	2016	Aerobic	N	N	Rod	Marine	H	3-5	0.5-15	NA				LAXJ01	0.636
Roseovarius azorensis DSM 100674	2014	Aerobic	NA	Y	Rod	Marine	H		0.5-7	NA				FOAG01	0.631
Roseovarius confluentis SAG6	2017	Aerobic	N	Y gliding	Oval/Rod	Freshwater	L	2	0.5-13	NA		Estuary environment		PPFE01	0.632
Roseovarius gaetbuli CECT 8370	2014	Aerobic	NA	N	Oval/Rod	Marine	H	2-3	1-8	NA				FWFJ01	0.604
Roseovarius halotolerans DSM 29507	2009	Aerobic	N	N	Oval/Rod	Marine	H	3-4	0.5-20	NA		sea salt		RBXI01	0.638
Roseovarius indicus B108	2011	Genetically capable of phototrophy	N	N	Rod	Marine	H	3-5	1-15	NA				LAXI01	0.644
Roseovarius litoreus DSM 28249	2012	Aerobic	N	N	Oval/Rod	Marine	H	2	0.5-15	NA				FRCB01	0.627
Roseovarius lutimaris DSM 28463	2013	Strict aerobic	N	Y tumbling	Oval/Rod	Marine	H	2-4	1-6	NA				FOVP01	0.599
Roseovarius marisflavi DSM 29327	2013	Strict aerobic	N	NA	Rod	Marine	H	2-7	1-15	NA				FRBN01	0.603
Roseovarius mucosus DSM 17069	2005	Aerobic phototroph	N	Rarely observed	Rod	Marine	H		1-7	Y	for seasalt			AONH01	0.619
Roseovarius nanhaiticus DSM 29590	2010	Aerobic	N	Y tumbling	Oval/Rod	Marine	H	2-4	0.5-10	Y				FTNV01	0.633
Roseovarius nitratireducens TFZ	2018	Aerobic	NA	N	Oval/Rod	Saline lake	H	1.5	0.5-18	Y				PDNI01	0.654
Roseovarius nubinhibens ISM	2003	Aerobic	NA	Y	Rod	Marine	H		1.17-4.67	Y		200-800mM		AALY01	0.639
Roseovarius pacificus DSM 29589	2009	Aerobic	subpolar flagella	Y	Oval/Rod	Marine	H		2-12	Y				FRBR01	0.62
Roseovarius salinarum N53	2018	Aerobic	NA	N	Rod	Marine	H	6	2-15	NA		Marine solar saltern		PHNT01	0.681
Roseovarius tolerans DSM 11457	1999	Aerobic	N	daughter cells could be motile	Rod	Saline lake	H		1-8	Y		1-130 parts per mille ASW; Hypersaline lake		FOBO01	0.631
Rubrimonas cliftonensis DSM 15345	1999	Aerobic chemoheteroroph	Polar flagella	Y	Rod	Saline lake	H		0.5-7.5	Y				FNQM01	0.716
Ruegeria arenilitoris CECT 8715	2012	Anaerobic	Peritrichous Flagella	Y	Rod	Marine	H	2	0.5-6	NA				FXYG01	0.613
Ruegeria atlantica CECT 4292	1992	NA	NA	N	NA	NA	NA		NA	Y		NA		CYPU01	0.564
Ruegeria conchae TW15	2012	Strict aerobic	NA	N	Rod	Marine	H	2	1-5	NA		Ark clam		AEYW01	0.557
Ruegeria denitrificans CECT 5091	2018	Aerobic chemoorganotroph	NA	N	Coccobacili	Marine	H	3	1.5-6	Y				CYUD01	0.567
Ruegeria faecimaris HD-28	2011	Aerobic	NA	N	Rod	Marine	H	7	2-8	Y				FXTE01	0.567
Ruegeria halocynthiae DSM 27839	2012	Anaerobic with nitrate	NA	N	Rod	Marine	H	2-3	2-6	Y		From sea squirt		FNNP01	0.565
Ruegeria intermedia CC-GIMAT-2	2013	Aerobic	NA	N	Rod/Irregular shape	Marine	H	1-2	1-4	NA		Coastal hot spring		FQVK01	0.641
Ruegeria kandeliae J95	2018	NA	Single Polar Flagella	Y	Rod	Rhizosphere of mangrove	NA	0.5-3	9-9	NA				QEHM01	0.657
Ruegeria lacuscaerulensis ITI-1157	1999	Strict aerobic mesophilic heterotroph	NA	N	Rod	Geothermal lake	L (2.5%)	3.5-4	2-6	Y	for sea salt	Silica rich geoterhmal lake		FQYJ01	0.63
Ruegeria litorea R37 CECT 7639	2014	Aerobic chemoorganotroph	NA	N	Oval/Rod	Marine	H		1.7-7	Y	for total salt	Total salt		FWFO01	0.592
Ruegeria marina CGMCC 1.9108	2011	NA	NA	N	Rod	Marine	H	0.5-3	0-7.5	N				FMZV01	0.628
Ruegeria marisrubri ZGT118	2017	Aerobic heterotroph	NA	N	Rod	Marine	H	1.5-2	0.5-2.6	Y				LQBQ01	0.629
Ruegeria mediterranea M17	2014	Aerobic chemoorganotroph	NA	N	Oval/Rod	Marine	H		0.9-5	Y				ONZG01	0.589
Ruegeria meonggei CECT 8411	2014	Strict aerobic	N	N	Rod	Marine	H	2-3	1-6	NA				FWFP01	0.573
Ruegeria pomeroyi DSS-3	2003	Aerobic	Polar complex flagellum	Y	Rod	Marine	H		0.58-2.34	Y	for seasalt	100-400mM		CP000031	0.642
Ruegeria profundi ZGT108	2017	Aerobic heterotroph	NA	N	Rod	Marine	H	1-1.5	0.5-1.9	Y				LQBP01	0.567
Sagittula stellata E-37	1997	Strict aerobic	N	N	Rod	Marine	H		NA	Y		NA		AAYA01	0.65
Salinihabitans flavidus DSM 27842	2009	Aerobic	Single Polar Flagella	Y	Rod	Marine solar saltern	H	5	>0-17	Y				FODS01	0.632
Salipiger aestuarii DSM 22011	2011	Strict aerobic	Lateral flagella	Y	Oval/Rod	Marine	H	2-4	1-11	NA				QLMG01	0.643
Salipiger bermudensis HTCC2601	2006	Faculative anaerobic chemoheterotroph	NA	N	Oval	Marine	H	3	0.25-15	Y				AATQ01	0.664
Salipiger marinus DSM 26424	2011	NA	NA	N	Rod	Marine	H	2-7	1-12	NA				FNEJ01	0.665
Salipiger mucosus DSM 16094	2004	Strict aerobic chemoheterotroph	N	N	Rod	Hypersaline habitat	H	3-6	0.5-20	Y				APVH01	0.673
Salipiger profundus JLT2016	2015	Aerobic	N	Y gliding	Rod	Marine	H	2-11	1-12	NA				CP014796	0.671
Salipiger thiooxidans DSM 10146	2006	Aerobic obligate heterotroph		N	Oval/Rod	Marine	H	2	0.5-6	Y				FNAV01	0.673
Sedimentitalea nanhaiensis DSM 24252	2014	Aerobic	NA	Y	Rod	Marine	H	1-4	0.6-6	Y				AXBG01	0.608
Sediminimonas qiaohouensis DSM 21189	2009	Aerobic chemoheteroroph	NA	N	Rod	Salt mine	H	1.5-10	0.25-20	Y				AUIJ01	0.638
Shimia abyssi DSM 100673	2016	Aerobic chemoorganotroph	N	N	Rod	Marine	H	2-3	2-7	Y				PYGJ01	0.562
Shimia aestuarii DSM 15283	2007	Aerobic	N	N	Oval	Marine	H	2	1-7	Y				FOTQ01	0.604
Shimia haliotis DSM 28453	2013	Aerobic	Y	Y	Rod	Marine	H	3	0-5	N		gut of abalone	Lives in gut, so less salt is possible	FOSZ01	0.58
Shimia isoporae SW-6	2011	Aerobic heterotroph	Polar flagella	Y	Rod	Marine	H	3-4	1-5	Y				SMGR01	0.566
Shimia marina CECT 7688	2006	Strict aerobic heterotroph	Polar flagella	Y	Rod	Marine	H		3-7	Y	for sea salt	coastal fish farm		CYPW01	0.574
Shimia sagamensis JAMH 11	2015	Aerobic chemoorganotroph	Single Polar Flagella	Y	Rod	Marine	H	2-3	1-3	Y				SRR5888812	0.563
Silicimonas algicola DSM 103371	2016	Aerobic	N	N	Oval/Rod/Cocci	Marine	H	1.5-2	0.5-4	Y				QGGV01	0.653
Sulfitobacter brevis DSM 11443	2000	Aerobic heterotroph	N	Y	Rod	Saline lake	H		1-2	Y		Hypersaline/Hyperthermal meromictic lake		FOMW01	0.584
Sulfitobacter delicatus DSM 16477	2004	Aerobic chemoorganotroph	NA	N	Rod	Marine	H		1-8	Y	for NaCl or seawater	starfish		FNBP01	0.608
Sulfitobacter donghicola DSW-25	2007	Aerobic	NA	N	Oval/Rod/Cocci	Marine	H		>0-<5	Y				JASF01	0.552
Sulfitobacter dubius DSM 16472	2004	Aerobic chemoorganotroph	Single subpolar flagellum	Y	Rod	Marine	H		1-12	Y	for NaCl or seawater	Seagrass		FOPG01	0.602
Sulfitobacter geojensis MM-124	2014	Aerobic	Y	NA	Rod	Marine	H		<=6	NA				JASE01	0.578
Sulfitobacter guttiformis DSM 11458	2000	Aerobic	Y	Y	Rod	Saline lake	H	1-2	<1-8	Y, weak		Hypersaline/Hyperthermal meromictic lake		RAQK01	0.561
Sulfitobacter indolifex HEL-45	2004	Strict aerobic non-fermentative heterotroph	N	N	Irregular Rod	Marine	H		1-7	Y	for sodium and sea salts	sea salt		ABID01	0.595
Sulfitobacter litoralis DSM 17584	2007	Aerobic	Polar flagella	Y	Rod	Marine	H	6-7	1-10	Y				FNJD01	0.585
Sulfitobacter marinus DSM 23422	2007	Aerobic	NA	N	Oval/Rod	Marine	H		>0-12	Y				FPAJ01	0.569
Sulfitobacter mediterraneus DSM 12244	1999	Strict aerobic heterotroph	Subpolar flagella	Y	Rod	Marine	H	1.5-2	0.2-8	Y				QBKU01	0.581
Sulfitobacter noctilucae NB-68	2014	Aerobic	N	N	Rod	Marine	H		<=6	NA				JASC01	0.583
Sulfitobacter noctilucicola NB-77	2014	Aerobic	N	N	Rod	Marine	H		<=6	NA				JASD01	0.571
Sulfitobacter pontiacus DSM 10014	1996	NA	NA	NA	NA	NA	H		NA	NA		NA		FNNB01	0.603
Sulfitobacter pseudonitzschiae H3	2015	NA	NA	N	Rod	Marine	H	1-3	1-9	NA				JAMD01	0.617
Tabrizicola aquatica RCRI19	2014	Aerobic chemoorganoheterotroph/chemolithoautotroph	NA	N	Rod	Lake	L		0-3	N		Fresh - brackish water		PJON01	0.664
Thalassobacter stenotrophicus CECT 5294	2005	Strict aerobic chemoorganotroph	Polar flagella	Y	Rod	Marine	H		0.85-7	NA				CYRX01	0.586
Thalassobius activus CECT 5113	2018	Aerobic chemoorganotroph		N	Coccobacili	Marine	H	3.5-5	>0-6	Y				CYTO01	0.544
Thalassobius autumnalis CECT 5118	2017	Aerobic chemoorganotroph		N	Coccobacili	Marine	H	3.5-5	>0-6	Y				CYSB01	0.598
Thalassobius gelatinovorus CECT 4357	1968	Strict aerobic chemoheterotroph	Y	Y	NA	Marine	H		NA	Y		NA		CYSA01	0.584
Thalassobius mediterraneus CECT 5383	2005	Strict aerobic chemoorganotroph	N	N	Coccoid/Rod	Marine	H		1.4-8	Y	For marine salt	marine salt		CYSF01	0.587
Thalassococcus halodurans DSM 26915	2007	Strict aerobic	NA	N	Oval	Marine	H	2-6	2-18	Y				FNUZ01	0.58
Thioclava arenosa CAU 1312	2017	Faculative anaerobic	N	N	Rod	Terrestrial	L	1-2	1-4	N		Sea sand		NTJD01	0.653
Thioclava atlantica 13D2W-2	2014	NA	Y	Y	Rod	Marine	H	3-5	0.5-12	NA				AQRC01	0.653
Thioclava dalianensis strain DLFJ1-1	2013	Obligately aerobic	NA	N	Rod	Marine	H	3	0.5-15	NA				JHEH01	0.625
Thioclava electrotropha Elox9	2018	Faculative anaerobic autotroph/heterotroph	NA	Y	Rod	Marine	H	2	0-10	N				NBXF01	0.638
Thioclava indica strain DT23-4	2015	NA	NA	N	Rod	Marine	H	3	0-18	N				AUNB01	0.603
Thioclava marina 11.10-0-13	2017	Aerobic	N	N	Rod	Marine	H	1-3	0-12	N				MPZS01	0.641
Thioclava nitratireducens 25B10_4	2017	Aerobic	Polar flagella	Y	Rod	Marine	H	3-4	0-12	N				CP019437	0.64
Thioclava pacifica DSM 10166	2005	Obligate aerobic autotroph/heterotroph	Y for some	Y for some	Rod	Marine	H	3-4	1-8	NA				AUND01	0.639
Thioclava sediminum TAW-CT134	2017	Aerobic	Polar flagellum	Y	Rod	Marine	H	3-4	0-12	N				MPZV01	0.64
Tranquillimonas alkanivorans DSM 19547	2008	NA	N	N	Rod	Marine	H	2	1-13	Y				FOXA01	0.673
Tritonibacter horizontis O3.65	2018	Aerobic	Polar flagella	Y	Ovoid rod	Marine	H	3-4	0.5-10	Y		Deepwater horizon oil spil in the gulf of Mexico		LPUY01	0.615
Tropicibacter naphthalenivorans DSM 19561	2009	Aerobic	Peritrichous Flagella	Y	Rod	Marine	H	5	1-15	Y				FWXX01	0.632
Tropicibacter phthalicicus CECT 8649	2012	Aerobic	Polar flagella	Y	Rod	Marine	H		1-2	Y				FXXP01	0.579
Tropicimonas isoalkanivorans DSM 19548	2009	Aerobic	Peritrichous Flagella	Y	Rod	Marine	H	3	1-6	Y				FOLG01	0.646
Tropicimonas sediminicola DSM 29339	2012	Obligate aerobic	NA	N	Rod	Marine	H	1-2	0-8	N				FZOY01	0.664
Wenxinia marina DSM 24838	2007	Aerobic heterotroph	NA	N	Oval/Rod	Marine	H	1-4	0.5-9	Y				ARAY01	0.705
Wenxinia saemankumensis DSM 100565	2014	Aerobic	NA	N	Oval/Rod	Marine	H	2-3	2-10	NA				FQYO01	0.712
Yangia pacifica CGMCC 1.3455	2006	Aerobic heterotroph	NA	Y	Rod	Marine	H	5	1-10	Y				FNCL01	0.663
Yoonia litorea DSM 29433	2013	Aerobic	NA	N	Rod	Marine	H	2	2-6	Y				FOZM01	0.575
Yoonia maricola DSM 29128	2007	Aerobic	NA	N	Rod	Marine	H		7	Y				PGTY01	0.562
Yoonia maritima DSM 101533	2014	Aerobic	NA	N	Oval/Rod	Marine	H	3-4	2-8	Y				PVTP01	0.534
Yoonia rosea DSM 29591	2005	Aerobic chemoorganotroph	NA	N	Rod	Marine	H		1-12	Y				FTPR01	0.577
Yoonia sediminilitoris DSM 29955	2013	Aerobic	NA	N	Rod	Marine	H	2	0-5	N				QBUD01	0.572
Yoonia tamlensis DSM 26879	2012	Chemoorganotroph	Polar flagella	Y	Rod	Marine	H		1-6	NA				FOYP01	0.569
Yoonia vestfoldensis DSM 16212	2004	Aerobic chemoheteroroph	NA	N	Rod	Freshwater	L		0-10	N		Antarctic lakes		ARNL01	0.618
