# Supplementary material for: Roseobacters in a Sea of Poly- and Paraphyly: Whole Genome-Based Taxonomy of the Family Rhodobacteraceae and the Proposal for the Split of the “Roseobacter Clade” Into a Novel Family, Roseobacteraceae fam. nov
Source: Front Microbiol. 2021 Jun 25;12:683109. doi: 10.3389/fmicb.2021.683109 (PMC8267831; doi:10.3389/fmicb.2021.683109)
Supplement: Supplementary file 7 [file Table_6.xlsx]

## Sheet: Within genera
Supplementary Table 6. Genomic metrics for comparisons within or between non-monospecific genera, as well as comparisons within or between families.
Query	Subject	16S rRNA similarity (%)	Patristic distance	Average amino acid identity (%)	DNA-DNA hybridization (%)	1st codon position similarity (%)	2nd codon position similarity (%)	3rd codon position similarity (%)
Actibacterium atlanticum 22II-S11-z10	Actibacterium mucosum KCTC 23349	96.9512	0.4046	70.01	19.3	86.1774	89.8415	57.6627
Actibacterium pelagium JN33	Actibacterium ureilyticum LS-811	95.664	0.376	70.65	19.9	87.2377	90.4511	57.8841
Aliiroseovarius crassostreae CV919-312	Aliiroseovarius halocynthiae MA1 10 1	96.3489	0.291	75.46	21.1	89.857	93.0592	56.5493
Aliiroseovarius crassostreae CV919-312	Aliiroseovarius pelagivivens CECT 8811	96.0189	0.2938	75.55	20.8	89.7539	92.9428	57.4764
Aliiroseovarius crassostreae CV919-312	Aliiroseovarius sediminilitoris DSM 29439	96.6937	0.3196	75.06	20.6	88.5677	92.1998	56.1717
Aliiroseovarius pelagivivens CECT 8811	Aliiroseovarius halocynthiae MA1 10 1	96.6193	0.1006	88.66	25.5	94.4965	96.9608	67.5609
Aliiroseovarius sediminilitoris DSM 29439	Aliiroseovarius halocynthiae MA1 10 1	96.6892	0.2531	78.13	19.6	89.9018	93.6347	57.2109
Aliiroseovarius sediminilitoris DSM 29439	Aliiroseovarius pelagivivens CECT 8811	95.8867	0.256	78.69	19.7	90.1026	93.7018	57.9743
Celeribacter baekdonensis DSM 27375	Celeribacter ethanolicus NH195	95.6728	0.3128	79.8	20.6	88.9987	92.9764	59.4934
Celeribacter baekdonensis DSM 27375	Celeribacter halophilus ZXM137	96.3538	0.2722	78.2	19.6	89.2503	93.4577	57.9275
Celeribacter baekdonensis DSM 27375	Celeribacter indicus P73	95.0676	0.3064	76.62	18.7	88.0568	92.2044	54.6176
Celeribacter baekdonensis DSM 27375	Celeribacter neptunius DSM 26471	97.1602	0.2947	79.55	21.2	89.2904	93.2773	59.5906
Celeribacter baekdonensis DSM 27375	Celeribacter persicus DSM 100434	94.9324	0.3113	80.16	21	89.1424	93.1659	58.5448
Celeribacter halophilus ZXM137	Celeribacter ethanolicus NH195	97.1583	0.2202	82.14	22	91.3762	94.1094	61.8499
Celeribacter halophilus ZXM137	Celeribacter neptunius DSM 26471	95.8784	0.2021	81.58	22	91.6186	94.3089	62.0044
Celeribacter halophilus ZXM137	Celeribacter persicus DSM 100434	96.3464	0.2187	81.91	21.7	91.4966	94.1296	61.0678
Celeribacter indicus P73	Celeribacter ethanolicus NH195	96.5517	0.3125	77.75	21.1	90.276	92.466	62.3194
Celeribacter indicus P73	Celeribacter halophilus ZXM137	96.3464	0.2719	76.49	19.9	90.2627	92.9165	57.7027
Celeribacter indicus P73	Celeribacter neptunius DSM 26471	97.0129	0.2944	76.66	21.1	89.9506	92.1781	62.3544
Celeribacter indicus P73	Celeribacter persicus DSM 100434	98.5724	0.311	78.77	21.2	90.6233	92.6922	61.3546
Celeribacter marinus IMCC 12053	Celeribacter baekdonensis DSM 27375	96.8982	0.3316	74.22	18.6	87.4967	92.1977	53.4146
Celeribacter marinus IMCC 12053	Celeribacter ethanolicus NH195	94.527	0.4104	73.99	18.7	86.0621	90.6908	51.1336
Celeribacter marinus IMCC 12053	Celeribacter halophilus ZXM137	94.4108	0.3698	73.68	19	87.4348	92.0249	51.7514
Celeribacter marinus IMCC 12053	Celeribacter indicus P73	93.3378	0.404	73.04	18.2	86.5053	91.0149	49.4102
Celeribacter marinus IMCC 12053	Celeribacter neptunius DSM 26471	95.0842	0.3923	73.62	18.9	86.4986	91.2149	50.9855
Celeribacter marinus IMCC 12053	Celeribacter persicus DSM 100434	93.3378	0.4089	74.14	18.3	86.2355	90.9186	50.0828
Celeribacter neptunius DSM 26471	Celeribacter ethanolicus NH195	96.6914	0.1622	83.21	24.1	93.0107	95.3113	67.306
Celeribacter neptunius DSM 26471	Celeribacter persicus DSM 100434	97.0808	0.1607	82.82	23.5	92.9104	95.1884	65.6435
Celeribacter persicus DSM 100434	Celeribacter ethanolicus NH195	96.8898	0.0738	90.84	30.5	95.8718	97.3694	73.2683
Cognatiyoonia sediminum DSM 28715	Cognatiyoonia koreensis DSM 17925	94.7297	0.3451	73.01	17.9	85.9319	90.7414	47.6345
Defluviimonas aquaemixtae CECT 8626	Defluviimonas denitrificans DSM 18921	96.0837	0.3355	73.91	20	88.3807	91.1721	61.5107
Donghicola eburneus DSM 29127	Donghicola tyrosinivorans DSM 100212	95.5466	0.1941	77.42	20.7	91.4435	94.2891	63.56
Epibacterium multivorans DSM 26470	Epibacterium mobile DSM 23403	93.568	0.2712	74.84	20.2	90.5377	93.0987	58.4427
Epibacterium multivorans DSM 26470	Epibacterium scottomollicae DSM 25328	93.5767	0.2821	75	20.3	90.3948	93.0016	59.607
Epibacterium multivorans DSM 26470	Tritonibacter horizontis O3.65	94.5122	0.2895	74.65	20.2	89.5971	92.3694	58.1886
Epibacterium scottomollicae DSM 25328	Epibacterium mobile DSM 23403	97.4185	0.1151	85.92	24.1	94.4664	96.6341	65.3304
Epibacterium ulvae U95	Epibacterium mobile DSM 23403	93.3604	0.3672	72.25	21.9	87.2654	91.4379	49.2518
Epibacterium ulvae U95	Epibacterium multivorans DSM 26470	94.1616	0.3356	71.88	20.2	88.4623	92.3373	51.9857
Epibacterium ulvae U95	Epibacterium scottomollicae DSM 25328	93.6992	0.3781	71.96	20.3	87.0949	91.3532	49.0405
Epibacterium ulvae U95	Tritonibacter horizontis O3.65	92.915	0.3854	71.86	21.3	86.6699	90.7967	48.677
Gemmobacter caeni DSM 21823	Gemmobacter aquatilis DSM 3857	97.2808	0.2383	78.03	21.5	91.0647	93.0727	66.7079
Gemmobacter nectariphilus DSM 15620	Gemmobacter megaterium DSM 26375	96.5377	0.1405	84.69	25.2	93.8546	95.8027	70.5491
Haematobacter massiliensis CCUG 47968	Haematobacter missouriensis H1892	99.928	0.0559	92.68	36	96.9199	97.971	76.5605
Halocynthiibacter arcticus PAMC 20958	Halocynthiibacter namhaensis RA2-3	96.5564	0.6209	65.82	19.9	77.998	83.773	43.6956
Jannaschia aquimarina GSW-M26	Jannaschia donghaensis CECT 7802	93.3063	0.5482	70.47	18.9	84.48	87.7942	56.9448
Jannaschia aquimarina GSW-M26	Jannaschia faecimaris DSM 100420	93.8472	0.5301	70.63	18.7	84.625	88.0468	54.5194
Jannaschia aquimarina GSW-M26	Jannaschia helgolandensis DSM 14858	94.9831	0.5107	70.43	18.6	84.6102	87.8269	55.1454
Jannaschia aquimarina GSW-M26	Jannaschia pohangensis DSM 19073	94.6295	0.4644	70.26	18.9	85.6776	88.3634	58.3864
Jannaschia aquimarina GSW-M26	Jannaschia rubra CECT 5088	94.4482	0.53	70.59	19.6	85.3091	87.8995	59.168
Jannaschia aquimarina GSW-M26	Jannaschia seohaensis DSM 25227	95.5782	0.4462	71.01	20.3	86.2278	88.7735	61.2737
Jannaschia donghaensis CECT 7802	Jannaschia faecimaris DSM 100420	98.0991	0.1774	83.14	21.2	91.2593	94.2549	61.4759
Jannaschia helgolandensis DSM 14858	Jannaschia donghaensis CECT 7802	96.3439	0.2728	78.7	19.8	89.026	92.1342	60.705
Jannaschia helgolandensis DSM 14858	Jannaschia faecimaris DSM 100420	97.9012	0.2548	78.82	19.6	89.7435	92.977	58.2362
Jannaschia pohangensis DSM 19073	Jannaschia donghaensis CECT 7802	96.4841	0.3546	76.9	19.8	88.6663	91.6311	62.0584
Jannaschia pohangensis DSM 19073	Jannaschia faecimaris DSM 100420	96.8898	0.3365	77.13	19.3	88.8825	91.9937	59.6832
Jannaschia pohangensis DSM 19073	Jannaschia helgolandensis DSM 14858	97.6271	0.3172	77.39	19.5	88.9008	91.8635	60.2138
Jannaschia pohangensis DSM 19073	Jannaschia rubra CECT 5088	97.021	0.3364	75.77	20	88.9679	91.3325	63.1369
Jannaschia rubra CECT 5088	Jannaschia donghaensis CECT 7802	95.9377	0.3597	76.02	19.8	87.9822	91.0246	61.4575
Jannaschia rubra CECT 5088	Jannaschia faecimaris DSM 100420	96.9533	0.3417	76.01	19.3	88.2346	91.3333	58.3458
Jannaschia rubra CECT 5088	Jannaschia helgolandensis DSM 14858	97.8983	0.3223	77.1	19.9	88.8329	91.8665	59.9897
Jannaschia seohaensis DSM 25227	Jannaschia donghaensis CECT 7802	94.6586	0.4499	72.8	19.6	86.5347	89.6218	59.866
Jannaschia seohaensis DSM 25227	Jannaschia faecimaris DSM 100420	95.0642	0.4318	72.52	18.9	86.9472	90.0719	57.3143
Jannaschia seohaensis DSM 25227	Jannaschia helgolandensis DSM 14858	95.4607	0.4124	72.93	19.2	86.7304	89.8914	57.7379
Jannaschia seohaensis DSM 25227	Jannaschia pohangensis DSM 19073	96.3315	0.3661	73.03	19.9	87.7811	90.3062	61.9006
Jannaschia seohaensis DSM 25227	Jannaschia rubra CECT 5088	95.9405	0.4317	72.58	19.8	87.2761	89.6962	62.325
Leisingera aquaemixtae CECT 8399	Leisingera daeponensis DSM 23529	97.9675	0.0366	96.15	55	98.1116	98.7261	87.6224
Leisingera aquimarina DSM 24565	Leisingera aquaemixtae CECT 8399	96.8136	0.131	88.03	28.1	94.7785	96.2975	72.7515
Leisingera aquimarina DSM 24565	Leisingera caerulea DSM 24564	96.5564	0.123	88.14	28.4	94.6822	96.3921	72.53
Leisingera aquimarina DSM 24565	Leisingera daeponensis DSM 23529	96.4746	0.1301	87.67	27.9	94.8006	96.3409	72.6613
Leisingera aquimarina DSM 24565	Leisingera methylohalidivorans DSM 14336	97.9702	0.084	91.63	34.1	95.7266	96.9018	76.2987
Leisingera caerulea DSM 24564	Leisingera aquaemixtae CECT 8399	97.6287	0.065	93.52	40.9	96.9577	97.9131	80.9863
Leisingera caerulea DSM 24564	Leisingera daeponensis DSM 23529	97.027	0.0641	93.42	40.3	96.8944	97.8764	80.7489
Leisingera methylohalidivorans DSM 14336	Leisingera aquaemixtae CECT 8399	97.023	0.15	87.55	28	94.2773	95.777	72.974
Leisingera methylohalidivorans DSM 14336	Leisingera caerulea DSM 24564	96.1538	0.142	87.5	28.1	94.1009	95.7355	72.379
Leisingera methylohalidivorans DSM 14336	Leisingera daeponensis DSM 23529	97.1506	0.1491	87.32	27.8	94.4232	95.9357	73.0445
Limimaricola cinnabarinus LL-001	Limimaricola soesokkakensis CECT 8367	98.3662	0.1268	86.99	29.1	87.955	89.4428	70.7019
Limimaricola hongkongensis DSM 17492	Limimaricola cinnabarinus LL-001	98.6385	0.1566	86.4	28.6	87.5755	88.9534	71.1245
Limimaricola hongkongensis DSM 17492	Limimaricola soesokkakensis CECT 8367	98.7747	0.1335	87.8	30	94.3277	95.6071	77.5221
Limimaricola pyoseonensis DSM 21424	Limimaricola cinnabarinus LL-001	95.9156	0.2213	81	24.7	85.8736	87.6271	69.4388
Limimaricola pyoseonensis DSM 21424	Limimaricola hongkongensis DSM 17492	95.7794	0.1717	82.71	26.7	93.4652	94.8287	78.309
Limimaricola pyoseonensis DSM 21424	Limimaricola soesokkakensis CECT 8367	96.3921	0.1981	82.23	25.9	92.9376	94.4037	77.175
Litoreibacter albidus DSM 26922	Litoreibacter ascidiaceicola DSM 100566	98.8482	0.1368	84.89	21.9	92.9606	96.5143	60.8846
Litoreibacter albidus DSM 26922	Litoreibacter halocynthiae MA1-10 1	97.8969	0.1402	84.81	21.7	92.5949	96.1839	60.0651
Litoreibacter albidus DSM 26922	Litoreibacter meonggei DSM 29466	96.3563	0.1361	84.75	21.7	92.7668	96.3128	60.4541
Litoreibacter arenae DSM 19593	Litoreibacter albidus DSM 26922	95.6051	0.1728	83.04	21.3	91.9401	95.4738	60.1298
Litoreibacter arenae DSM 19593	Litoreibacter ascidiaceicola DSM 100566	95.5466	0.154	86.42	24.5	93.3102	96.4165	65.3161
Litoreibacter arenae DSM 19593	Litoreibacter halocynthiae MA1-10 1	96.4912	0.1573	86.67	24.8	93.4317	96.4269	65.552
Litoreibacter arenae DSM 19593	Litoreibacter janthinus DSM 26921	95.5962	0.1345	85.07	21.5	92.6641	95.855	59.2559
Litoreibacter arenae DSM 19593	Litoreibacter meonggei DSM 29466	96.8179	0.1533	85.55	23.8	92.7814	95.893	63.7199
Litoreibacter ascidiaceicola DSM 100566	Litoreibacter halocynthiae MA1-10 1	98.3707	0.0339	96.06	48.8	97.385	98.7579	82.2394
Litoreibacter janthinus DSM 26921	Litoreibacter albidus DSM 26922	97.7011	0.1513	83.86	20.6	92.2985	96.0796	57.9238
Litoreibacter janthinus DSM 26921	Litoreibacter ascidiaceicola DSM 100566	96.8329	0.1325	86.42	22.3	93.2289	96.5333	60.5438
Litoreibacter janthinus DSM 26921	Litoreibacter halocynthiae MA1-10 1	95.614	0.1359	86.44	22	92.7973	96.1641	59.7707
Litoreibacter janthinus DSM 26921	Litoreibacter meonggei DSM 29466	96.6171	0.1318	86.32	21.7	92.7069	96.1014	59.4312
Litoreibacter meonggei DSM 29466	Litoreibacter ascidiaceicola DSM 100566	97.1622	0.0783	89.82	28.9	94.81	97.5657	69.7439
Litoreibacter meonggei DSM 29466	Litoreibacter halocynthiae MA1-10 1	97.2973	0.0817	89.44	28.4	94.9008	97.6962	68.8633
Litoreibacter ponti DSM 100977	Litoreibacter albidus DSM 26922	96.6937	0.2858	77.19	19.2	89.566	93.3767	56.2386
Litoreibacter ponti DSM 100977	Litoreibacter arenae DSM 19593	94.5233	0.2274	78.25	20.1	90.4697	93.5892	60.6804
Litoreibacter ponti DSM 100977	Litoreibacter ascidiaceicola DSM 100566	96.6937	0.267	77.97	19	89.7572	93.4915	57.5167
Litoreibacter ponti DSM 100977	Litoreibacter halocynthiae MA1-10 1	95.473	0.2704	78.02	19.3	89.6477	93.3136	57.0913
Litoreibacter ponti DSM 100977	Litoreibacter janthinus DSM 26921	98.1682	0.2475	78.42	19.1	89.6857	93.6212	55.0518
Litoreibacter ponti DSM 100977	Litoreibacter meonggei DSM 29466	97.2203	0.2663	77.88	19.1	89.4382	93.1927	57.0385
Loktanella fryxellensis DSM 16213	Loktanella atrilutea DSM 29326	97.8926	0.2316	79.66	22.2	91.356	93.0741	67.3086
Loktanella fryxellensis DSM 16213	Loktanella salsilacus DSM 16199	97.4932	0.2296	78.87	20.4	90.7509	93.1346	60.6215
Loktanella salsilacus DSM 16199	Loktanella atrilutea DSM 29326	97.6255	0.1698	82	21.4	91.9151	94.2693	60.6083
Lutimaribacter saemankumensis DSM 28010	Lutimaribacter pacificus W11 2B 1	97.4949	0.116	87.86	29.3	95.4684	96.7159	73.97
Maribius salinus DSM 26892	Maribius pelagius DSM 26893	99.8639	0.0268	97.44	68.6	98.116	98.617	91.9774
Marivita geojedonensis DPG-138	Marivita cryptomonadis CL-SK44	98.2325	0.1252	86.59	23.5	93.6355	96.1193	62.8123
Marivita hallyeonensis DSM 29431	Marivita cryptomonadis CL-SK44	98.1645	0.1886	81.13	20	91.5394	94.7524	57.5898
Marivita hallyeonensis DSM 29431	Marivita geojedonensis DPG-138	97.9606	0.1666	81.94	20.6	92.4542	95.162	58.8764
Nioella nitratireducens SSW136	Nioella sediminis JS7-11	97.4307	0.2086	81.07	22.1	90.8881	93.3943	65.3086
Octadecabacter antarcticus 307	Octadecabacter ascidiaceicola CECT 8868	98.0312	0.24	80.64	19	89.4828	93.4635	54.341
Octadecabacter antarcticus 307	Octadecabacter temperatus SB1	98.3707	0.2357	80.63	19.1	89.5683	93.5078	54.0804
Octadecabacter arcticus 238	Octadecabacter antarcticus 307	98.1119	0.0973	88.14	29.2	94.2649	96.4454	68.3944
Octadecabacter arcticus 238	Octadecabacter ascidiaceicola CECT 8868	96.7633	0.2367	81.21	19.3	89.4483	93.4281	54.7022
Octadecabacter arcticus 238	Octadecabacter temperatus SB1	96.8307	0.2323	81.27	19.3	89.5624	93.5023	54.5144
Octadecabacter temperatus SB1	Octadecabacter ascidiaceicola CECT 8868	98.7101	0.0757	89.43	25.8	95.1535	97.4578	66.8957
Pacificibacter maritimus DSM 104731	Pacificibacter marinus DSM 25228	99.458	0.1681	80.17	19.8	91.4298	95.5754	58.3529
Palleronia abyssalis CECT 8504	Palleronia marisminoris CECT 7066	95.9405	0.2964	76.39	21.2	89.2055	92.1394	63.6953
Paracoccus aestuarii DSM 19484	Methylarcula marina VKM B-2159	95.7995	0.3987	74.32	21.1	84.9844	87.6685	62.9681
Paracoccus aestuarii DSM 19484	Paracoccus homiensis DSM 17862	96.4362	0.3632	74.55	20.8	89.5038	91.671	66.743
Paracoccus aestuarii DSM 19484	Paracoccus saliphilus DSM 18447	95.7432	0.3889	74.08	20.3	88.0586	91.1106	62.3153
Paracoccus aestuarii DSM 19484	Paracoccus seriniphilus DSM 14827	97.0728	0.388	73.91	19.6	88.6977	91.3928	62.1629
Paracoccus aestuarii DSM 19484	Paracoccus tibetensis CGMCC 1.8925	95.4639	0.2158	79.68	23.8	91.3878	93.0039	71.0277
Paracoccus alcaliphilus DSM 8512	Methylarcula marina VKM B-2159	94.7297	0.3714	74.99	21.8	85.3535	88.0541	63.3489
Paracoccus alcaliphilus DSM 8512	Paracoccus aestuarii DSM 19484	95.7172	0.3945	73.8	21.3	88.0204	90.4645	66.9966
Paracoccus alcaliphilus DSM 8512	Paracoccus homiensis DSM 17862	94.2431	0.3359	74.2	21.4	89.2801	91.7989	66.3183
Paracoccus alcaliphilus DSM 8512	Paracoccus saliphilus DSM 18447	94.6092	0.3616	74.32	21.3	88.4278	91.5486	63.3452
Paracoccus alcaliphilus DSM 8512	Paracoccus sediminis DSM 26170	95.4638	0.3598	75.68	21.9	89.0206	91.6829	66.0495
Paracoccus alcaliphilus DSM 8512	Paracoccus seriniphilus DSM 14827	96.465	0.3607	73.33	20.5	88.6858	91.4617	62.9048
Paracoccus alcaliphilus DSM 8512	Paracoccus siganidrum strain M26	97.7597	0.1795	82.05	27	92.845	94.4431	73.9449
Paracoccus alcaliphilus DSM 8512	Paracoccus tibetensis CGMCC 1.8925	92.0728	0.3879	73.28	20.8	88.4027	90.7057	64.8508
Paracoccus alcaliphilus DSM 8512	Paracoccus zeaxanthinifaciens ATCC 21588	93.7191	0.3823	73.13	20.7	88.2433	90.7337	65.8115
Paracoccus alkenifer DSM 11593	Methylarcula marina VKM B-2159	95.1832	0.6786	68.29	20	80.6512	83.7494	58.2878
Paracoccus alkenifer DSM 11593	Paracoccus aestuarii DSM 19484	95.1186	0.7017	69.18	20.1	84.332	86.9404	63.8349
Paracoccus alkenifer DSM 11593	Paracoccus alcaliphilus DSM 8512	95.5315	0.6468	69.48	20.8	84.9879	87.7866	63.7836
Paracoccus alkenifer DSM 11593	Paracoccus aminophilus JCM 7686	94.5233	0.6346	68.99	19.5	84.3862	87.6159	58.6396
Paracoccus alkenifer DSM 11593	Paracoccus aminovorans DSM 8537	94.8614	0.5833	70.51	20.7	85.6062	88.1088	66.0243
Paracoccus alkenifer DSM 11593	Paracoccus bengalensis DSM 17099	94.8334	0.592	71.09	20.9	85.4872	87.8679	66.4987
Paracoccus alkenifer DSM 11593	Paracoccus contaminans RKI 16-01929	95.3898	0.3685	75.64	21.8	87.7857	89.5937	65.9776
Paracoccus alkenifer DSM 11593	Paracoccus halophilus CGMCC 1.6117	95.7909	0.6006	70.37	20.6	85.664	88.1543	64.923
Paracoccus alkenifer DSM 11593	Paracoccus homiensis DSM 17862	94.3612	0.6432	68.66	19.9	84.4841	87.4838	61.3115
Paracoccus alkenifer DSM 11593	Paracoccus isoporae DSM 22220	94.501	0.6387	68.46	19.5	84.4447	86.9154	61.4757
Paracoccus alkenifer DSM 11593	Paracoccus laeviglucosivorans 3P 1	93.4592	0.6157	69.35	19.5	84.5068	87.5095	60.8755
Paracoccus alkenifer DSM 11593	Paracoccus lutimaris strain CECT 8525	94.719	0.5724	70.4	19.9	85.3707	88.0506	64.4731
Paracoccus alkenifer DSM 11593	Paracoccus pantotrophus DSM 2944	95.0374	0.5891	71.36	21.1	85.4923	87.876	66.0081
Paracoccus alkenifer DSM 11593	Paracoccus saliphilus DSM 18447	94.9256	0.6688	68.18	19.5	83.6668	87.3255	58.1684
Paracoccus alkenifer DSM 11593	Paracoccus sanguinis DSM 29303	94.6477	0.3578	75.78	22.1	88.8625	90.7084	66.9277
Paracoccus alkenifer DSM 11593	Paracoccus sediminis DSM 26170	96.8005	0.667	70.15	20.8	84.6035	87.5062	63.3074
Paracoccus alkenifer DSM 11593	Paracoccus seriniphilus DSM 14827	94.8475	0.6679	67.82	19.2	84.1023	87.339	57.8796
Paracoccus alkenifer DSM 11593	Paracoccus siganidrum strain M26	96.2085	0.6132	70.31	21	85.134	87.6659	66.0884
Paracoccus alkenifer DSM 11593	Paracoccus sphaerophysae HAMBI 3106	95.3836	0.3417	76.61	22.7	88.8059	90.7211	68.5338
Paracoccus alkenifer DSM 11593	Paracoccus sulfuroxidans LW36 1	93.9743	0.5755	69.64	20.1	85.2377	88.039	61.4366
Paracoccus alkenifer DSM 11593	Paracoccus tibetensis CGMCC 1.8925	93.6163	0.6951	68.52	19.9	84.5653	87.1644	62.1796
Paracoccus alkenifer DSM 11593	Paracoccus versutus DSM 582	94.8334	0.5971	71.29	21.2	85.3922	87.7424	66.4369
Paracoccus alkenifer DSM 11593	Paracoccus yeei ATCC BAA-599	94.3881	0.5934	70.24	20.6	85.5192	88.0379	65.185
Paracoccus alkenifer DSM 11593	Paracoccus zeaxanthinifaciens ATCC 21588	94.0383	0.6895	68.66	20	84.3127	86.9726	62.7936
Paracoccus alkenifer DSM 11593	Paracoccus zhejiangensis J6	94.5909	0.6019	69.06	20.4	84.3388	87.2914	63.2927
Paracoccus aminophilus JCM 7686	Methylarcula marina VKM B-2159	94.5344	0.6031	68.52	19.2	81.8884	85.2456	56.3186
Paracoccus aminophilus JCM 7686	Paracoccus aestuarii DSM 19484	95.2671	0.6263	69.11	19.4	85.3365	88.5486	60.4493
Paracoccus aminophilus JCM 7686	Paracoccus alcaliphilus DSM 8512	95.6669	0.5714	68.98	19.4	85.4486	88.6085	60.1922
Paracoccus aminophilus JCM 7686	Paracoccus aminovorans DSM 8537	96.3921	0.3878	73.53	19.9	88.5492	91.4779	63.8587
Paracoccus aminophilus JCM 7686	Paracoccus bengalensis DSM 17099	95.1253	0.3965	73.2	20.2	88.2216	91.0026	63.5701
Paracoccus aminophilus JCM 7686	Paracoccus halophilus CGMCC 1.6117	94.2684	0.4051	73.2	19.7	87.951	90.8163	62.2013
Paracoccus aminophilus JCM 7686	Paracoccus homiensis DSM 17862	94.6771	0.5677	69.08	19.1	85.9335	89.2563	59.6813
Paracoccus aminophilus JCM 7686	Paracoccus isoporae DSM 22220	94.4707	0.5633	68.35	18.9	85.328	88.6108	58.8892
Paracoccus aminophilus JCM 7686	Paracoccus laeviglucosivorans 3P 1	94.7616	0.4202	72.37	19.5	87.5419	90.8262	60.859
Paracoccus aminophilus JCM 7686	Paracoccus lutimaris strain CECT 8525	97.6886	0.3769	72.83	19.9	88.4956	91.5501	63.5259
Paracoccus aminophilus JCM 7686	Paracoccus pantotrophus DSM 2944	95.6669	0.3936	73.31	20.1	88.1712	91.0478	63.3107
Paracoccus aminophilus JCM 7686	Paracoccus saliphilus DSM 18447	94.6837	0.5934	68.32	19	84.9471	88.9576	56.5524
Paracoccus aminophilus JCM 7686	Paracoccus sediminis DSM 26170	95.2671	0.5916	69.65	19	85.5709	89.0971	58.2387
Paracoccus aminophilus JCM 7686	Paracoccus seriniphilus DSM 14827	94.9966	0.5925	68.07	19.1	85.4171	89.1933	57.1668
Paracoccus aminophilus JCM 7686	Paracoccus siganidrum strain M26	95.1384	0.5378	69.35	19.7	86.2176	89.2087	62.3297
Paracoccus aminophilus JCM 7686	Paracoccus tibetensis CGMCC 1.8925	92.3578	0.6197	68.18	19.6	85.5553	88.6786	60.1566
Paracoccus aminophilus JCM 7686	Paracoccus versutus DSM 582	95.1253	0.4016	72.9	20	88.0522	90.82	63.4511
Paracoccus aminophilus JCM 7686	Paracoccus yeei ATCC BAA-599	96.601	0.398	72.34	19.9	88.3426	91.2066	62.0711
Paracoccus aminophilus JCM 7686	Paracoccus zeaxanthinifaciens ATCC 21588	94.4051	0.614	68.63	19.3	85.5445	88.7204	60.2573
Paracoccus aminophilus JCM 7686	Paracoccus zhejiangensis J6	97.3487	0.5265	69.55	19.6	86.0236	89.3494	61.726
Paracoccus aminovorans DSM 8537	Methylarcula marina VKM B-2159	93.5223	0.5519	70.67	20.5	82.7026	85.7552	61.2616
Paracoccus aminovorans DSM 8537	Paracoccus aestuarii DSM 19484	94.6586	0.575	70.22	20.4	86.5582	89.0524	67.7889
Paracoccus aminovorans DSM 8537	Paracoccus alcaliphilus DSM 8512	95.9377	0.5201	71.17	20.6	86.4755	89.2171	66.1646
Paracoccus aminovorans DSM 8537	Paracoccus bengalensis DSM 17099	95.7346	0.1793	83.75	29.2	92.9984	94.598	77.9688
Paracoccus aminovorans DSM 8537	Paracoccus homiensis DSM 17862	93.5415	0.5164	70.77	20.2	87.107	89.6684	64.1676
Paracoccus aminovorans DSM 8537	Paracoccus isoporae DSM 22220	94.0661	0.512	69.24	20	86.1621	88.788	63.8663
Paracoccus aminovorans DSM 8537	Paracoccus pantotrophus DSM 2944	95.1253	0.1763	83.6	29	92.9737	94.6513	77.5182
Paracoccus aminovorans DSM 8537	Paracoccus saliphilus DSM 18447	93.6743	0.5421	70.41	19.7	85.8373	89.3668	60.8168
Paracoccus aminovorans DSM 8537	Paracoccus sediminis DSM 26170	94.9966	0.5403	71.89	20.7	87.0705	89.7562	65.854
Paracoccus aminovorans DSM 8537	Paracoccus seriniphilus DSM 14827	94.8614	0.5412	69.84	19.5	86.5044	89.4567	60.2165
Paracoccus aminovorans DSM 8537	Paracoccus siganidrum strain M26	95.476	0.4865	72.06	21.5	87.6746	90.0157	71.2811
Paracoccus aminovorans DSM 8537	Paracoccus tibetensis CGMCC 1.8925	91.9465	0.5684	70.29	20.3	86.8549	89.1828	67.5449
Paracoccus aminovorans DSM 8537	Paracoccus versutus DSM 582	95.6669	0.1844	83.39	29.1	92.6522	94.2276	77.6554
Paracoccus aminovorans DSM 8537	Paracoccus zeaxanthinifaciens ATCC 21588	93.6969	0.5628	70.07	20	86.5914	89.1101	66.8022
Paracoccus aminovorans DSM 8537	Paracoccus zhejiangensis J6	96.1251	0.4752	71.14	20.9	87.0468	89.6186	67.8217
Paracoccus bengalensis DSM 17099	Methylarcula marina VKM B-2159	94.2412	0.5606	70.56	20.6	82.6042	85.561	61.9598
Paracoccus bengalensis DSM 17099	Paracoccus aestuarii DSM 19484	94.719	0.5837	70.92	20.8	86.3597	88.7258	68.5775
Paracoccus bengalensis DSM 17099	Paracoccus alcaliphilus DSM 8512	94.7797	0.5288	71.74	21.4	86.9539	89.5924	66.7202
Paracoccus bengalensis DSM 17099	Paracoccus homiensis DSM 17862	95.0071	0.5251	70.16	20.3	86.8516	89.3348	64.4524
Paracoccus bengalensis DSM 17099	Paracoccus isoporae DSM 22220	94.9153	0.5207	69	20.2	86.2195	88.6189	64.4702
Paracoccus bengalensis DSM 17099	Paracoccus saliphilus DSM 18447	94.1813	0.5508	70.3	20.1	85.7255	89.0928	61.39
Paracoccus bengalensis DSM 17099	Paracoccus sediminis DSM 26170	94.4935	0.549	71.91	21.1	86.7627	89.4458	66.1705
Paracoccus bengalensis DSM 17099	Paracoccus seriniphilus DSM 14827	93.8389	0.5499	69.56	19.8	86.3119	89.2706	60.5967
Paracoccus bengalensis DSM 17099	Paracoccus siganidrum strain M26	94.5233	0.4952	73.26	23	88.3028	90.505	72.5337
Paracoccus bengalensis DSM 17099	Paracoccus tibetensis CGMCC 1.8925	93.246	0.5771	70.06	20.6	86.6311	88.9428	68.2309
Paracoccus bengalensis DSM 17099	Paracoccus versutus DSM 582	99.9318	0.0119	97.8	81.9	98.9907	99.1446	97.2585
Paracoccus bengalensis DSM 17099	Paracoccus zeaxanthinifaciens ATCC 21588	94.1176	0.5714	70.1	20.4	86.3707	88.7679	67.701
Paracoccus bengalensis DSM 17099	Paracoccus zhejiangensis J6	94.4557	0.4839	71.55	21	86.7586	89.225	68.3495
Paracoccus chinensis CGMCC 1.7655	Methylarcula marina VKM B-2159	95.6272	0.6276	68.4	19.8	81.0771	84.103	57.9912
Paracoccus chinensis CGMCC 1.7655	Paracoccus aestuarii DSM 19484	95.4871	0.6507	68.8	19.9	84.5231	87.2362	64.8627
Paracoccus chinensis CGMCC 1.7655	Paracoccus alcaliphilus DSM 8512	94.7783	0.5958	68.4	19.7	85.0049	87.8338	61.9144
Paracoccus chinensis CGMCC 1.7655	Paracoccus alkenifer DSM 11593	97.2662	0.2553	78.89	22.8	90.3933	92.3011	67.2842
Paracoccus chinensis CGMCC 1.7655	Paracoccus aminophilus JCM 7686	95.2143	0.5836	69.11	19.2	84.834	88.0074	58.3586
Paracoccus chinensis CGMCC 1.7655	Paracoccus aminovorans DSM 8537	95.2857	0.5323	70.59	20.4	85.8716	88.4919	66.1509
Paracoccus chinensis CGMCC 1.7655	Paracoccus bengalensis DSM 17099	95.4023	0.541	70.82	20.7	85.7563	88.101	66.9191
Paracoccus chinensis CGMCC 1.7655	Paracoccus contaminans RKI 16-01929	97.063	0.3176	77.16	21.8	88.7282	90.3661	66.5342
Paracoccus chinensis CGMCC 1.7655	Paracoccus halophilus CGMCC 1.6117	96.2644	0.5496	70.2	20.2	85.7181	88.1821	62.8102
Paracoccus chinensis CGMCC 1.7655	Paracoccus homiensis DSM 17862	94.5765	0.5922	68.04	19.2	84.7203	87.714	60.3189
Paracoccus chinensis CGMCC 1.7655	Paracoccus isoporae DSM 22220	95.0502	0.5878	67.59	19.3	84.5148	87.1675	60.7875
Paracoccus chinensis CGMCC 1.7655	Paracoccus laeviglucosivorans 3P 1	94.4325	0.5647	69.9	19.5	84.7923	87.6899	60.0525
Paracoccus chinensis CGMCC 1.7655	Paracoccus lutimaris strain CECT 8525	95.0644	0.5214	70.37	19.8	85.7353	88.2583	63.0431
Paracoccus chinensis CGMCC 1.7655	Paracoccus pantotrophus DSM 2944	95.546	0.5381	71	20.6	85.7888	88.1845	66.1477
Paracoccus chinensis CGMCC 1.7655	Paracoccus saliphilus DSM 18447	94.6275	0.6178	68.02	19.4	84.0311	87.5687	57.3107
Paracoccus chinensis CGMCC 1.7655	Paracoccus sanguinis DSM 29303	95.204	0.3068	77.46	22.8	89.7293	91.361	69.1985
Paracoccus chinensis CGMCC 1.7655	Paracoccus sediminis DSM 26170	96.8345	0.616	69.6	20.3	84.994	87.9554	63.3298
Paracoccus chinensis CGMCC 1.7655	Paracoccus seriniphilus DSM 14827	94.1977	0.6169	67.73	19.1	84.327	87.5628	56.5241
Paracoccus chinensis CGMCC 1.7655	Paracoccus siganidrum strain M26	95.279	0.5622	69.71	20.4	85.2875	87.8252	66.2873
Paracoccus chinensis CGMCC 1.7655	Paracoccus solventivorans DSM 6637	97.482	0.2444	79.47	23.7	90.9476	92.7001	70.1064
Paracoccus chinensis CGMCC 1.7655	Paracoccus sphaerophysae HAMBI 3106	96.2644	0.2907	78.27	23.2	89.7461	91.4746	69.4925
Paracoccus chinensis CGMCC 1.7655	Paracoccus sulfuroxidans LW36 1	94.0629	0.5245	69.63	19.9	85.5607	88.2954	62.1924
Paracoccus chinensis CGMCC 1.7655	Paracoccus tibetensis CGMCC 1.8925	94.4122	0.6441	68.38	20.2	85.0658	87.5498	65.6312
Paracoccus chinensis CGMCC 1.7655	Paracoccus versutus DSM 582	95.4023	0.5461	70.29	20.7	85.6012	87.9218	66.8037
Paracoccus chinensis CGMCC 1.7655	Paracoccus yeei ATCC BAA-599	95	0.5425	70.52	21	85.9525	88.3579	66.3349
Paracoccus chinensis CGMCC 1.7655	Paracoccus zeaxanthinifaciens ATCC 21588	94.8942	0.6385	68.48	19.9	84.5765	87.2366	64.8322
Paracoccus chinensis CGMCC 1.7655	Paracoccus zhejiangensis J6	95.1429	0.5509	69.51	20.1	85.0999	87.7724	63.6793
Paracoccus contaminans RKI 16-01929	Methylarcula marina VKM B-2159	94.3843	0.6665	69.17	20	79.6287	82.4658	57.4715
Paracoccus contaminans RKI 16-01929	Paracoccus aestuarii DSM 19484	95.3898	0.6896	69.5	20.3	83.6287	85.86	64.1622
Paracoccus contaminans RKI 16-01929	Paracoccus alcaliphilus DSM 8512	94.7867	0.6347	69.22	20.4	83.9548	86.357	62.1533
Paracoccus contaminans RKI 16-01929	Paracoccus aminophilus JCM 7686	96.2661	0.6225	69.34	19.6	83.4866	86.3457	57.3896
Paracoccus contaminans RKI 16-01929	Paracoccus aminovorans DSM 8537	95.3836	0.5712	71.51	21.2	84.7642	86.7998	64.3429
Paracoccus contaminans RKI 16-01929	Paracoccus bengalensis DSM 17099	95.1186	0.5799	70.97	20.8	84.5589	86.4043	65.1845
Paracoccus contaminans RKI 16-01929	Paracoccus halophilus CGMCC 1.6117	95.9322	0.5885	70.69	20.6	84.5985	86.8124	62.9538
Paracoccus contaminans RKI 16-01929	Paracoccus homiensis DSM 17862	94.1595	0.631	69.21	20.8	83.4367	86.0384	60.5607
Paracoccus contaminans RKI 16-01929	Paracoccus isoporae DSM 22220	94.9966	0.6266	68.27	20	83.3298	85.5957	60.6355
Paracoccus contaminans RKI 16-01929	Paracoccus laeviglucosivorans 3P 1	94.8753	0.6036	69.91	19.7	83.5472	86.1223	59.4361
Paracoccus contaminans RKI 16-01929	Paracoccus lutimaris strain CECT 8525	96.465	0.5603	71.21	21.1	84.6103	86.7773	62.658
Paracoccus contaminans RKI 16-01929	Paracoccus pantotrophus DSM 2944	95.3961	0.577	71.49	20.7	84.5796	86.4901	64.6588
Paracoccus contaminans RKI 16-01929	Paracoccus saliphilus DSM 18447	94.1813	0.6567	68.94	19.7	82.5441	85.9002	57.3087
Paracoccus contaminans RKI 16-01929	Paracoccus sanguinis DSM 29303	96.2585	0.2786	79.69	23.5	89.4631	90.7117	67.1937
Paracoccus contaminans RKI 16-01929	Paracoccus sediminis DSM 26170	94.8475	0.6549	70.44	20.2	83.8143	86.3686	62.7539
Paracoccus contaminans RKI 16-01929	Paracoccus seriniphilus DSM 14827	94.5763	0.6558	68.54	19.4	83.0583	85.9802	56.9825
Paracoccus contaminans RKI 16-01929	Paracoccus siganidrum strain M26	94.6513	0.6011	70.27	20.8	84.0847	86.2706	65.1071
Paracoccus contaminans RKI 16-01929	Paracoccus sphaerophysae HAMBI 3106	95.723	0.2624	80.63	24.3	89.3717	90.6961	68.5395
Paracoccus contaminans RKI 16-01929	Paracoccus sulfuroxidans LW36 1	94.9014	0.5634	69.59	19.9	84.1033	86.4752	60.1662
Paracoccus contaminans RKI 16-01929	Paracoccus tibetensis CGMCC 1.8925	92.646	0.683	69.22	20	83.8655	86.0127	63.0663
Paracoccus contaminans RKI 16-01929	Paracoccus versutus DSM 582	95.1186	0.585	70.84	21	84.4532	86.2721	65.0351
Paracoccus contaminans RKI 16-01929	Paracoccus yeei ATCC BAA-599	95.7909	0.5813	71.04	20.9	84.7557	86.7459	64.4429
Paracoccus contaminans RKI 16-01929	Paracoccus zeaxanthinifaciens ATCC 21588	93.9007	0.6774	69.03	19.9	83.514	85.7845	62.9322
Paracoccus contaminans RKI 16-01929	Paracoccus zhejiangensis J6	96.5377	0.5898	69.61	20.8	83.5471	85.9612	62.4039
Paracoccus halophilus CGMCC 1.6117	Methylarcula marina VKM B-2159	94.7011	0.5691	71.32	20.6	83.1013	85.8398	61.6129
Paracoccus halophilus CGMCC 1.6117	Paracoccus aestuarii DSM 19484	94.6513	0.5923	70.31	20.4	86.4975	88.9784	66.2062
Paracoccus halophilus CGMCC 1.6117	Paracoccus alcaliphilus DSM 8512	94.0581	0.5374	70.82	20.9	86.7408	89.2398	66.1341
Paracoccus halophilus CGMCC 1.6117	Paracoccus aminovorans DSM 8537	94.8078	0.2663	79.36	24.4	91.4896	93.2663	71.5613
Paracoccus halophilus CGMCC 1.6117	Paracoccus bengalensis DSM 17099	96.6056	0.275	79.95	25.1	91.6595	93.1958	72.5691
Paracoccus halophilus CGMCC 1.6117	Paracoccus homiensis DSM 17862	94.2775	0.5337	70.43	20.1	87.427	89.8497	64.4827
Paracoccus halophilus CGMCC 1.6117	Paracoccus isoporae DSM 22220	95.3093	0.5293	70.27	20.6	86.6178	89.0326	64.0406
Paracoccus halophilus CGMCC 1.6117	Paracoccus laeviglucosivorans 3P 1	95.5254	0.2987	76.95	21.5	90.0207	92.2309	65.6971
Paracoccus halophilus CGMCC 1.6117	Paracoccus lutimaris strain CECT 8525	94.6658	0.1932	81.21	25.1	92.5936	94.2312	73.2768
Paracoccus halophilus CGMCC 1.6117	Paracoccus pantotrophus DSM 2944	96.0678	0.272	79.86	25	91.7121	93.219	72.5571
Paracoccus halophilus CGMCC 1.6117	Paracoccus saliphilus DSM 18447	94.3537	0.5594	70.61	20.3	86.1757	89.418	61.2545
Paracoccus halophilus CGMCC 1.6117	Paracoccus sediminis DSM 26170	94.6368	0.5576	71.41	20.5	86.9853	89.6613	64.2823
Paracoccus halophilus CGMCC 1.6117	Paracoccus seriniphilus DSM 14827	93.5767	0.5585	69.74	19.4	86.6291	89.6217	60.727
Paracoccus halophilus CGMCC 1.6117	Paracoccus siganidrum strain M26	94.9831	0.5038	71.73	21.3	87.7832	89.9258	69.0923
Paracoccus halophilus CGMCC 1.6117	Paracoccus tibetensis CGMCC 1.8925	92.5671	0.5857	69.81	20	86.7667	89.0239	64.3887
Paracoccus halophilus CGMCC 1.6117	Paracoccus versutus DSM 582	96.6056	0.2801	79.1	24.7	91.4977	93.0002	72.3889
Paracoccus halophilus CGMCC 1.6117	Paracoccus yeei ATCC BAA-599	94.673	0.2764	77.14	22.9	91.2768	92.9237	69.7645
Paracoccus halophilus CGMCC 1.6117	Paracoccus zeaxanthinifaciens ATCC 21588	92.9936	0.58	69.75	20.2	86.7121	89.196	64.9097
Paracoccus halophilus CGMCC 1.6117	Paracoccus zhejiangensis J6	94.8078	0.4925	71.14	20.6	87.1862	89.6486	66.3767
Paracoccus homiensis DSM 17862	Methylarcula marina VKM B-2159	96.7765	0.295	77.04	21.5	86.5585	89.0829	61.9767
Paracoccus homiensis DSM 17862	Paracoccus saliphilus DSM 18447	97.0672	0.2853	76.93	21	90.0449	92.9726	62.3146
Paracoccus isoporae DSM 22220	Methylarcula marina VKM B-2159	95.1766	0.5411	70.09	20.2	82.5187	85.2428	59.4417
Paracoccus isoporae DSM 22220	Paracoccus aestuarii DSM 19484	95.8023	0.5642	68.95	19.8	85.7471	88.3556	63.6796
Paracoccus isoporae DSM 22220	Paracoccus alcaliphilus DSM 8512	94.0581	0.5093	68.63	20	85.5028	88.1625	62.5813
Paracoccus isoporae DSM 22220	Paracoccus homiensis DSM 17862	96.0686	0.5057	69.56	19.7	86.5542	89.2587	61.756
Paracoccus isoporae DSM 22220	Paracoccus saliphilus DSM 18447	95.2575	0.5313	69.77	19.8	85.6575	88.8568	59.2379
Paracoccus isoporae DSM 22220	Paracoccus sediminis DSM 26170	94.1616	0.5295	68.85	19.3	85.9946	88.7247	61.5141
Paracoccus isoporae DSM 22220	Paracoccus seriniphilus DSM 14827	95.1318	0.5304	68.6	19.4	85.9851	89.0706	58.4131
Paracoccus isoporae DSM 22220	Paracoccus siganidrum strain M26	95.2542	0.4757	69.32	20.6	86.5396	88.949	65.7832
Paracoccus isoporae DSM 22220	Paracoccus tibetensis CGMCC 1.8925	93.3242	0.5576	68.72	19.8	85.9182	88.411	62.7597
Paracoccus isoporae DSM 22220	Paracoccus zeaxanthinifaciens ATCC 21588	94.2675	0.552	69.27	19.6	86.1017	88.498	62.6859
Paracoccus isoporae DSM 22220	Paracoccus zhejiangensis J6	95.5496	0.4644	70.12	20.2	86.4548	89.0776	63.8266
Paracoccus laeviglucosivorans 3P 1	Methylarcula marina VKM B-2159	94.5873	0.5842	69.66	19.5	81.8635	85.35	57.0004
Paracoccus laeviglucosivorans 3P 1	Paracoccus aestuarii DSM 19484	94.8649	0.6073	69.61	19.9	85.6847	88.716	62.7566
Paracoccus laeviglucosivorans 3P 1	Paracoccus alcaliphilus DSM 8512	94.6765	0.5524	70.07	19.9	85.5086	88.5714	62.3149
Paracoccus laeviglucosivorans 3P 1	Paracoccus aminovorans DSM 8537	94.4929	0.2483	78.95	22.1	90.7966	93.2039	66.7315
Paracoccus laeviglucosivorans 3P 1	Paracoccus bengalensis DSM 17099	94.673	0.257	78.3	22.3	90.36	92.5455	66.7805
Paracoccus laeviglucosivorans 3P 1	Paracoccus homiensis DSM 17862	94.9394	0.5488	69.39	19.8	86.2055	89.2708	61.9377
Paracoccus laeviglucosivorans 3P 1	Paracoccus isoporae DSM 22220	94.8008	0.5444	68.35	19.5	85.2309	88.1808	59.3943
Paracoccus laeviglucosivorans 3P 1	Paracoccus pantotrophus DSM 2944	94.9495	0.2541	77.89	22.1	90.2183	92.5586	66.4589
Paracoccus laeviglucosivorans 3P 1	Paracoccus saliphilus DSM 18447	94.844	0.5744	69.21	19.3	85.0288	88.9295	57.5572
Paracoccus laeviglucosivorans 3P 1	Paracoccus sediminis DSM 26170	93.8638	0.5726	71.27	19.9	85.9857	89.1886	61.9567
Paracoccus laeviglucosivorans 3P 1	Paracoccus seriniphilus DSM 14827	93.9271	0.5735	68.5	19.3	85.4534	89.031	58.2317
Paracoccus laeviglucosivorans 3P 1	Paracoccus siganidrum strain M26	94.9256	0.5188	70.6	20.2	86.4159	89.2328	63.5641
Paracoccus laeviglucosivorans 3P 1	Paracoccus tibetensis CGMCC 1.8925	91.661	0.6007	68.87	19.4	85.8821	88.7028	60.3557
Paracoccus laeviglucosivorans 3P 1	Paracoccus versutus DSM 582	94.673	0.2621	77.43	22.2	90.2003	92.364	66.726
Paracoccus laeviglucosivorans 3P 1	Paracoccus yeei ATCC BAA-599	95.1645	0.195	79.68	22.6	91.324	93.4307	67.0308
Paracoccus laeviglucosivorans 3P 1	Paracoccus zeaxanthinifaciens ATCC 21588	93.1594	0.5951	69.08	19.7	85.9074	88.8573	62.4449
Paracoccus laeviglucosivorans 3P 1	Paracoccus zhejiangensis J6	94.09	0.5076	70.4	20.1	85.9128	89.0252	62.0044
Paracoccus lutimaris strain CECT 8525	Methylarcula marina VKM B-2159	94.1892	0.5409	71.07	20.2	82.9412	85.8745	60.7757
Paracoccus lutimaris strain CECT 8525	Paracoccus aestuarii DSM 19484	95.2607	0.564	70.39	20.2	86.5857	89.1583	66.4383
Paracoccus lutimaris strain CECT 8525	Paracoccus alcaliphilus DSM 8512	94.7938	0.5092	70.62	20.3	86.5529	89.2894	65.581
Paracoccus lutimaris strain CECT 8525	Paracoccus aminovorans DSM 8537	96.261	0.2381	80.73	24.7	92.0793	93.9573	72.3946
Paracoccus lutimaris strain CECT 8525	Paracoccus bengalensis DSM 17099	94.5233	0.2468	81.18	25.7	92.1843	93.8977	73.1242
Paracoccus lutimaris strain CECT 8525	Paracoccus homiensis DSM 17862	94.3852	0.5055	71.01	20.2	87.2607	89.7847	64.299
Paracoccus lutimaris strain CECT 8525	Paracoccus isoporae DSM 22220	95.6111	0.5011	69.61	20.1	86.4562	89.1037	62.8641
Paracoccus lutimaris strain CECT 8525	Paracoccus laeviglucosivorans 3P 1	94.5528	0.2704	77.74	22	90.6141	92.9361	67.0693
Paracoccus lutimaris strain CECT 8525	Paracoccus pantotrophus DSM 2944	94.6586	0.2438	80.42	25	92.106	93.9149	72.857
Paracoccus lutimaris strain CECT 8525	Paracoccus saliphilus DSM 18447	94.6092	0.5311	70.4	19.8	85.9715	89.4011	60.6043
Paracoccus lutimaris strain CECT 8525	Paracoccus sediminis DSM 26170	95.0575	0.5293	71.85	20.7	86.9612	89.7764	63.6508
Paracoccus lutimaris strain CECT 8525	Paracoccus seriniphilus DSM 14827	95.8023	0.5302	69.85	19.5	86.6113	89.6539	60.7371
Paracoccus lutimaris strain CECT 8525	Paracoccus siganidrum strain M26	95.4699	0.4755	71.51	21.1	87.5319	89.9206	68.4745
Paracoccus lutimaris strain CECT 8525	Paracoccus tibetensis CGMCC 1.8925	92.3473	0.5574	70.03	20.1	86.786	89.2327	64.2099
Paracoccus lutimaris strain CECT 8525	Paracoccus versutus DSM 582	94.4557	0.2519	80.26	25.1	91.9939	93.6661	72.9477
Paracoccus lutimaris strain CECT 8525	Paracoccus yeei ATCC BAA-599	97.2808	0.2482	78.45	23.7	91.7512	93.7219	70.7372
Paracoccus lutimaris strain CECT 8525	Paracoccus zeaxanthinifaciens ATCC 21588	94.3972	0.5518	69.85	19.9	86.5648	89.1395	64.9633
Paracoccus lutimaris strain CECT 8525	Paracoccus zhejiangensis J6	98.2325	0.4643	72.09	20.8	87.6173	90.1188	67.1569
Paracoccus pantotrophus DSM 2944	Methylarcula marina VKM B-2159	94.6477	0.5576	70.52	20.6	82.6252	85.59	61.8195
Paracoccus pantotrophus DSM 2944	Paracoccus aestuarii DSM 19484	94.8544	0.5807	70.59	20.6	86.3221	88.8187	68.1949
Paracoccus pantotrophus DSM 2944	Paracoccus alcaliphilus DSM 8512	95.322	0.5258	71.76	21.7	86.9341	89.6632	66.5442
Paracoccus pantotrophus DSM 2944	Paracoccus bengalensis DSM 17099	99.1831	0.0472	92.71	50	97.4995	98.2172	88.5015
Paracoccus pantotrophus DSM 2944	Paracoccus homiensis DSM 17862	95.082	0.5222	70.44	20.4	86.8451	89.4736	64.1332
Paracoccus pantotrophus DSM 2944	Paracoccus isoporae DSM 22220	95.0508	0.5178	69.36	20	86.2317	88.6771	64.4117
Paracoccus pantotrophus DSM 2944	Paracoccus saliphilus DSM 18447	94.3243	0.5478	70.34	20.4	85.7766	89.1793	61.3258
Paracoccus pantotrophus DSM 2944	Paracoccus sediminis DSM 26170	94.4256	0.546	72.08	21	86.79	89.4965	65.8808
Paracoccus pantotrophus DSM 2944	Paracoccus seriniphilus DSM 14827	93.9743	0.5469	69.54	19.9	86.3378	89.3248	60.3859
Paracoccus pantotrophus DSM 2944	Paracoccus siganidrum strain M26	94.7938	0.4922	74.16	23.5	88.2575	90.5788	72.2118
Paracoccus pantotrophus DSM 2944	Paracoccus tibetensis CGMCC 1.8925	93.246	0.5741	70.43	20.5	86.6173	89.0168	67.5051
Paracoccus pantotrophus DSM 2944	Paracoccus versutus DSM 582	99.1831	0.0523	92.78	49.7	97.1243	97.8892	88.145
Paracoccus pantotrophus DSM 2944	Paracoccus zeaxanthinifaciens ATCC 21588	94.4011	0.5685	70.23	20.5	86.3222	88.8564	67.0148
Paracoccus pantotrophus DSM 2944	Paracoccus zhejiangensis J6	94.5909	0.481	71.2	21	86.8385	89.3064	68.0225
Paracoccus saliphilus DSM 18447	Methylarcula marina VKM B-2159	97.551	0.1108	90.84	36.3	91.4641	93.2418	74.1648
Paracoccus sanguinis DSM 29303	Methylarcula marina VKM B-2159	93.8472	0.6558	69.35	20.6	80.994	83.7125	58.0413
Paracoccus sanguinis DSM 29303	Paracoccus aestuarii DSM 19484	94.4444	0.6789	69.51	20.5	84.7409	87.0705	64.7448
Paracoccus sanguinis DSM 29303	Paracoccus alcaliphilus DSM 8512	93.9107	0.624	69.08	20.4	85.2378	87.6232	61.6768
Paracoccus sanguinis DSM 29303	Paracoccus aminophilus JCM 7686	94.7011	0.6118	69.17	19.6	84.7149	87.5641	59.1449
Paracoccus sanguinis DSM 29303	Paracoccus aminovorans DSM 8537	95.6522	0.5605	71.16	21	86.1367	88.2267	66.9256
Paracoccus sanguinis DSM 29303	Paracoccus bengalensis DSM 17099	95.8728	0.5692	71.12	21.3	85.8789	87.9432	67.5657
Paracoccus sanguinis DSM 29303	Paracoccus halophilus CGMCC 1.6117	95.4054	0.5778	70.55	20.7	85.8636	88.0296	63.2223
Paracoccus sanguinis DSM 29303	Paracoccus homiensis DSM 17862	94.0967	0.6203	69.44	20.3	84.7096	87.3093	59.7052
Paracoccus sanguinis DSM 29303	Paracoccus isoporae DSM 22220	93.7162	0.6159	68.46	19.9	85.0408	87.122	61.9585
Paracoccus sanguinis DSM 29303	Paracoccus laeviglucosivorans 3P 1	93.9475	0.5929	69.7	19.8	84.7579	87.3997	59.0403
Paracoccus sanguinis DSM 29303	Paracoccus lutimaris strain CECT 8525	95.1701	0.5496	71.86	21.4	85.9171	88.1075	62.7579
Paracoccus sanguinis DSM 29303	Paracoccus pantotrophus DSM 2944	95.3992	0.5663	71.29	21.1	85.8736	87.9921	66.7273
Paracoccus sanguinis DSM 29303	Paracoccus saliphilus DSM 18447	92.9872	0.646	68.89	20.1	84.019	87.1345	57.4542
Paracoccus sanguinis DSM 29303	Paracoccus sediminis DSM 26170	94.5799	0.6442	70.3	21.2	85.1552	87.5789	62.2627
Paracoccus sanguinis DSM 29303	Paracoccus seriniphilus DSM 14827	93.9024	0.6451	68.41	19.9	84.2714	87.2251	56.0118
Paracoccus sanguinis DSM 29303	Paracoccus siganidrum strain M26	94.3166	0.5904	70.24	20.8	85.4938	87.5476	66.7789
Paracoccus sanguinis DSM 29303	Paracoccus sphaerophysae HAMBI 3106	96.8877	0.1949	82.25	25.9	91.3688	92.5507	73.1567
Paracoccus sanguinis DSM 29303	Paracoccus sulfuroxidans LW36 1	94.3614	0.5527	69.39	20	85.553	88.0511	61.8445
Paracoccus sanguinis DSM 29303	Paracoccus tibetensis CGMCC 1.8925	93.2005	0.6723	69.15	20.7	85.23	87.339	67.0064
Paracoccus sanguinis DSM 29303	Paracoccus versutus DSM 582	95.8051	0.5743	71.02	21.3	85.6757	87.7001	67.3185
Paracoccus sanguinis DSM 29303	Paracoccus yeei ATCC BAA-599	94.7011	0.5706	71.32	21.9	86.045	88.1729	65.8761
Paracoccus sanguinis DSM 29303	Paracoccus zeaxanthinifaciens ATCC 21588	94.3262	0.6666	68.94	20.4	84.6698	86.9795	64.2444
Paracoccus sanguinis DSM 29303	Paracoccus zhejiangensis J6	94.837	0.5791	69.97	20.7	84.9981	87.3308	64.3339
Paracoccus sediminis DSM 26170	Methylarcula marina VKM B-2159	96.0651	0.3639	75.95	21	85.1717	88.0004	60.292
Paracoccus sediminis DSM 26170	Paracoccus aestuarii DSM 19484	95.3898	0.3427	75.31	21.6	89.1935	91.6244	68.2545
Paracoccus sediminis DSM 26170	Paracoccus homiensis DSM 17862	95.646	0.3285	75.25	20.6	89.7506	92.1478	65.0061
Paracoccus sediminis DSM 26170	Paracoccus saliphilus DSM 18447	95.6022	0.3542	75.38	20.3	88.4352	91.7631	60.518
Paracoccus sediminis DSM 26170	Paracoccus seriniphilus DSM 14827	95.5932	0.3533	74.36	20.1	88.9853	91.9857	60.9567
Paracoccus sediminis DSM 26170	Paracoccus tibetensis CGMCC 1.8925	94.5825	0.3361	74.66	20.9	89.532	91.8667	65.3537
Paracoccus sediminis DSM 26170	Paracoccus zeaxanthinifaciens ATCC 21588	95.3158	0.3304	74.29	21	89.0603	91.486	66.8502
Paracoccus seriniphilus DSM 14827	Methylarcula marina VKM B-2159	94.5873	0.3198	75.37	20.7	85.9214	88.8802	59.018
Paracoccus seriniphilus DSM 14827	Paracoccus homiensis DSM 17862	95.8007	0.2278	76.74	20.8	90.9045	93.6802	64.2169
Paracoccus seriniphilus DSM 14827	Paracoccus saliphilus DSM 18447	95.0067	0.31	75.4	20.2	89.2405	92.6054	59.6337
Paracoccus siganidrum strain M26	Methylarcula marina VKM B-2159	96.133	0.3378	76.23	22.6	86.3779	88.8275	66.0074
Paracoccus siganidrum strain M26	Paracoccus aestuarii DSM 19484	96.7325	0.3609	75.25	22.6	89.1715	91.3175	72.1355
Paracoccus siganidrum strain M26	Paracoccus homiensis DSM 17862	95.5032	0.3023	75.2	21.9	90.4371	92.6283	68.2826
Paracoccus siganidrum strain M26	Paracoccus saliphilus DSM 18447	95.7375	0.328	75.69	21.9	89.6172	92.5614	65.3881
Paracoccus siganidrum strain M26	Paracoccus sediminis DSM 26170	96.2085	0.3262	76.88	22.5	90.1155	92.3381	69.1342
Paracoccus siganidrum strain M26	Paracoccus seriniphilus DSM 14827	97.0088	0.3271	74.3	20.7	89.6333	92.2545	63.5109
Paracoccus siganidrum strain M26	Paracoccus tibetensis CGMCC 1.8925	93.2395	0.3543	74.6	22.3	89.6328	91.5459	70.815
Paracoccus siganidrum strain M26	Paracoccus zeaxanthinifaciens ATCC 21588	94.2837	0.3486	74.13	22.1	89.2838	91.4575	70.6303
Paracoccus solventivorans DSM 6637	Methylarcula marina VKM B-2159	95.8616	0.6677	68.71	20.3	80.9399	83.9746	59.3739
Paracoccus solventivorans DSM 6637	Paracoccus aestuarii DSM 19484	95.7966	0.6908	68.83	20.5	84.6978	87.1288	65.925
Paracoccus solventivorans DSM 6637	Paracoccus alcaliphilus DSM 8512	94.719	0.6359	68.79	20.2	85.2996	87.8771	64.6684
Paracoccus solventivorans DSM 6637	Paracoccus alkenifer DSM 11593	98.5705	0.0866	90.47	38.8	95.8996	96.9278	82.7201
Paracoccus solventivorans DSM 6637	Paracoccus aminophilus JCM 7686	94.5233	0.6237	68.81	19.7	84.6802	87.7612	59.6084
Paracoccus solventivorans DSM 6637	Paracoccus aminovorans DSM 8537	94.4557	0.5725	70.56	20.9	85.9823	88.3769	68.3613
Paracoccus solventivorans DSM 6637	Paracoccus bengalensis DSM 17099	95.7114	0.5811	71.16	21.5	85.9481	88.15	68.9141
Paracoccus solventivorans DSM 6637	Paracoccus contaminans RKI 16-01929	95.7909	0.3577	76.16	22.1	88.2369	89.7722	67.361
Paracoccus solventivorans DSM 6637	Paracoccus halophilus CGMCC 1.6117	95.9891	0.5897	70.29	20.8	86.061	88.422	65.9814
Paracoccus solventivorans DSM 6637	Paracoccus homiensis DSM 17862	95.4286	0.6323	68.15	19.8	84.8702	87.6111	62.2325
Paracoccus solventivorans DSM 6637	Paracoccus isoporae DSM 22220	95.1799	0.6279	68.3	19.6	84.7169	87.0129	62.8453
Paracoccus solventivorans DSM 6637	Paracoccus laeviglucosivorans 3P 1	94.1256	0.6048	69.34	20	84.7214	87.5645	61.4383
Paracoccus solventivorans DSM 6637	Paracoccus lutimaris strain CECT 8525	95.1253	0.5615	70.54	20.3	85.8503	88.2571	65.7184
Paracoccus solventivorans DSM 6637	Paracoccus pantotrophus DSM 2944	95.3773	0.5782	71.58	21.4	85.9767	88.2533	68.3966
Paracoccus solventivorans DSM 6637	Paracoccus saliphilus DSM 18447	95.1897	0.6579	68.39	19.9	83.9805	87.4869	59.0609
Paracoccus solventivorans DSM 6637	Paracoccus sanguinis DSM 29303	94.7832	0.3469	76.22	22.7	89.3983	91.0469	70.2012
Paracoccus solventivorans DSM 6637	Paracoccus sediminis DSM 26170	96.5963	0.6561	69.33	20.4	84.895	87.6604	64.119
Paracoccus solventivorans DSM 6637	Paracoccus seriniphilus DSM 14827	94.8475	0.657	67.91	19.6	84.3851	87.3771	58.5271
Paracoccus solventivorans DSM 6637	Paracoccus siganidrum strain M26	95.6669	0.6023	69.75	21	85.5764	87.7933	68.3918
Paracoccus solventivorans DSM 6637	Paracoccus sphaerophysae HAMBI 3106	95.9891	0.3308	77.07	23.2	89.3126	91.0151	71.1011
Paracoccus solventivorans DSM 6637	Paracoccus sulfuroxidans LW36 1	94.6513	0.5646	69.17	20	85.7508	88.2486	63.1202
Paracoccus solventivorans DSM 6637	Paracoccus tibetensis CGMCC 1.8925	94.1339	0.6842	68.57	20.1	85.0107	87.3614	64.8472
Paracoccus solventivorans DSM 6637	Paracoccus versutus DSM 582	95.6433	0.5862	71.31	21.7	85.8621	88.0407	68.853
Paracoccus solventivorans DSM 6637	Paracoccus yeei ATCC BAA-599	94.3205	0.5826	70.13	21	86.0833	88.3575	67.4904
Paracoccus solventivorans DSM 6637	Paracoccus zeaxanthinifaciens ATCC 21588	94.6771	0.6786	68.65	20.2	84.8331	87.1458	64.9038
Paracoccus solventivorans DSM 6637	Paracoccus zhejiangensis J6	94.7262	0.5911	68.91	20.5	84.7875	87.4758	65.2719
Paracoccus sphaerophysae HAMBI 3106	Methylarcula marina VKM B-2159	94.5726	0.6396	69.55	20	80.6064	83.587	58.9046
Paracoccus sphaerophysae HAMBI 3106	Paracoccus aestuarii DSM 19484	93.9066	0.6627	69.77	20.6	84.3929	86.8871	65.7369
Paracoccus sphaerophysae HAMBI 3106	Paracoccus alcaliphilus DSM 8512	93.5767	0.6079	69.42	20.6	84.8849	87.4755	63.149
Paracoccus sphaerophysae HAMBI 3106	Paracoccus aminophilus JCM 7686	93.6529	0.5957	69.61	19.6	84.51	87.5732	58.8933
Paracoccus sphaerophysae HAMBI 3106	Paracoccus aminovorans DSM 8537	93.923	0.5444	71.43	21	85.8345	88.191	67.5013
Paracoccus sphaerophysae HAMBI 3106	Paracoccus bengalensis DSM 17099	95.8588	0.5531	71.09	21.2	85.6018	87.8469	67.9813
Paracoccus sphaerophysae HAMBI 3106	Paracoccus halophilus CGMCC 1.6117	96.601	0.5616	70.74	20.6	85.5934	87.964	64.5291
Paracoccus sphaerophysae HAMBI 3106	Paracoccus homiensis DSM 17862	94.0714	0.6042	69.85	20.7	84.391	87.3454	61.482
Paracoccus sphaerophysae HAMBI 3106	Paracoccus isoporae DSM 22220	93.568	0.5998	68.65	20	84.5836	86.886	62.5987
Paracoccus sphaerophysae HAMBI 3106	Paracoccus laeviglucosivorans 3P 1	94.3128	0.5767	70.19	20	84.5674	87.4474	60.7331
Paracoccus sphaerophysae HAMBI 3106	Paracoccus lutimaris strain CECT 8525	93.6444	0.5334	71.57	20.6	85.6116	88.0138	64.407
Paracoccus sphaerophysae HAMBI 3106	Paracoccus pantotrophus DSM 2944	95.322	0.5501	71.85	21.3	85.601	87.9169	67.253
Paracoccus sphaerophysae HAMBI 3106	Paracoccus saliphilus DSM 18447	93.75	0.6298	69.08	19.6	83.6037	87.1235	58.2825
Paracoccus sphaerophysae HAMBI 3106	Paracoccus sediminis DSM 26170	95.1799	0.628	70.46	20.5	84.7999	87.4869	64.0821
Paracoccus sphaerophysae HAMBI 3106	Paracoccus seriniphilus DSM 14827	93.6357	0.6289	68.82	19.6	83.9114	87.1508	57.4213
Paracoccus sphaerophysae HAMBI 3106	Paracoccus siganidrum strain M26	94.1176	0.5742	70.61	21	85.0656	87.336	67.6564
Paracoccus sphaerophysae HAMBI 3106	Paracoccus sulfuroxidans LW36 1	94.1176	0.5365	70.07	20.2	85.3141	88.0282	62.2942
Paracoccus sphaerophysae HAMBI 3106	Paracoccus tibetensis CGMCC 1.8925	92.5671	0.6561	69.1	20.3	84.8032	87.1992	65.7175
Paracoccus sphaerophysae HAMBI 3106	Paracoccus versutus DSM 582	95.8588	0.5582	71.4	21.4	85.429	87.6792	67.8496
Paracoccus sphaerophysae HAMBI 3106	Paracoccus yeei ATCC BAA-599	93.1128	0.5545	72.01	22	85.8199	88.1345	66.9522
Paracoccus sphaerophysae HAMBI 3106	Paracoccus zeaxanthinifaciens ATCC 21588	92.9936	0.6505	69.38	20.5	84.4459	86.8958	64.7905
Paracoccus sphaerophysae HAMBI 3106	Paracoccus zhejiangensis J6	93.5179	0.563	70.05	20.7	84.6558	87.2646	64.5553
Paracoccus sulfuroxidans LW36 1	Methylarcula marina VKM B-2159	94.3691	0.544	69.18	19.3	82.5713	85.8482	58.5941
Paracoccus sulfuroxidans LW36 1	Paracoccus aestuarii DSM 19484	94.3051	0.5671	69.32	19.9	86.1757	89.0412	63.7386
Paracoccus sulfuroxidans LW36 1	Paracoccus alcaliphilus DSM 8512	93.7796	0.5122	70.39	20.5	86.2627	89.171	63.0035
Paracoccus sulfuroxidans LW36 1	Paracoccus aminophilus JCM 7686	95.322	0.2912	73.45	20.1	89.2568	92.1973	64.5071
Paracoccus sulfuroxidans LW36 1	Paracoccus aminovorans DSM 8537	94.5763	0.3287	75.42	21.2	90.2619	92.6688	68.2397
Paracoccus sulfuroxidans LW36 1	Paracoccus bengalensis DSM 17099	95.1995	0.3374	74.79	21.6	89.9729	92.2491	68.0135
Paracoccus sulfuroxidans LW36 1	Paracoccus halophilus CGMCC 1.6117	95.7288	0.346	74.9	20.9	89.7468	92.0417	66.0539
Paracoccus sulfuroxidans LW36 1	Paracoccus homiensis DSM 17862	94.147	0.5086	69.23	19.5	86.7872	89.8892	62.6818
Paracoccus sulfuroxidans LW36 1	Paracoccus isoporae DSM 22220	94.3729	0.5042	68.09	19.4	86.0141	88.8687	60.7687
Paracoccus sulfuroxidans LW36 1	Paracoccus laeviglucosivorans 3P 1	94.7404	0.3611	74.6	20.2	89.3474	92.1445	64.5281
Paracoccus sulfuroxidans LW36 1	Paracoccus lutimaris strain CECT 8525	95.112	0.3178	75.01	20.9	90.0293	92.5523	67.3275
Paracoccus sulfuroxidans LW36 1	Paracoccus pantotrophus DSM 2944	95.0642	0.3344	75.66	21.6	90.0153	92.3416	67.6395
Paracoccus sulfuroxidans LW36 1	Paracoccus saliphilus DSM 18447	93.9783	0.5342	69.12	19.3	85.6332	89.4515	58.6197
Paracoccus sulfuroxidans LW36 1	Paracoccus sediminis DSM 26170	93.1618	0.5324	70.64	20.2	86.3969	89.5377	61.2649
Paracoccus sulfuroxidans LW36 1	Paracoccus seriniphilus DSM 14827	93.7712	0.5333	68.51	19.3	86.1552	89.5875	59.2408
Paracoccus sulfuroxidans LW36 1	Paracoccus siganidrum strain M26	95.112	0.4786	70.85	20.3	87.1982	89.8679	65.778
Paracoccus sulfuroxidans LW36 1	Paracoccus tibetensis CGMCC 1.8925	91.4894	0.5605	69.3	21.2	86.4127	89.0659	63.1082
Paracoccus sulfuroxidans LW36 1	Paracoccus versutus DSM 582	95.1995	0.3425	74.88	21.6	89.783	92.0548	67.8949
Paracoccus sulfuroxidans LW36 1	Paracoccus yeei ATCC BAA-599	94.3051	0.3388	74.47	20.8	90.0376	92.3191	66.9182
Paracoccus sulfuroxidans LW36 1	Paracoccus zeaxanthinifaciens ATCC 21588	93.0595	0.5549	69.01	19.9	86.3244	89.1581	63.8068
Paracoccus sulfuroxidans LW36 1	Paracoccus zhejiangensis J6	94.6441	0.4674	69.81	19.8	86.7535	89.5802	64.4586
Paracoccus tibetensis CGMCC 1.8925	Methylarcula marina VKM B-2159	93.7414	0.392	73.85	20.7	84.9587	87.4748	61.4501
Paracoccus tibetensis CGMCC 1.8925	Paracoccus homiensis DSM 17862	95.3456	0.3566	73.93	20.2	89.7029	91.846	64.2311
Paracoccus tibetensis CGMCC 1.8925	Paracoccus saliphilus DSM 18447	93.7243	0.3823	73.8	20.2	88.1205	91.1198	61.0028
Paracoccus tibetensis CGMCC 1.8925	Paracoccus seriniphilus DSM 14827	93.8488	0.3814	73.11	19.3	88.7674	91.4537	59.6635
Paracoccus versutus DSM 582	Methylarcula marina VKM B-2159	94.2412	0.5656	70.39	20.4	82.4931	85.4447	61.9334
Paracoccus versutus DSM 582	Paracoccus aestuarii DSM 19484	94.6513	0.5888	70.12	20.6	86.3345	88.6058	68.6393
Paracoccus versutus DSM 582	Paracoccus alcaliphilus DSM 8512	94.7797	0.5339	71.78	21.6	86.898	89.4771	66.8966
Paracoccus versutus DSM 582	Paracoccus homiensis DSM 17862	94.9358	0.5302	70.08	20.5	86.7312	89.2209	64.4807
Paracoccus versutus DSM 582	Paracoccus isoporae DSM 22220	94.8475	0.5258	68.66	20	86.0674	88.4588	64.4554
Paracoccus versutus DSM 582	Paracoccus saliphilus DSM 18447	94.1813	0.5559	69.7	20	85.6187	88.9902	61.3472
Paracoccus versutus DSM 582	Paracoccus sediminis DSM 26170	94.5615	0.5541	71.72	20.9	86.6645	89.2992	66.1436
Paracoccus versutus DSM 582	Paracoccus seriniphilus DSM 14827	93.7712	0.555	68.91	19.7	86.2361	89.1347	60.6021
Paracoccus versutus DSM 582	Paracoccus siganidrum strain M26	94.5233	0.5003	73.9	23.4	88.1371	90.2966	72.4604
Paracoccus versutus DSM 582	Paracoccus tibetensis CGMCC 1.8925	93.315	0.5822	69.55	20.5	86.5315	88.7926	68.2453
Paracoccus versutus DSM 582	Paracoccus zeaxanthinifaciens ATCC 21588	94.1885	0.5765	69.47	20.3	86.3211	88.695	67.718
Paracoccus versutus DSM 582	Paracoccus zhejiangensis J6	94.3881	0.489	71.29	21.5	86.6662	89.1196	68.31
Paracoccus yeei ATCC BAA-599	Methylarcula marina VKM B-2159	93.7922	0.562	70.19	20.2	82.8035	85.7532	60.0847
Paracoccus yeei ATCC BAA-599	Paracoccus aestuarii DSM 19484	94.7262	0.5851	69.99	20.6	86.7695	89.1609	67.8609
Paracoccus yeei ATCC BAA-599	Paracoccus alcaliphilus DSM 8512	95.1318	0.5302	70.42	20.8	86.677	89.2554	64.9579
Paracoccus yeei ATCC BAA-599	Paracoccus aminovorans DSM 8537	96.8729	0.2261	80.42	25.5	92.6867	94.3396	74.7613
Paracoccus yeei ATCC BAA-599	Paracoccus bengalensis DSM 17099	94.4557	0.2348	79.57	25.3	92.2672	93.8591	74.5762
Paracoccus yeei ATCC BAA-599	Paracoccus homiensis DSM 17862	93.5415	0.5266	70.19	20.2	87.3547	89.7867	63.979
Paracoccus yeei ATCC BAA-599	Paracoccus isoporae DSM 22220	94.2684	0.5221	68.72	20	86.4763	88.935	63.0519
Paracoccus yeei ATCC BAA-599	Paracoccus pantotrophus DSM 2944	94.5909	0.2318	79.32	25	92.3864	94.0237	74.0862
Paracoccus yeei ATCC BAA-599	Paracoccus saliphilus DSM 18447	94.0781	0.5522	69.54	19.7	85.9026	89.2533	59.8008
Paracoccus yeei ATCC BAA-599	Paracoccus sediminis DSM 26170	95.0642	0.5504	71.94	20.9	87.252	89.849	66.1359
Paracoccus yeei ATCC BAA-599	Paracoccus seriniphilus DSM 14827	94.6586	0.5513	68.97	19.2	86.6439	89.5957	59.702
Paracoccus yeei ATCC BAA-599	Paracoccus siganidrum strain M26	95.476	0.4966	71.7	21.4	87.9503	90.0809	70.0605
Paracoccus yeei ATCC BAA-599	Paracoccus tibetensis CGMCC 1.8925	91.8095	0.5785	69.48	20.3	86.9874	89.2605	66.776
Paracoccus yeei ATCC BAA-599	Paracoccus versutus DSM 582	94.5233	0.2399	78.61	25.1	91.9069	93.4835	74.3257
Paracoccus yeei ATCC BAA-599	Paracoccus zeaxanthinifaciens ATCC 21588	94.051	0.5729	69.2	20	86.8115	89.1724	66.9894
Paracoccus yeei ATCC BAA-599	Paracoccus zhejiangensis J6	97.0088	0.4853	70.61	20.4	86.9537	89.4611	66.271
Paracoccus zeaxanthinifaciens ATCC 21588	Methylarcula marina VKM B-2159	94.9081	0.3864	74.1	20.6	85.3468	87.8885	61.9586
Paracoccus zeaxanthinifaciens ATCC 21588	Paracoccus aestuarii DSM 19484	95.5477	0.2911	77.46	22.7	90.4066	92.298	71.4043
Paracoccus zeaxanthinifaciens ATCC 21588	Paracoccus homiensis DSM 17862	96.9762	0.351	76.2	22.2	90.8248	92.8485	68.8907
Paracoccus zeaxanthinifaciens ATCC 21588	Paracoccus saliphilus DSM 18447	94.6403	0.3766	73.79	20.2	88.3331	91.4668	61.5524
Paracoccus zeaxanthinifaciens ATCC 21588	Paracoccus seriniphilus DSM 14827	95.9717	0.3757	74.25	19.4	89.1393	91.9929	62.0839
Paracoccus zeaxanthinifaciens ATCC 21588	Paracoccus tibetensis CGMCC 1.8925	95.4961	0.2845	75.87	22	90.1574	92.0054	69.4723
Paracoccus zhejiangensis J6	Methylarcula marina VKM B-2159	94.0621	0.4159	73.67	20.9	84.8361	87.4739	62.6196
Paracoccus zhejiangensis J6	Paracoccus aestuarii DSM 19484	95.3347	0.4391	72.89	20.8	87.4996	90.0572	67.2424
Paracoccus zhejiangensis J6	Paracoccus alcaliphilus DSM 8512	94.7938	0.3842	71.89	21.1	87.7763	90.4843	66.6007
Paracoccus zhejiangensis J6	Paracoccus homiensis DSM 17862	94.1093	0.3805	73.45	20.5	88.7465	91.3167	65.2846
Paracoccus zhejiangensis J6	Paracoccus saliphilus DSM 18447	94.4145	0.4062	73.44	20.4	87.9999	91.0115	62.3126
Paracoccus zhejiangensis J6	Paracoccus sediminis DSM 26170	94.6586	0.4044	73.2	20.7	88.2494	91.022	64.8658
Paracoccus zhejiangensis J6	Paracoccus seriniphilus DSM 14827	95.4023	0.4053	72.61	20.1	88.0682	91.0534	61.7336
Paracoccus zhejiangensis J6	Paracoccus siganidrum strain M26	95.0709	0.3506	73.36	22	88.8301	91.1238	70.2274
Paracoccus zhejiangensis J6	Paracoccus tibetensis CGMCC 1.8925	92.0836	0.4325	72.04	20.8	87.8545	90.3171	66.6113
Paracoccus zhejiangensis J6	Paracoccus zeaxanthinifaciens ATCC 21588	93.6969	0.4268	71.99	20.6	87.7286	90.2	66.5
Pararhodobacter marinus CIC4N-9	Pararhodobacter aggregans D1-19	95.8895	0.2483	78.93	23.1	90.495	92.4136	69.3876
Pelagicola litorisediminis CECT 8287	Roseovarius aestuarii CECT 7745	96.748	0.261	76.77	20	89.3284	92.817	55.284
Pelagicola litorisediminis CECT 8287	Roseovarius atlanticus R12B	94.3843	0.4781	72.47	18.4	85.4389	89.385	52.9359
Pelagicola litorisediminis CECT 8287	Roseovarius azorensis DSM 100674	94.9932	0.447	74.77	19	87.885	90.8972	54.2319
Pelagicola litorisediminis CECT 8287	Roseovarius confluentis SAG6	94.7903	0.4813	72.49	18.7	85.3762	89.34	52.6503
Pelagicola litorisediminis CECT 8287	Roseovarius gaetbuli CECT 8370	96.5564	0.4027	77.17	21.5	89.6209	92.8351	56.3515
Pelagicola litorisediminis CECT 8287	Roseovarius halotolerans DSM 29507	95.341	0.4376	74.6	18.9	87.717	91.0817	54.7231
Pelagicola litorisediminis CECT 8287	Roseovarius indicus B108	93.9783	0.4302	73.52	18.7	87.2175	91.0094	53.4128
Pelagicola litorisediminis CECT 8287	Roseovarius litoreus 1	94.8008	0.4396	74.82	19.2	87.5366	91.0879	54.6624
Pelagicola litorisediminis CECT 8287	Roseovarius lutimaris DSM 28463	97.0907	0.4107	76.37	19.7	88.6168	91.794	55.349
Pelagicola litorisediminis CECT 8287	Roseovarius marisflavi DSM 29327	96.4189	0.3984	76.72	20.9	89.3846	92.6425	56.0949
Pelagicola litorisediminis CECT 8287	Roseovarius mucosus DSM 17069	94.8043	0.4464	74.6	19.1	87.5358	90.8674	53.4122
Pelagicola litorisediminis CECT 8287	Roseovarius nitratireducens TFZ	93.7838	0.5127	72.52	18.3	86.4565	89.8785	51.8814
Pelagicola litorisediminis CECT 8287	Roseovarius pacificus DSM 29589	94.6658	0.3883	74.5	19.1	88.5347	91.9279	56.576
Pelagicola litorisediminis CECT 8287	Roseovarius salinarum N53	93.0988	0.5262	73.01	17.7	85.9824	89.4739	50.8483
Pelagicola litorisediminis CECT 8287	Roseovarius tolerans DSM 11457	94.249	0.4431	74.56	18.9	87.2692	90.6584	53.6862
Pelagimonas varians DSM 23678	Tropicibacter phthalicicus CECT 8649	96.1303	0.2393	78.35	18.9	88.8349	93.1929	55.0088
Pelagivirga sediminicola BH-SD19	Pelagicola litorisediminis CECT 8287	94.4632	0.4908	71.85	18.7	86.229	89.7212	53.7625
Pelagivirga sediminicola BH-SD19	Roseovarius aestuarii CECT 7745	94.3957	0.5048	70.71	19	86.3942	89.6424	55.986
Pelagivirga sediminicola BH-SD19	Roseovarius albus CECT 7450	93.3288	0.5422	69.57	18.2	84.8242	89.0227	49.7422
Pelagivirga sediminicola BH-SD19	Roseovarius atlanticus R12B	93.2524	0.6035	70.36	19.9	85.1927	88.1884	60.3209
Pelagivirga sediminicola BH-SD19	Roseovarius azorensis DSM 100674	93.531	0.5724	71.69	20.1	86.8811	89.223	60.6343
Pelagivirga sediminicola BH-SD19	Roseovarius confluentis SAG6	93.3873	0.6067	70.13	20	85.009	88.1209	59.7394
Pelagivirga sediminicola BH-SD19	Roseovarius gaetbuli CECT 8370	93.9987	0.5281	71.6	18.8	86.8224	89.7416	58.2527
Pelagivirga sediminicola BH-SD19	Roseovarius halotolerans DSM 29507	93.1359	0.563	71.76	19.9	86.6517	89.2285	61.3273
Pelagivirga sediminicola BH-SD19	Roseovarius indicus B108	92.9825	0.5556	70.63	20.9	86.4581	89.4424	60.297
Pelagivirga sediminicola BH-SD19	Roseovarius litoreus 1	93.3378	0.565	71.75	20	85.9839	88.9071	60.3853
Pelagivirga sediminicola BH-SD19	Roseovarius lutimaris DSM 28463	94.0701	0.5361	71.37	19.5	86.5422	89.4017	57.1755
Pelagivirga sediminicola BH-SD19	Roseovarius marisflavi DSM 29327	94.2568	0.5238	71.42	19	86.7046	89.6141	57.9606
Pelagivirga sediminicola BH-SD19	Roseovarius mucosus DSM 17069	92.1318	0.5718	71.81	19.8	85.8752	88.774	58.1534
Pelagivirga sediminicola BH-SD19	Roseovarius nanhaiticus DSM 29590	94.1414	0.2074	80.57	22.7	91.8625	93.9245	66.8392
Pelagivirga sediminicola BH-SD19	Roseovarius nitratireducens TFZ	93.0593	0.6381	69.84	19.3	85.8386	88.4705	60.3203
Pelagivirga sediminicola BH-SD19	Roseovarius pacificus DSM 29589	93.9435	0.5137	71.47	20.3	86.4787	89.446	60.8582
Pelagivirga sediminicola BH-SD19	Roseovarius salinarum N53	91.9083	0.6516	70.52	18.8	85.4069	88.1332	60.3065
Pelagivirga sediminicola BH-SD19	Roseovarius tolerans DSM 11457	92.915	0.5685	71.25	19.6	85.8656	88.7671	60.221
Phaeobacter gallaeciensis DSM 26640	Phaeobacter inhibens DSM 16374	99.7279	0.0409	94.74	38	97.0951	98.2624	76.779
Phaeobacter italicus CECT 7645	Phaeobacter gallaeciensis DSM 26640	96.8729	0.147	84.76	22.5	93.7227	95.8371	62.8526
Phaeobacter italicus CECT 7645	Phaeobacter inhibens DSM 16374	96.8729	0.1388	84.45	22.5	93.609	95.5893	62.919
Phaeobacter italicus CECT 7645	Phaeobacter porticola strain P97	96.2111	0.1561	84.01	21.8	92.8968	95.3345	60.9591
Phaeobacter porticola strain P97	Phaeobacter gallaeciensis DSM 26640	98.2409	0.0887	89.85	26.2	95.0941	96.943	67.3832
Phaeobacter porticola strain P97	Phaeobacter inhibens DSM 16374	98.2409	0.0806	90.7	29.5	95.5395	97.1699	71.1669
Planktotalea frisia SH6-1	Planktotalea arctica IMCC9565	96.5772	0.1773	81.49	20	91.2284	95.064	55.0809
Poseidonocella pacifica DSM 29316	Poseidonocella sedimentorum KMM 9023	95.9322	0.3486	73.31	20.3	87.6833	90.4745	55.4976
Pseudooceanicola antarcticus Ar-45	Pseudooceanicola atlanticus 2II-s11g	95.1153	0.5274	70.18	21.3	86.6302	89.4314	63.2103
Pseudooceanicola antarcticus Ar-45	Pseudooceanicola batsensis HTCC2597	94.6622	0.5119	69.37	20.5	86.1651	88.6694	62.5837
Pseudooceanicola antarcticus Ar-45	Pseudooceanicola marinus LMG 23705	96.3415	0.1875	80.36	24	92.5552	94.1239	72.2667
Pseudooceanicola antarcticus Ar-45	Pseudooceanicola nanhaiensis DSM 18065	94.8614	0.483	69.86	20.8	87.1037	89.4959	65.6359
Pseudooceanicola antarcticus Ar-45	Pseudooceanicola nitratireducens DSM 29619	94.8008	0.4731	69.43	20.8	87.0516	89.5512	63.4585
Pseudooceanicola atlanticus 2II-s11g	Pseudooceanicola batsensis HTCC2597	96.2762	0.2506	79.32	23.4	90.7452	92.5161	65.3252
Pseudooceanicola marinus LMG 23705	Pseudooceanicola atlanticus 2II-s11g	95.9239	0.5304	69.59	20.6	86.4214	89.1915	63.7049
Pseudooceanicola marinus LMG 23705	Pseudooceanicola batsensis HTCC2597	95.0642	0.5149	69.47	20.8	86.1918	88.4321	62.2897
Pseudooceanicola marinus LMG 23705	Pseudooceanicola nanhaiensis DSM 18065	94.7226	0.486	69.42	20.1	86.7607	89.0286	64.8393
Pseudooceanicola marinus LMG 23705	Pseudooceanicola nitratireducens DSM 29619	95.0542	0.4761	69.24	20.5	86.8101	89.3361	63.9161
Pseudooceanicola nanhaiensis DSM 18065	Pseudooceanicola atlanticus 2II-s11g	95.5315	0.4656	73.33	23.2	87.2791	89.7869	63.5312
Pseudooceanicola nanhaiensis DSM 18065	Pseudooceanicola batsensis HTCC2597	96.6033	0.4501	72.86	22.6	87.2356	89.4165	65.2395
Pseudooceanicola nanhaiensis DSM 18065	Pseudooceanicola nitratireducens DSM 29619	96.54	0.4114	70.93	20.4	87.3412	89.7845	62.3657
Pseudooceanicola nitratireducens DSM 29619	Pseudooceanicola atlanticus 2II-s11g	95.5992	0.2892	76.69	21.8	90.1138	92.4656	65.9489
Pseudooceanicola nitratireducens DSM 29619	Pseudooceanicola batsensis HTCC2597	96.4043	0.2737	78.7	22.5	90.7986	92.5136	64.3812
Pseudophaeobacter leonis 306	Pseudophaeobacter arcticus DSM 23566	97.0907	0.1829	83.4	23.8	82.4067	84.4179	58.4502
Pseudorhodobacter antarcticus CGMCC 1.10836	Pseudorhodobacter ferrugineus DSM 5888	97.3154	0.2232	81.03	20.5	89.4838	93.6443	60.6578
Pseudorhodobacter antarcticus CGMCC 1.10836	Pseudorhodobacter wandonensis KCTC 23672	96.5772	0.2293	79.63	19.7	89.1092	93.4401	58.4387
Pseudorhodobacter aquimaris KCTC 23043	Pseudorhodobacter antarcticus CGMCC 1.10836	94.422	0.261	78.53	19.7	86.2171	90.8637	54.5743
Pseudorhodobacter aquimaris KCTC 23043	Pseudorhodobacter ferrugineus DSM 5888	95.2957	0.2326	79.09	19.9	87.2158	91.355	56.1134
Pseudorhodobacter aquimaris KCTC 23043	Pseudorhodobacter wandonensis KCTC 23672	95.5193	0.2388	78.75	20.3	87.3987	91.5779	56.4048
Pseudorhodobacter ferrugineus DSM 5888	Pseudorhodobacter wandonensis KCTC 23672	97.043	0.1576	83.73	21.8	91.3081	94.7188	62.7229
Pseudoruegeria haliotis DSM 29328	Pseudoruegeria lutimaris DSM 25294	97.3631	0.2803	75.56	21.6	89.6537	92.4456	60.3463
Pseudoruegeria haliotis DSM 29328	Pseudoruegeria sabulilitoris GJMS-35	96.82	0.2717	75.94	21.6	89.5937	92.4096	60.2745
Pseudoruegeria lutimaris DSM 25294	Pseudoruegeria sabulilitoris GJMS-35	97.7718	0.0588	93.13	42	96.853	98.049	81.6863
Puniceibacterium antarcticum SM1211	Puniceibacterium sediminis DSM 29052	97.3613	0.1345	84.33	24.6	93.3818	95.4087	66.0535
Rhodobacter aestuarii DSM 19945	Rhodobacter capsulatus DSM 1710	95.614	0.2265	79.67	20.3	91.0781	93.6387	62.628
Rhodobacter aestuarii DSM 19945	Rhodobacter maris JA276	96.9553	0.1461	83.71	22	93.2877	95.4554	64.8189
Rhodobacter aestuarii DSM 19945	Rhodobacter viridis JA737	95.4178	0.22	79.67	20.2	90.967	93.5841	62.4453
Rhodobacter azotoformans KA25	Rhodobacter johrii JA192	98.5064	0.0908	87.59	30.6	96.3858	97.1692	78.3471
Rhodobacter azotoformans KA25	Rhodobacter megalophilus DSM 18937	98.5064	0.0965	87.39	30.4	96.1857	96.9633	77.8186
Rhodobacter azotoformans KA25	Rhodobacter sphaeroides 2.4.1	98.5064	0.0981	87.62	30.4	96.007	96.8579	77.7977
Rhodobacter johrii JA192	Rhodobacter megalophilus DSM 18937	99.8642	0.0224	96.75	59	98.6753	98.9334	91.3313
Rhodobacter johrii JA192	Rhodobacter sphaeroides 2.4.1	99.8642	0.024	96.93	59	98.6682	98.9192	91.3963
Rhodobacter maris JA276	Rhodobacter capsulatus DSM 1710	96.6216	0.2227	80.08	22.1	92.3113	93.9877	67.8403
Rhodobacter maris JA276	Rhodobacter viridis JA737	96.4189	0.2162	80.01	21.9	92.185	93.8124	67.0571
Rhodobacter ovatus JA234	Rhodobacter azotoformans KA25	98.778	0.1602	82.91	24.8	93.8857	95.4676	70.3475
Rhodobacter ovatus JA234	Rhodobacter johrii JA192	98.0991	0.1652	82.68	24.4	93.6993	95.1184	69.1373
Rhodobacter ovatus JA234	Rhodobacter megalophilus DSM 18937	98.0991	0.1709	82.55	24.2	93.6106	95.1538	68.9033
Rhodobacter ovatus JA234	Rhodobacter sphaeroides 2.4.1	98.0991	0.1725	82.69	24.3	93.6204	95.1491	68.8326
Rhodobacter sphaeroides 2.4.1	Rhodobacter megalophilus DSM 18937	100	0.0109	98.91	82.9	99.3573	99.4956	96.1584
Rhodobacter veldkampii DSM 11550	Rhodobacter vinaykumarii JA123	95.1075	0.3716	74.45	21	87.5967	89.7501	64.152
Rhodobacter viridis JA737	Rhodobacter capsulatus DSM 1710	99.2542	0.0748	90.25	33.9	95.6977	96.8179	79.3532
Rhodovulum imhoffii DSM 18064	Rhodovulum kholense DSM 19783	94.6622	0.4517	72.52	19.6	87.1265	89.9925	57.4103
Rhodovulum imhoffii DSM 18064	Rhodovulum robiginosum DSM 12329	96.2188	0.4282	75.15	20	87.4384	90.235	57.9965
Rhodovulum imhoffii DSM 18064	Rhodovulum sulfidophilum DSM 1374	94.9324	0.4764	72.46	19.8	86.4533	89.4472	56.9664
Rhodovulum imhoffii DSM 18064	Rhodovulum viride JA756	95.1286	0.4532	72.66	19.5	87.1199	89.9579	57.377
Rhodovulum kholense DSM 19783	Rhodovulum viride JA756	99.3902	0.0152	98.66	84.1	99.0587	99.2653	95.7857
Rhodovulum robiginosum DSM 12329	Rhodovulum kholense DSM 19783	96.0758	0.3437	74.58	20.9	88.8941	91.1331	66.9668
Rhodovulum robiginosum DSM 12329	Rhodovulum sulfidophilum DSM 1374	95.8728	0.3684	74.5	21	88.2563	90.444	66.644
Rhodovulum robiginosum DSM 12329	Rhodovulum viride JA756	95.6111	0.3452	74.78	21	88.8789	91.1039	66.9966
Rhodovulum sulfidophilum DSM 1374	Rhodovulum kholense DSM 19783	99.0496	0.1244	88	32.1	95.248	96.3424	80.1268
Rhodovulum sulfidophilum DSM 1374	Rhodovulum viride JA756	98.8482	0.1259	87.97	32.2	95.1815	96.2581	80.1136
Roseibaca ekhonensis CECT 7235	Roseibaca calidilacus HL-91	98.2993	0.1325	85.94	24.1	93.0724	95.7872	66.2707
Roseivivax halotolerans JCM 10271	Roseivivax halodurans JCM 10272	95.122	0.4686	72.41	20.7	87.3161	89.5189	62.285
Roseivivax halotolerans JCM 10271	Roseivivax isoporae LMG 25204	95.8616	0.403	72.35	19.8	88.3307	90.4151	62.9717
Roseivivax halotolerans JCM 10271	Roseivivax jejudonensis CECT 8625	94.1655	0.4226	72.68	20.2	88.3232	90.4999	61.5088
Roseivivax halotolerans JCM 10271	Roseivivax marinus DSM 27511	95.9294	0.4634	72.45	20.5	88.0019	90.508	61.218
Roseivivax isoporae LMG 25204	Roseivivax halodurans JCM 10272	97.415	0.3512	75	21.4	89.0053	90.6399	68.8021
Roseivivax isoporae LMG 25204	Roseivivax jejudonensis CECT 8625	96.049	0.3052	76.22	21.4	90.7483	92.325	68.4073
Roseivivax isoporae LMG 25204	Roseivivax marinus DSM 27511	97.139	0.346	75.51	21.3	89.7156	91.7022	68.6652
Roseivivax jejudonensis CECT 8625	Roseivivax halodurans JCM 10272	96.1879	0.2831	78.72	22.1	90.3665	92.0029	66.8453
Roseivivax jejudonensis CECT 8625	Roseivivax marinus DSM 27511	95.8447	0.2779	77.55	21.7	90.9366	92.8298	67.4295
Roseivivax lentus DSM 29430	Roseivivax halodurans JCM 10272	94.2412	0.4734	71.59	20.3	86.9629	89.0168	65.0037
Roseivivax lentus DSM 29430	Roseivivax halotolerans JCM 10271	96.9346	0.2496	77.81	21.2	90.9794	92.7964	65.2996
Roseivivax lentus DSM 29430	Roseivivax isoporae LMG 25204	94.7761	0.4078	72.17	20.5	88.4182	90.2912	67.149
Roseivivax lentus DSM 29430	Roseivivax jejudonensis CECT 8625	94.4369	0.4273	71.95	20.3	88.1721	90.192	64.1501
Roseivivax lentus DSM 29430	Roseivivax marinus DSM 27511	94.9118	0.4682	71.54	20.4	87.8061	90.0532	65.0386
Roseivivax marinus DSM 27511	Roseivivax halodurans JCM 10272	97.3469	0.2784	77.68	22	89.5497	91.3903	66.9636
Roseobacter litoralis Och 149	Roseobacter denitrificans OCh 114 DSM 7001	98.7075	0.0907	92.44	34.3	95.1654	97.1594	70.5789
Roseovarius aestuarii CECT 7745	Roseovarius atlanticus R12B	95.5962	0.492	71.52	18.9	85.8499	89.3973	55.4653
Roseovarius aestuarii CECT 7745	Roseovarius azorensis DSM 100674	94.2568	0.4609	72.57	18.9	87.2436	90.2183	56.137
Roseovarius aestuarii CECT 7745	Roseovarius confluentis SAG6	95.5962	0.4952	71.43	19.6	85.6908	89.3537	55.1555
Roseovarius aestuarii CECT 7745	Roseovarius gaetbuli CECT 8370	94.9393	0.4166	73.57	19.5	88.1012	91.4214	55.759
Roseovarius aestuarii CECT 7745	Roseovarius halotolerans DSM 29507	96.5471	0.4516	72.73	19.2	87.4221	90.6072	56.8749
Roseovarius aestuarii CECT 7745	Roseovarius indicus B108	95.251	0.4442	71.84	19.2	87.3768	90.8192	55.892
Roseovarius aestuarii CECT 7745	Roseovarius litoreus 1	95.6669	0.4536	73.12	19.1	87.2675	90.8281	56.8231
Roseovarius aestuarii CECT 7745	Roseovarius lutimaris DSM 28463	95.7432	0.4246	73.12	18.8	87.2813	90.6221	54.8979
Roseovarius aestuarii CECT 7745	Roseovarius marisflavi DSM 29327	95.2027	0.4123	73.46	19.1	87.9185	91.2575	55.7977
Roseovarius aestuarii CECT 7745	Roseovarius mucosus DSM 17069	94.5982	0.4603	72.28	18.8	86.7926	90.219	54.5126
Roseovarius aestuarii CECT 7745	Roseovarius nitratireducens TFZ	95.193	0.5267	71.19	18.9	86.2989	89.5309	54.7669
Roseovarius aestuarii CECT 7745	Roseovarius pacificus DSM 29589	96.0108	0.4023	72.92	19.2	88.2297	91.5554	58.0969
Roseovarius aestuarii CECT 7745	Roseovarius salinarum N53	93.9702	0.5401	71.78	18.2	85.9456	89.3731	54.5485
Roseovarius aestuarii CECT 7745	Roseovarius tolerans DSM 11457	95.7995	0.4571	72.57	18.9	86.9329	90.1592	56.2638
Roseovarius albus CECT 7450	Pelagicola litorisediminis CECT 8287	94.5946	0.3724	73.1	19.4	86.8522	91.4133	50.9921
Roseovarius albus CECT 7450	Roseovarius aestuarii CECT 7745	97.3577	0.3863	72.64	19.2	87.0872	91.4534	51.0004
Roseovarius albus CECT 7450	Roseovarius atlanticus R12B	94.3243	0.5294	70.54	18.2	84.9071	89.1773	49.8716
Roseovarius albus CECT 7450	Roseovarius azorensis DSM 100674	94.5873	0.4983	70.83	17.6	85.6384	89.5763	49.7316
Roseovarius albus CECT 7450	Roseovarius confluentis SAG6	94.4595	0.5326	70.48	18.4	84.7388	89.1649	49.5761
Roseovarius albus CECT 7450	Roseovarius gaetbuli CECT 8370	93.7205	0.454	71.66	18.9	86.7606	90.8712	51.4895
Roseovarius albus CECT 7450	Roseovarius halotolerans DSM 29507	95.5962	0.4889	71.67	18.3	86.1218	90.0576	50.4582
Roseovarius albus CECT 7450	Roseovarius indicus B108	93.9783	0.4815	71.08	18.5	86.2793	90.7104	50.414
Roseovarius albus CECT 7450	Roseovarius litoreus 1	94.9187	0.4909	71.89	18.2	85.8855	90.2463	50.3313
Roseovarius albus CECT 7450	Roseovarius lutimaris DSM 28463	94.5873	0.462	71.45	18.3	85.817	90.0046	50.3433
Roseovarius albus CECT 7450	Roseovarius marisflavi DSM 29327	93.4636	0.4497	71.55	18.3	86.6545	90.7831	51.1494
Roseovarius albus CECT 7450	Roseovarius mucosus DSM 17069	93.5854	0.4977	71.09	17.5	85.4482	89.716	49.5517
Roseovarius albus CECT 7450	Roseovarius nitratireducens TFZ	95.4576	0.564	69.53	18.6	84.8137	89.029	47.7603
Roseovarius albus CECT 7450	Roseovarius pacificus DSM 29589	95.5992	0.4396	71.9	18.3	87.0774	91.0668	52.394
Roseovarius albus CECT 7450	Roseovarius salinarum N53	93.9702	0.5775	70.35	17	84.7951	88.9433	47.9259
Roseovarius albus CECT 7450	Roseovarius tolerans DSM 11457	95.0676	0.4944	71.06	18.3	85.3221	89.5201	49.7558
Roseovarius atlanticus R12B	Roseovarius confluentis SAG6	98.9831	0.0671	91.86	36.3	95.597	96.9947	77.585
Roseovarius atlanticus R12B	Roseovarius halotolerans DSM 29507	96.0784	0.4596	73.07	20.8	87.6713	90.2885	61.9812
Roseovarius atlanticus R12B	Roseovarius litoreus 1	95.1318	0.4616	73.7	20.2	86.3967	89.6422	60.1798
Roseovarius atlanticus R12B	Roseovarius pacificus DSM 29589	95.1417	0.4103	72.82	20.6	86.8124	89.857	60.9938
Roseovarius atlanticus R12B	Roseovarius salinarum N53	94.046	0.5482	71.13	19.2	84.9084	87.8076	60.4397
Roseovarius azorensis DSM 100674	Roseovarius atlanticus R12B	92.915	0.5242	72.22	20	86.3986	88.9434	59.3812
Roseovarius azorensis DSM 100674	Roseovarius confluentis SAG6	93.1174	0.5274	71.95	19.7	86.2037	88.8405	59.1538
Roseovarius azorensis DSM 100674	Roseovarius halotolerans DSM 29507	93.9865	0.4837	74.96	20.3	88.0564	90.3042	61.7925
Roseovarius azorensis DSM 100674	Roseovarius indicus B108	93.2524	0.4763	72.8	20.3	87.817	90.3352	59.9224
Roseovarius azorensis DSM 100674	Roseovarius litoreus 1	93.9865	0.4857	75.12	19.7	88.0257	90.6224	60.9447
Roseovarius azorensis DSM 100674	Roseovarius mucosus DSM 17069	95.2092	0.2221	82.15	22.9	91.3564	93.413	63.258
Roseovarius azorensis DSM 100674	Roseovarius pacificus DSM 29589	94.1176	0.4344	74.76	20.1	88.2493	90.8035	61.2164
Roseovarius azorensis DSM 100674	Roseovarius salinarum N53	93.0988	0.5723	72.52	18.4	86.3161	88.8264	58.7912
Roseovarius confluentis SAG6	Roseovarius halotolerans DSM 29507	96.5517	0.4628	73.07	20.2	87.5067	90.2282	61.7262
Roseovarius confluentis SAG6	Roseovarius litoreus 1	95.6051	0.4648	73.28	20.1	86.2737	89.5396	59.37
Roseovarius confluentis SAG6	Roseovarius pacificus DSM 29589	95.5466	0.4135	72.65	20.3	86.7494	89.8607	60.5322
Roseovarius confluentis SAG6	Roseovarius salinarum N53	94.452	0.5514	71.16	19.4	84.8496	87.7894	60.0375
Roseovarius gaetbuli CECT 8370	Roseovarius atlanticus R12B	93.8638	0.4799	71.86	18.5	85.7143	89.1555	56.4329
Roseovarius gaetbuli CECT 8370	Roseovarius azorensis DSM 100674	94.8649	0.3295	79.49	20.5	89.9248	92.2051	59.9016
Roseovarius gaetbuli CECT 8370	Roseovarius confluentis SAG6	93.8638	0.4831	71.73	18.7	85.7615	89.1573	55.9222
Roseovarius gaetbuli CECT 8370	Roseovarius halotolerans DSM 29507	94.5307	0.4394	74.53	19.1	88.1239	90.9166	59.6008
Roseovarius gaetbuli CECT 8370	Roseovarius indicus B108	93.122	0.432	72.41	19.1	87.3979	90.6289	57.3569
Roseovarius gaetbuli CECT 8370	Roseovarius litoreus 1	94.3957	0.4414	74.72	19	88.0382	91.1256	58.6868
Roseovarius gaetbuli CECT 8370	Roseovarius mucosus DSM 17069	95.0101	0.3289	79.34	19.9	89.6415	92.3372	58.8165
Roseovarius gaetbuli CECT 8370	Roseovarius nitratireducens TFZ	93.8555	0.3952	75.76	19.4	88.2082	90.9179	57.6916
Roseovarius gaetbuli CECT 8370	Roseovarius pacificus DSM 29589	93.4592	0.3901	74.45	19.5	88.6235	91.6731	59.6189
Roseovarius gaetbuli CECT 8370	Roseovarius salinarum N53	92.2297	0.528	72.35	18	86.2118	89.3245	55.3887
Roseovarius gaetbuli CECT 8370	Roseovarius tolerans DSM 11457	95.0775	0.3256	78.59	20.2	89.144	91.8754	59.9354
Roseovarius indicus B108	Roseovarius atlanticus R12B	97.0847	0.3396	74.67	23.2	87.7411	90.4512	63.7995
Roseovarius indicus B108	Roseovarius confluentis SAG6	97.5593	0.3428	73.48	21.4	87.8259	90.6331	63.5581
Roseovarius indicus B108	Roseovarius halotolerans DSM 29507	96.8856	0.4117	74.42	21.6	88.7649	91.1929	63.2554
Roseovarius indicus B108	Roseovarius litoreus 1	95.7346	0.4138	73.93	20.9	88.0428	91.1004	61.0192
Roseovarius indicus B108	Roseovarius pacificus DSM 29589	95.8108	0.3624	73.48	21.7	88.8299	91.7405	61.9421
Roseovarius indicus B108	Roseovarius salinarum N53	94.1813	0.5003	72.01	19.7	87.2533	89.9117	62.4589
Roseovarius litoreus 1	Roseovarius halotolerans DSM 29507	98.5743	0.235	80.64	22.3	91.164	93.4401	66.2969
Roseovarius lutimaris DSM 28463	Roseovarius atlanticus R12B	94.5344	0.4879	72.23	19.4	85.8456	89.1593	55.7076
Roseovarius lutimaris DSM 28463	Roseovarius azorensis DSM 100674	95.8672	0.3375	79.1	20.7	89.7615	91.9283	59.2928
Roseovarius lutimaris DSM 28463	Roseovarius confluentis SAG6	94.5344	0.4911	72.02	19.7	85.6898	89.0049	55.1949
Roseovarius lutimaris DSM 28463	Roseovarius gaetbuli CECT 8370	98.2432	0.1053	90.35	33.7	95.0676	96.4771	75.3434
Roseovarius lutimaris DSM 28463	Roseovarius halotolerans DSM 29507	95.2027	0.4474	74.84	19.6	87.9646	90.6528	58.7927
Roseovarius lutimaris DSM 28463	Roseovarius indicus B108	93.7922	0.44	72.4	20.1	87.3509	90.4301	56.4121
Roseovarius lutimaris DSM 28463	Roseovarius litoreus 1	94.6622	0.4494	74.66	19.5	87.3317	90.4082	57.3028
Roseovarius lutimaris DSM 28463	Roseovarius marisflavi DSM 29327	97.4394	0.101	90.61	34.6	95.1132	96.489	75.6395
Roseovarius lutimaris DSM 28463	Roseovarius mucosus DSM 17069	95.9514	0.3369	78.83	20.3	89.1015	91.7479	58.0831
Roseovarius lutimaris DSM 28463	Roseovarius nitratireducens TFZ	94.8579	0.4033	75.1	19.4	87.6044	90.3294	56.387
Roseovarius lutimaris DSM 28463	Roseovarius pacificus DSM 29589	94.3881	0.3981	74.46	19.9	87.908	90.9896	58.2101
Roseovarius lutimaris DSM 28463	Roseovarius salinarum N53	92.9635	0.536	72.05	17.8	85.7815	88.8873	54.1045
Roseovarius lutimaris DSM 28463	Roseovarius tolerans DSM 11457	95.614	0.3336	78.12	20.4	88.3561	91.1562	58.7717
Roseovarius marisflavi DSM 29327	Roseovarius atlanticus R12B	94.3243	0.4756	71.98	18.5	85.836	89.2739	56.1828
Roseovarius marisflavi DSM 29327	Roseovarius azorensis DSM 100674	94.2049	0.3252	79.5	20.6	89.7921	92.1271	59.7409
Roseovarius marisflavi DSM 29327	Roseovarius confluentis SAG6	94.3243	0.4788	71.82	18.8	85.8731	89.3016	55.9945
Roseovarius marisflavi DSM 29327	Roseovarius gaetbuli CECT 8370	99.121	0.0411	93.78	47.9	97.6622	98.5216	84.6667
Roseovarius marisflavi DSM 29327	Roseovarius halotolerans DSM 29507	94.1375	0.4351	74.46	19.1	87.9976	90.7597	59.2367
Roseovarius marisflavi DSM 29327	Roseovarius indicus B108	93.5811	0.4277	72.29	19	87.327	90.5449	57.0417
Roseovarius marisflavi DSM 29327	Roseovarius litoreus 1	93.8679	0.4371	74.33	19.1	87.9782	91.0247	58.1667
Roseovarius marisflavi DSM 29327	Roseovarius mucosus DSM 17069	94.8113	0.3246	79.15	19.8	89.5012	92.2171	58.7311
Roseovarius marisflavi DSM 29327	Roseovarius nitratireducens TFZ	93.5984	0.3909	75.63	19.4	88.0408	90.726	57.307
Roseovarius marisflavi DSM 29327	Roseovarius pacificus DSM 29589	93.2032	0.3858	74.32	19.3	88.5249	91.4966	59.4289
Roseovarius marisflavi DSM 29327	Roseovarius salinarum N53	92.1053	0.5237	72.27	18	86.1584	89.2532	55.1821
Roseovarius marisflavi DSM 29327	Roseovarius tolerans DSM 11457	95.473	0.3213	78.37	20.3	88.9404	91.7312	59.7186
Roseovarius mucosus DSM 17069	Roseovarius atlanticus R12B	93.4007	0.5236	72.2	20.3	85.4746	88.6478	56.7519
Roseovarius mucosus DSM 17069	Roseovarius confluentis SAG6	93.4007	0.5268	72.28	19.9	85.2876	88.4031	56.2071
Roseovarius mucosus DSM 17069	Roseovarius halotolerans DSM 29507	94.5344	0.4831	74.94	20.6	86.9054	89.7066	58.5191
Roseovarius mucosus DSM 17069	Roseovarius indicus B108	93.7964	0.4757	72.57	20.6	86.7015	89.876	56.8155
Roseovarius mucosus DSM 17069	Roseovarius litoreus 1	94.197	0.4851	74.81	19.4	87.5712	90.5771	58.5487
Roseovarius mucosus DSM 17069	Roseovarius pacificus DSM 29589	93.7922	0.4338	74.34	19.8	87.7555	90.8394	58.6791
Roseovarius mucosus DSM 17069	Roseovarius salinarum N53	92.9102	0.5717	72.16	18.2	85.7125	88.7044	55.6666
Roseovarius nanhaiticus DSM 29590	Pelagicola litorisediminis CECT 8287	95.6081	0.4711	71.31	18.7	86.5139	90.1966	52.3816
Roseovarius nanhaiticus DSM 29590	Roseovarius aestuarii CECT 7745	95.4054	0.4851	70.09	18.9	86.5291	89.8696	54.7682
Roseovarius nanhaiticus DSM 29590	Roseovarius albus CECT 7450	94.1892	0.5224	69	18.5	84.8556	89.1723	48.8967
Roseovarius nanhaiticus DSM 29590	Roseovarius atlanticus R12B	93.9946	0.5838	69.98	19.5	85.0586	88.1648	58.5189
Roseovarius nanhaiticus DSM 29590	Roseovarius azorensis DSM 100674	93.7162	0.5527	71.42	19.2	86.4014	89.0443	58.351
Roseovarius nanhaiticus DSM 29590	Roseovarius confluentis SAG6	93.9946	0.587	69.63	19.6	84.8917	88.1208	57.8027
Roseovarius nanhaiticus DSM 29590	Roseovarius gaetbuli CECT 8370	94.7333	0.5083	71.36	18.8	87.0147	90.19	56.8043
Roseovarius nanhaiticus DSM 29590	Roseovarius halotolerans DSM 29507	94.9359	0.5433	71.26	19.7	86.3416	89.1562	59.1731
Roseovarius nanhaiticus DSM 29590	Roseovarius indicus B108	93.5897	0.5359	69.8	20.6	86.215	89.3983	58.7324
Roseovarius nanhaiticus DSM 29590	Roseovarius litoreus 1	94.3282	0.5453	71.24	19.5	86.2645	89.3269	58.6225
Roseovarius nanhaiticus DSM 29590	Roseovarius lutimaris DSM 28463	95.3378	0.5163	71.23	19.4	86.3071	89.4352	55.2601
Roseovarius nanhaiticus DSM 29590	Roseovarius marisflavi DSM 29327	94.5344	0.504	71.56	18.9	86.8194	90.0489	56.4805
Roseovarius nanhaiticus DSM 29590	Roseovarius mucosus DSM 17069	94.7154	0.5521	71.48	19.5	86.0244	89.0225	56.5981
Roseovarius nanhaiticus DSM 29590	Roseovarius nitratireducens TFZ	93.5854	0.6184	69.73	19.1	86.0182	88.6454	58.6828
Roseovarius nanhaiticus DSM 29590	Roseovarius pacificus DSM 29589	94.8683	0.494	70.7	20.2	86.5564	89.7423	58.8228
Roseovarius nanhaiticus DSM 29590	Roseovarius salinarum N53	91.9486	0.6319	69.82	18.5	85.4253	88.3923	58.2811
Roseovarius nanhaiticus DSM 29590	Roseovarius tolerans DSM 11457	93.7922	0.5488	71.09	19.3	86.115	89.126	58.6526
Roseovarius nitratireducens TFZ	Roseovarius atlanticus R12B	93.1128	0.5899	71.42	19.7	85.3962	88.228	60.0278
Roseovarius nitratireducens TFZ	Roseovarius azorensis DSM 100674	96.2788	0.345	77.87	21.2	89.5947	91.3991	63.1762
Roseovarius nitratireducens TFZ	Roseovarius confluentis SAG6	93.2478	0.5931	71.18	19.9	85.3239	88.3026	59.6955
Roseovarius nitratireducens TFZ	Roseovarius halotolerans DSM 29507	94.5836	0.5494	73.12	19.7	87.0907	89.502	61.8124
Roseovarius nitratireducens TFZ	Roseovarius indicus B108	94.1853	0.542	71.31	20	87.0926	89.8795	61.5719
Roseovarius nitratireducens TFZ	Roseovarius litoreus 1	94.1097	0.5515	72.96	19.8	87.106	89.8201	60.3962
Roseovarius nitratireducens TFZ	Roseovarius mucosus DSM 17069	95.2059	0.3444	77.21	20.4	88.9969	91.447	59.5121
Roseovarius nitratireducens TFZ	Roseovarius pacificus DSM 29589	94.3166	0.5001	72.75	19.6	87.6356	90.4015	60.5728
Roseovarius nitratireducens TFZ	Roseovarius salinarum N53	93.9066	0.638	72.15	19.5	86.7832	89.2261	62.1683
Roseovarius nubinhibens ISM	Pelagicola litorisediminis CECT 8287	95.7317	0.4342	72.62	19	86.4605	89.7841	53.6644
Roseovarius nubinhibens ISM	Pelagivirga sediminicola BH-SD19	93.5854	0.4358	71.64	20.2	86.1855	88.6235	59.8576
Roseovarius nubinhibens ISM	Roseovarius aestuarii CECT 7745	97.5543	0.4482	72.15	19.7	86.9045	89.9868	56.5147
Roseovarius nubinhibens ISM	Roseovarius albus CECT 7450	97.4932	0.4855	71.36	18.7	86.0477	89.7206	51.252
Roseovarius nubinhibens ISM	Roseovarius atlanticus R12B	94.7832	0.5469	71.42	20.9	84.9968	87.8388	58.7987
Roseovarius nubinhibens ISM	Roseovarius azorensis DSM 100674	93.9865	0.5158	71.78	20	86.3005	88.6338	59.4164
Roseovarius nubinhibens ISM	Roseovarius confluentis SAG6	94.9187	0.5501	71.1	20.2	84.8463	87.771	58.3754
Roseovarius nubinhibens ISM	Roseovarius gaetbuli CECT 8370	94.197	0.4715	71.88	19.1	86.769	89.7037	58.9775
Roseovarius nubinhibens ISM	Roseovarius halotolerans DSM 29507	95.9377	0.5064	72.27	20	86.6307	89.0228	60.8626
Roseovarius nubinhibens ISM	Roseovarius indicus B108	94.844	0.499	71.47	20.6	86.5764	89.224	60.5427
Roseovarius nubinhibens ISM	Roseovarius litoreus 1	95.193	0.5084	72.3	20	86.4083	89.1974	60.3095
Roseovarius nubinhibens ISM	Roseovarius lutimaris DSM 28463	95	0.4795	71.87	19.6	85.9784	88.9376	57.7653
Roseovarius nubinhibens ISM	Roseovarius marisflavi DSM 29327	94.4595	0.4671	71.75	19.2	86.5974	89.5781	58.359
Roseovarius nubinhibens ISM	Roseovarius mucosus DSM 17069	94.0581	0.5152	72.34	20	85.9145	88.614	58.2226
Roseovarius nubinhibens ISM	Roseovarius nanhaiticus DSM 29590	94.5946	0.416	71.31	19.5	86.4318	89.0887	58.7044
Roseovarius nubinhibens ISM	Roseovarius nitratireducens TFZ	94.9898	0.5815	70.66	19.7	85.7339	88.2156	59.6852
Roseovarius nubinhibens ISM	Roseovarius pacificus DSM 29589	95.5375	0.4571	71.99	20.4	86.9287	89.69	60.1596
Roseovarius nubinhibens ISM	Roseovarius salinarum N53	93.9702	0.595	70.69	18.8	85.4965	88.1106	57.8672
Roseovarius nubinhibens ISM	Roseovarius tolerans DSM 11457	95.7317	0.5119	71.75	19.6	85.8823	88.5244	60.036
Roseovarius pacificus DSM 29589	Roseovarius halotolerans DSM 29507	98.5095	0.244	80.15	22.5	91.6034	93.698	66.2575
Roseovarius pacificus DSM 29589	Roseovarius litoreus 1	97.29	0.246	79.27	22.1	91.171	93.6604	64.9326
Roseovarius salinarum N53	Roseovarius halotolerans DSM 29507	94.1097	0.463	74.01	19.7	87.1849	89.6839	61.3366
Roseovarius salinarum N53	Roseovarius litoreus 1	93.7035	0.465	73.73	19.2	87.1208	89.9381	59.4898
Roseovarius salinarum N53	Roseovarius pacificus DSM 29589	94.1853	0.4137	73.88	19.4	87.7108	90.4366	60.5605
Roseovarius tolerans DSM 11457	Roseovarius atlanticus R12B	94.6477	0.5203	72.55	19.7	85.7983	88.8448	59.6666
Roseovarius tolerans DSM 11457	Roseovarius azorensis DSM 100674	95.2092	0.2754	80.66	22.5	90.6859	92.6112	64.4636
Roseovarius tolerans DSM 11457	Roseovarius confluentis SAG6	94.3767	0.5235	72.4	19.7	85.6154	88.6717	59.1322
Roseovarius tolerans DSM 11457	Roseovarius halotolerans DSM 29507	94.5946	0.4798	74.72	20.1	87.4155	90.0883	61.7188
Roseovarius tolerans DSM 11457	Roseovarius indicus B108	94.3089	0.4724	72.74	20.2	87.2168	90.2647	60.8255
Roseovarius tolerans DSM 11457	Roseovarius litoreus 1	94.1216	0.4818	74.98	20.1	87.8035	90.7374	60.9734
Roseovarius tolerans DSM 11457	Roseovarius mucosus DSM 17069	95.4882	0.2748	80.97	21.9	90.4049	92.8001	61.8851
Roseovarius tolerans DSM 11457	Roseovarius nitratireducens TFZ	96.7589	0.2611	80.44	23.1	90.2191	92.2859	64.9959
Roseovarius tolerans DSM 11457	Roseovarius pacificus DSM 29589	94.2684	0.4305	74.21	19.9	88.031	90.9488	61.0701
Roseovarius tolerans DSM 11457	Roseovarius salinarum N53	93.843	0.5684	72.66	19.1	86.0956	88.8665	59.3073
Ruegeria arenilitoris CECT 8715	Ruegeria atlantica CECT 4292	97.1448	0.2067	81.83	20.7	92.2885	95.3896	60.8931
Ruegeria arenilitoris CECT 8715	Ruegeria conchae TW15	96.8856	0.1909	82.1	20.4	92.1339	95.3804	58.9703
Ruegeria arenilitoris CECT 8715	Ruegeria denitrificans CECT 5091	98.0312	0.1895	81.54	21	92.5899	95.5679	62.2495
Ruegeria arenilitoris CECT 8715	Ruegeria Faecimaris HD 28 2	95.1286	0.227	81.76	20.5	92.5072	95.4868	60.3817
Ruegeria arenilitoris CECT 8715	Ruegeria halocynthiae DSM 27839	95.7938	0.1985	81.92	20.2	92.0098	95.2894	59.7285
Ruegeria arenilitoris CECT 8715	Ruegeria intermedia CC GIMAT 2 1	95.3189	0.0884	90.45	33.9	96.1894	97.7083	79.7897
Ruegeria arenilitoris CECT 8715	Ruegeria lacuscaerulensis ITI-1157	96.3489	0.0781	90.72	33.8	95.98	97.6536	79.3348
Ruegeria arenilitoris CECT 8715	Ruegeria meonggei CECT 8411	95.8616	0.2265	81.95	20.7	92.2255	95.2926	61.0917
Ruegeria arenilitoris CECT 8715	Ruegeria profundi ZGT108	97.0887	0.2125	81.99	20.4	91.3291	94.6423	58.645
Ruegeria atlantica CECT 4292	Ruegeria Faecimaris HD 28 2	95.0676	0.1229	84.73	22	93.8357	96.9581	62.0752
Ruegeria atlantica CECT 4292	Ruegeria meonggei CECT 8411	97.4167	0.1224	85.58	22.5	93.9189	96.9559	62.9725
Ruegeria conchae TW15	Ruegeria atlantica CECT 4292	96.8792	0.1634	83.31	21.4	92.9634	96.232	59.9033
Ruegeria conchae TW15	Ruegeria denitrificans CECT 5091	97.8997	0.1462	83.08	21.9	93.1841	96.3772	60.6401
Ruegeria conchae TW15	Ruegeria Faecimaris HD 28 2	95.661	0.1837	82.44	21.1	92.8093	96.1563	59.0714
Ruegeria conchae TW15	Ruegeria halocynthiae DSM 27839	96.6125	0.0938	88.96	25.3	94.3497	97.277	63.6295
Ruegeria conchae TW15	Ruegeria meonggei CECT 8411	96.3415	0.1832	83.06	20.9	92.7042	96.172	59.4491
Ruegeria conchae TW15	Ruegeria profundi ZGT108	99.2507	0.1692	82.21	20.5	91.7412	95.3733	57.0918
Ruegeria denitrificans CECT 5091	Ruegeria atlantica CECT 4292	98.3673	0.1055	85.36	23.2	94.4554	97.3324	64.6479
Ruegeria denitrificans CECT 5091	Ruegeria Faecimaris HD 28 2	94.8078	0.1258	84.66	22.1	93.9646	97.0101	62.7488
Ruegeria denitrificans CECT 5091	Ruegeria meonggei CECT 8411	97.4167	0.1253	85.68	23.3	94.0418	96.9063	63.9144
Ruegeria halocynthiae DSM 27839	Ruegeria atlantica CECT 4292	96.261	0.171	82.88	21.1	92.9927	96.3274	60.6076
Ruegeria halocynthiae DSM 27839	Ruegeria denitrificans CECT 5091	97.6207	0.1538	82.76	21.2	93.1153	96.3816	61.0501
Ruegeria halocynthiae DSM 27839	Ruegeria Faecimaris HD 28 2	94.7404	0.1913	82.49	21	93.0275	96.298	60.4632
Ruegeria halocynthiae DSM 27839	Ruegeria meonggei CECT 8411	98.0965	0.1908	82.95	21.3	93.1631	96.4821	60.9719
Ruegeria halocynthiae DSM 27839	Ruegeria profundi ZGT108	96.206	0.1768	81.78	20.2	91.4204	95.2802	57.6499
Ruegeria intermedia CC GIMAT 2 1	Ruegeria atlantica CECT 4292	96.1251	0.2255	81.72	20.7	91.6233	94.7191	61.5415
Ruegeria intermedia CC GIMAT 2 1	Ruegeria conchae TW15	95.5962	0.2097	81.93	20.4	91.5741	94.7484	59.211
Ruegeria intermedia CC GIMAT 2 1	Ruegeria denitrificans CECT 5091	95.9211	0.2083	81.6	21.2	92.0221	94.9529	62.7601
Ruegeria intermedia CC GIMAT 2 1	Ruegeria Faecimaris HD 28 2	93.1895	0.2458	81.49	20.6	91.953	94.896	61.2195
Ruegeria intermedia CC GIMAT 2 1	Ruegeria halocynthiae DSM 27839	95.0408	0.2173	81.82	20.7	91.4377	94.6775	60.0935
Ruegeria intermedia CC GIMAT 2 1	Ruegeria lacuscaerulensis ITI-1157	96.8835	0.0576	93.81	45.8	96.9221	97.9433	85.6799
Ruegeria intermedia CC GIMAT 2 1	Ruegeria meonggei CECT 8411	95.9918	0.2453	81.95	21.1	91.6166	94.7194	61.7702
Ruegeria intermedia CC GIMAT 2 1	Ruegeria profundi ZGT108	95.393	0.2313	81.6	20.6	90.8355	94.1107	59.5755
Ruegeria lacuscaerulensis ITI-1157	Ruegeria atlantica CECT 4292	97.3577	0.2152	81.93	20.6	92.2231	95.4147	61.5232
Ruegeria lacuscaerulensis ITI-1157	Ruegeria conchae TW15	98.0272	0.1994	82.17	20.2	92.2811	95.5493	59.508
Ruegeria lacuscaerulensis ITI-1157	Ruegeria denitrificans CECT 5091	97.019	0.1981	81.7	20.9	92.5734	95.6353	62.8203
Ruegeria lacuscaerulensis ITI-1157	Ruegeria Faecimaris HD 28 2	95.5992	0.2356	81.54	20.4	92.4405	95.5266	61.2452
Ruegeria lacuscaerulensis ITI-1157	Ruegeria halocynthiae DSM 27839	95.664	0.207	82.04	20.5	92.1507	95.4569	60.3133
Ruegeria lacuscaerulensis ITI-1157	Ruegeria meonggei CECT 8411	96.8835	0.235	82.12	21	92.2916	95.4846	61.8431
Ruegeria lacuscaerulensis ITI-1157	Ruegeria profundi ZGT108	98.2313	0.2211	81.75	20.4	91.5671	94.9235	59.4734
Ruegeria litorea R37 CECT 7639	Ruegeria mediterranea M17	98.6404	0.0436	92	31.9	96.8203	98.6871	75.1488
Ruegeria marina CGMCC 1.9108	Ruegeria arenilitoris CECT 8715	94.9118	0.3081	76.29	20.5	89.8516	92.476	62.4246
Ruegeria marina CGMCC 1.9108	Ruegeria atlantica CECT 4292	95.3773	0.3618	74.33	19.3	88.8796	92.2934	55.9255
Ruegeria marina CGMCC 1.9108	Ruegeria conchae TW15	94.3767	0.3459	74.67	19.1	88.7851	92.2736	54.4267
Ruegeria marina CGMCC 1.9108	Ruegeria denitrificans CECT 5091	95.7852	0.3446	74.37	19.3	89.1799	92.4186	57.1714
Ruegeria marina CGMCC 1.9108	Ruegeria Faecimaris HD 28 2	93.7964	0.3821	74.22	19.1	89.1164	92.4847	56.0485
Ruegeria marina CGMCC 1.9108	Ruegeria halocynthiae DSM 27839	95.3773	0.3535	75.06	18.8	88.7515	92.2692	55.5045
Ruegeria marina CGMCC 1.9108	Ruegeria intermedia CC GIMAT 2 1	95.3804	0.3269	77.31	21.1	89.6997	92.2547	64.9115
Ruegeria marina CGMCC 1.9108	Ruegeria lacuscaerulensis ITI-1157	95.1897	0.3167	76.99	20.9	90.255	92.8013	64.4788
Ruegeria marina CGMCC 1.9108	Ruegeria marisrubri ZGT118	96.2636	0.2947	77.89	21.1	90.0253	92.4983	65.0902
Ruegeria marina CGMCC 1.9108	Ruegeria meonggei CECT 8411	94.8334	0.3816	74.35	19.3	88.9304	92.3168	56.7521
Ruegeria marina CGMCC 1.9108	Ruegeria profundi ZGT108	94.6477	0.3676	74.56	19.1	88.5554	92.092	54.5657
Ruegeria marisrubri ZGT118	Ruegeria arenilitoris CECT 8715	95.7938	0.2074	80.97	22.9	92.0759	94.2843	68.0989
Ruegeria marisrubri ZGT118	Ruegeria atlantica CECT 4292	96.261	0.2611	78.63	20.3	90.4458	93.7785	59.5658
Ruegeria marisrubri ZGT118	Ruegeria conchae TW15	95.664	0.2452	79.15	19.8	90.4494	93.6497	57.3394
Ruegeria marisrubri ZGT118	Ruegeria denitrificans CECT 5091	96.465	0.2439	78.53	20.6	90.8005	93.9172	60.6745
Ruegeria marisrubri ZGT118	Ruegeria Faecimaris HD 28 2	93.2569	0.2814	78.71	20.2	90.7498	94.0126	59.0188
Ruegeria marisrubri ZGT118	Ruegeria halocynthiae DSM 27839	95.1766	0.2528	79.27	20	90.5852	93.8023	58.5649
Ruegeria marisrubri ZGT118	Ruegeria intermedia CC GIMAT 2 1	98.1633	0.2262	81.88	24.4	92.3367	94.1323	71.7271
Ruegeria marisrubri ZGT118	Ruegeria lacuscaerulensis ITI-1157	96.9512	0.216	81.54	23.7	92.6912	94.6752	71.023
Ruegeria marisrubri ZGT118	Ruegeria meonggei CECT 8411	95.6522	0.2809	78.82	20.2	90.4236	93.8123	59.5208
Ruegeria marisrubri ZGT118	Ruegeria profundi ZGT108	96.0027	0.2669	78.39	20.3	89.7549	93.1914	57.448
Ruegeria meonggei CECT 8411	Ruegeria Faecimaris HD 28 2	94.4707	0.1185	85.34	22	93.8244	96.8898	62.5305
Ruegeria pomeroyi DSS-3	Ruegeria arenilitoris CECT 8715	95.3347	0.2936	76.81	20.8	89.9748	92.4999	64.0033
Ruegeria pomeroyi DSS-3	Ruegeria atlantica CECT 4292	96.3365	0.3473	75.31	19.7	89.2575	92.5209	57.9837
Ruegeria pomeroyi DSS-3	Ruegeria conchae TW15	95.5405	0.3314	75.58	19.6	89.1021	92.3702	55.96
Ruegeria pomeroyi DSS-3	Ruegeria denitrificans CECT 5091	96.2737	0.3301	75.32	19.7	89.4042	92.5357	58.906
Ruegeria pomeroyi DSS-3	Ruegeria Faecimaris HD 28 2	93.9946	0.3676	75.09	19.7	89.3541	92.6482	58.0529
Ruegeria pomeroyi DSS-3	Ruegeria halocynthiae DSM 27839	94.9221	0.339	75.62	19.4	89.1149	92.4956	57.0293
Ruegeria pomeroyi DSS-3	Ruegeria intermedia CC GIMAT 2 1	94.9221	0.3124	77.31	21.4	89.9775	92.2442	66.6118
Ruegeria pomeroyi DSS-3	Ruegeria lacuscaerulensis ITI-1157	95.5405	0.3022	77.17	21.4	90.5413	92.9029	66.2769
Ruegeria pomeroyi DSS-3	Ruegeria marina CGMCC 1.9108	96.2762	0.143	84.31	25	93.8902	95.5817	71.4145
Ruegeria pomeroyi DSS-3	Ruegeria marisrubri ZGT118	95.5315	0.2802	78.4	21.6	90.2034	92.4294	66.2372
Ruegeria pomeroyi DSS-3	Ruegeria meonggei CECT 8411	94.9221	0.3671	75.05	19.7	89.448	92.6041	58.7755
Ruegeria pomeroyi DSS-3	Ruegeria profundi ZGT108	95.3378	0.3531	75.28	19.6	88.6649	92.1341	56.0367
Ruegeria profundi ZGT108	Ruegeria atlantica CECT 4292	96.9471	0.1521	84.01	21.4	92.4513	95.9007	59.5983
Ruegeria profundi ZGT108	Ruegeria denitrificans CECT 5091	97.561	0.1349	86.86	23.7	93.1078	96.2426	62.2545
Ruegeria profundi ZGT108	Ruegeria Faecimaris HD 28 2	95.7288	0.1724	83.34	20.8	92.0074	95.6561	58.6431
Ruegeria profundi ZGT108	Ruegeria meonggei CECT 8411	96.3415	0.1719	85.04	21.7	92.3486	95.7572	60.0032
Salipiger aestuarii DSM 22011	Pelagibaca abyssi JLT2014	95.1734	0.3276	78.02	21.3	89.8792	91.9992	64.2735
Salipiger aestuarii DSM 22011	Salipiger bermudensis HTCC2601	95.5842	0.3161	77.47	21.3	89.933	91.8997	63.0331
Salipiger aestuarii DSM 22011	Salipiger profundus JLT2016	94.7797	0.305	77.76	21.2	90.0535	92.1876	63.2091
Salipiger aestuarii DSM 22011	Salipiger thiooxidans DSM 10146	95.3867	0.2837	78.68	22.9	90.6486	92.5958	63.4914
Salipiger bermudensis HTCC2601	Pelagibaca abyssi JLT2014	97.6886	0.1905	81.14	24.6	91.7921	93.3163	70.4129
Salipiger marinus DSM 26424	Pelagibaca abyssi JLT2014	95.9384	0.3916	75.18	21.9	89.3183	91.125	67.0551
Salipiger marinus DSM 26424	Salipiger aestuarii DSM 22011	97.2632	0.395	73.3	20.5	88.5657	90.8209	63.6218
Salipiger marinus DSM 26424	Salipiger bermudensis HTCC2601	96.0084	0.3801	74.32	21.4	88.4642	90.3655	64.3112
Salipiger marinus DSM 26424	Salipiger profundus JLT2016	94.2039	0.369	74.28	21	89.2953	91.1475	64.2583
Salipiger marinus DSM 26424	Salipiger thiooxidans DSM 10146	96.7133	0.3477	73.83	21.3	89.8051	91.5517	65.2106
Salipiger marinus DSM 26424	Yangia pacifica CGMCC 1.3455	95.9355	0.2595	75.6	21.5	90.8382	92.5049	66.006
Salipiger mucosus DSM 16094	Pelagibaca abyssi JLT2014	95.664	0.4529	77.06	22.9	87.7244	89.6454	66.9016
Salipiger mucosus DSM 16094	Salipiger aestuarii DSM 22011	93.9783	0.4562	73.58	20.2	86.1919	88.8475	60.9584
Salipiger mucosus DSM 16094	Salipiger bermudensis HTCC2601	96.0731	0.4413	75.23	22.5	87.2092	89.2144	68.0514
Salipiger mucosus DSM 16094	Salipiger marinus DSM 26424	93.3752	0.4466	73.55	20.6	87.2045	89.1676	63.2375
Salipiger mucosus DSM 16094	Salipiger profundus JLT2016	95.5405	0.4303	76.56	23.1	88.5731	90.4692	70.3316
Salipiger mucosus DSM 16094	Salipiger thiooxidans DSM 10146	93.7205	0.4089	74.76	22.7	88.0243	89.9324	70.0225
Salipiger mucosus DSM 16094	Yangia pacifica CGMCC 1.3455	93.568	0.4144	72.88	21.7	87.4583	89.7254	68.0373
Salipiger profundus JLT2016	Pelagibaca abyssi JLT2014	95.5962	0.2252	82.01	24.5	92.0061	93.6791	69.7152
Salipiger profundus JLT2016	Salipiger bermudensis HTCC2601	95.4607	0.2137	81.03	24.5	91.5789	93.1622	71.9622
Salipiger thiooxidans DSM 10146	Pelagibaca abyssi JLT2014	96.4068	0.2332	81	24.5	92.4251	93.837	70.704
Salipiger thiooxidans DSM 10146	Salipiger bermudensis HTCC2601	95.5285	0.2216	80.3	25.3	92.1537	93.3658	73.2658
Salipiger thiooxidans DSM 10146	Salipiger profundus JLT2016	95.7852	0.2106	80.77	24.8	92.4548	93.8732	73.5553
Shimia abyssi DSM 100673	Shimia haliotis DSM 28453	95.3252	0.3369	74.8	18.4	88.0949	91.9076	52.9342
Shimia abyssi DSM 100673	Shimia isoporae SW6 1	94.8649	0.3391	74.31	18.1	88.154	92.1878	50.2375
Shimia abyssi DSM 100673	Shimia marina CECT 7688	95.8588	0.3541	74.55	19.6	88.0805	91.7717	52.1387
Shimia abyssi DSM 100673	Shimia sagamensis JAMH011 1	96.4698	0.3508	73.82	18.7	87.8269	91.9603	51.5974
Shimia aestuarii DSM 15283	Shimia abyssi DSM 100673	98.5034	0.2221	78.99	19.4	90.3723	93.7571	55.909
Shimia aestuarii DSM 15283	Shimia haliotis DSM 28453	95.5962	0.2962	76.24	19.3	89.7933	93.0491	56.7349
Shimia aestuarii DSM 15283	Shimia isoporae SW6 1	95.473	0.2985	76.23	19.1	88.8405	92.3282	53.0064
Shimia aestuarii DSM 15283	Shimia marina CECT 7688	96.1303	0.3134	75.89	19.6	89.0151	91.8955	54.8616
Shimia aestuarii DSM 15283	Shimia sagamensis JAMH011 1	96.1982	0.3101	75.3	18.9	88.7079	92.4344	53.3456
Shimia haliotis DSM 28453	Shimia marina CECT 7688	96.2813	0.2444	77.08	20.8	89.8748	92.9228	57.0585
Shimia haliotis DSM 28453	Shimia sagamensis JAMH011 1	96.6193	0.241	76.97	20	90.3372	94.0174	57.2466
Shimia isoporae SW6 1	Shimia haliotis DSM 28453	97.6287	0.1192	85.57	20.9	93.1289	96.0915	58.5607
Shimia isoporae SW6 1	Shimia marina CECT 7688	96.4794	0.2466	76.58	19.7	90.0012	93.2752	53.5867
Shimia isoporae SW6 1	Shimia sagamensis JAMH011 1	95.8136	0.2433	76.42	19.1	89.8042	93.6597	53.3888
Shimia marina CECT 7688	Shimia sagamensis JAMH011 1	97.4185	0.187	80.62	20	91.1419	94.3877	59.6485
Sulfitobacter brevis DSM 11443	Sulfitobacter delicatus DSM 16477	97.4847	0.3134	76.04	19.1	87.8823	91.4567	56.3159
Sulfitobacter brevis DSM 11443	Sulfitobacter dubius DSM 16472	97.0768	0.2998	76.36	18.9	88.609	92.2303	56.4244
Sulfitobacter brevis DSM 11443	Sulfitobacter geojensis MM-124	96.7369	0.3272	75.94	18.3	88.0752	91.9562	54.6812
Sulfitobacter brevis DSM 11443	Sulfitobacter indolifex HEL-45	97.2128	0.2914	76.55	19.3	88.9872	92.5193	56.7764
Sulfitobacter brevis DSM 11443	Sulfitobacter mediterraneus DSM 12244	97.9606	0.3142	76.54	18.8	88.4566	92.3151	55.4119
Sulfitobacter brevis DSM 11443	Sulfitobacter noctilucae NB-68	96.329	0.3692	75.5	18.5	87.5441	91.4473	53.4421
Sulfitobacter brevis DSM 11443	Sulfitobacter noctilucicola NB-77	96.601	0.3454	75.85	18.6	88.185	92.0044	52.5367
Sulfitobacter delicatus DSM 16477	Sulfitobacter dubius DSM 16472	99.5918	0.1133	88.65	25.5	94.1534	96.379	67.8403
Sulfitobacter delicatus DSM 16477	Sulfitobacter geojensis MM-124	95.7143	0.3465	75.54	19.8	87.7269	91.3336	54.5035
Sulfitobacter delicatus DSM 16477	Sulfitobacter indolifex HEL-45	99.5918	0.1048	88.46	25.9	94.4947	96.652	68.6331
Sulfitobacter delicatus DSM 16477	Sulfitobacter mediterraneus DSM 12244	97.1429	0.3336	76.15	18.9	88.2262	91.8149	55.6443
Sulfitobacter delicatus DSM 16477	Sulfitobacter noctilucae NB-68	96.4626	0.3886	74.97	18.9	87.5323	90.9526	54.0939
Sulfitobacter delicatus DSM 16477	Sulfitobacter noctilucicola NB-77	96.5306	0.3648	75.43	19.7	87.7502	91.3974	52.402
Sulfitobacter donghicola DSW-25	Sulfitobacter brevis DSM 11443	97.0088	0.404	73.16	18.4	86.2956	90.5285	51.6884
Sulfitobacter donghicola DSW-25	Sulfitobacter delicatus DSM 16477	97.2789	0.4234	73	18.6	86.2088	90.1717	51.7281
Sulfitobacter donghicola DSW-25	Sulfitobacter dubius DSM 16472	97.415	0.4098	73	18.9	86.571	90.703	52.0198
Sulfitobacter donghicola DSW-25	Sulfitobacter geojensis MM-124	96.2585	0.3868	73.87	18.5	87.3471	91.5244	53.0623
Sulfitobacter donghicola DSW-25	Sulfitobacter indolifex HEL-45	97.415	0.4013	72.76	19.3	86.6762	90.806	52.5534
Sulfitobacter donghicola DSW-25	Sulfitobacter litoralis DSM 17584	96.6033	0.404	73.41	19.3	86.2323	90.5242	51.9923
Sulfitobacter donghicola DSW-25	Sulfitobacter marinus DSM 23422	96.8092	0.3834	73.42	18.9	86.632	91.0762	53.0751
Sulfitobacter donghicola DSW-25	Sulfitobacter mediterraneus DSM 12244	97.6871	0.3738	74.01	18.6	87.3947	91.3538	53.563
Sulfitobacter donghicola DSW-25	Sulfitobacter noctilucae NB-68	96.1905	0.4289	73.79	18.7	86.9085	90.9286	51.0135
Sulfitobacter donghicola DSW-25	Sulfitobacter noctilucicola NB-77	96.8027	0.405	73.93	19.1	87.2068	91.5091	51.3402
Sulfitobacter donghicola DSW-25	Sulfitobacter pontiacus DSM 10014	96.5306	0.3907	73.16	18.7	86.3971	90.2766	52.9602
Sulfitobacter dubius DSM 16472	Sulfitobacter geojensis MM-124	95.8503	0.333	75.09	18.7	88.3159	91.9533	54.9398
Sulfitobacter dubius DSM 16472	Sulfitobacter indolifex HEL-45	99.5918	0.0591	92.88	31.6	96.3921	98.128	72.4051
Sulfitobacter dubius DSM 16472	Sulfitobacter mediterraneus DSM 12244	97.2789	0.32	76.09	18.7	88.8633	92.4138	55.869
Sulfitobacter dubius DSM 16472	Sulfitobacter noctilucae NB-68	96.0544	0.3751	75.03	18.7	88.0993	91.6526	54.3019
Sulfitobacter dubius DSM 16472	Sulfitobacter noctilucicola NB-77	96.6667	0.3512	75.2	18.3	88.3772	92.1106	52.8224
Sulfitobacter geojensis MM-124	Sulfitobacter noctilucae NB-68	97.551	0.1946	80.46	19.6	91.1485	94.4785	56.6511
Sulfitobacter geojensis MM-124	Sulfitobacter noctilucicola NB-77	97.619	0.1708	81.31	21	92.0599	95.3528	58.1643
Sulfitobacter guttiformis DSM 11458	Sulfitobacter brevis DSM 11443	95.5436	0.4399	73.18	18.7	86.3899	90.3798	49.5903
Sulfitobacter guttiformis DSM 11458	Sulfitobacter delicatus DSM 16477	95.3378	0.4592	72.7	17.5	85.7547	89.557	49.2539
Sulfitobacter guttiformis DSM 11458	Sulfitobacter donghicola DSW-25	97.1602	0.2067	80.62	18.5	89.8463	93.6331	51.426
Sulfitobacter guttiformis DSM 11458	Sulfitobacter dubius DSM 16472	95.3378	0.4457	72.52	18.7	86.155	90.0121	49.0162
Sulfitobacter guttiformis DSM 11458	Sulfitobacter geojensis MM-124	95.2027	0.4227	73.73	18.4	86.7376	90.9834	50.0214
Sulfitobacter guttiformis DSM 11458	Sulfitobacter indolifex HEL-45	95.6081	0.4372	72.61	18.8	86.3793	90.2104	49.3182
Sulfitobacter guttiformis DSM 11458	Sulfitobacter litoralis DSM 17584	95.5436	0.4399	72.87	18.8	85.8367	90.1484	48.6022
Sulfitobacter guttiformis DSM 11458	Sulfitobacter marinus DSM 23422	95.749	0.4193	73.39	18.8	86.1419	90.4925	48.9555
Sulfitobacter guttiformis DSM 11458	Sulfitobacter mediterraneus DSM 12244	96.2838	0.4097	73.31	18.1	86.4855	90.5336	49.7322
Sulfitobacter guttiformis DSM 11458	Sulfitobacter noctilucae NB-68	94.8579	0.4648	73.35	18.8	86.4978	90.5822	48.6933
Sulfitobacter guttiformis DSM 11458	Sulfitobacter noctilucicola NB-77	94.6622	0.4409	73.79	18.6	86.618	90.8568	48.709
Sulfitobacter guttiformis DSM 11458	Sulfitobacter pontiacus DSM 10014	95.5345	0.4266	72.95	18.1	86.0197	89.9191	49.6383
Sulfitobacter indolifex HEL-45	Sulfitobacter geojensis MM-124	95.8503	0.3245	75.38	19.3	88.3816	92.0231	54.7396
Sulfitobacter indolifex HEL-45	Sulfitobacter mediterraneus DSM 12244	97.2789	0.3116	76	18.7	89.0571	92.647	56.0195
Sulfitobacter indolifex HEL-45	Sulfitobacter noctilucae NB-68	96.1905	0.3666	75.02	18.7	88.1429	91.7225	54.2278
Sulfitobacter indolifex HEL-45	Sulfitobacter noctilucicola NB-77	96.6667	0.3428	75.2	19.4	88.486	92.1177	52.895
Sulfitobacter litoralis DSM 17584	Sulfitobacter brevis DSM 11443	98.0312	0.3897	75.13	19.4	87.5152	91.6024	54.0355
Sulfitobacter litoralis DSM 17584	Sulfitobacter delicatus DSM 16477	97.0109	0.4091	75.11	19.7	87.8531	91.563	54.7868
Sulfitobacter litoralis DSM 17584	Sulfitobacter dubius DSM 16472	97.2826	0.3956	74.67	19	87.8828	91.6573	55.0293
Sulfitobacter litoralis DSM 17584	Sulfitobacter geojensis MM-124	97.2826	0.3725	74.82	19.6	87.7652	91.7953	54.0667
Sulfitobacter litoralis DSM 17584	Sulfitobacter indolifex HEL-45	97.2826	0.3871	75.13	20.9	88.1371	91.8558	54.8692
Sulfitobacter litoralis DSM 17584	Sulfitobacter mediterraneus DSM 12244	97.894	0.3595	74.79	18.7	87.9141	91.7281	54.0254
Sulfitobacter litoralis DSM 17584	Sulfitobacter noctilucae NB-68	96.7391	0.4146	74.19	18.4	87.2076	91.1121	52.6297
Sulfitobacter litoralis DSM 17584	Sulfitobacter noctilucicola NB-77	96.7391	0.3908	74.62	19.9	87.4755	91.4751	51.5179
Sulfitobacter litoralis DSM 17584	Sulfitobacter pontiacus DSM 10014	98.0978	0.0599	92.46	32.7	96.096	97.9344	72.6613
Sulfitobacter marinus DSM 23422	Sulfitobacter brevis DSM 11443	98.2349	0.3691	74.85	18.8	87.3557	91.5371	53.8736
Sulfitobacter marinus DSM 23422	Sulfitobacter delicatus DSM 16477	96.8771	0.3885	74.76	18.4	87.1307	91.3568	53.6884
Sulfitobacter marinus DSM 23422	Sulfitobacter dubius DSM 16472	97.0129	0.375	74.41	18.5	87.1772	91.3974	53.8766
Sulfitobacter marinus DSM 23422	Sulfitobacter geojensis MM-124	96.5377	0.3519	74.34	18.5	87.7689	91.7894	54.4284
Sulfitobacter marinus DSM 23422	Sulfitobacter indolifex HEL-45	97.0129	0.3665	74.6	18.8	87.3777	91.4572	53.7421
Sulfitobacter marinus DSM 23422	Sulfitobacter litoralis DSM 17584	98.7101	0.1922	81.13	20.4	90.9206	94.6138	57.9909
Sulfitobacter marinus DSM 23422	Sulfitobacter mediterraneus DSM 12244	98.6404	0.339	74.73	18.7	87.7254	91.9181	54.7552
Sulfitobacter marinus DSM 23422	Sulfitobacter noctilucae NB-68	96.533	0.394	74.61	18.6	87.1701	91.3006	52.8769
Sulfitobacter marinus DSM 23422	Sulfitobacter noctilucicola NB-77	96.8049	0.3702	74.42	18.6	87.3279	91.6066	51.3983
Sulfitobacter marinus DSM 23422	Sulfitobacter pontiacus DSM 10014	98.4364	0.179	81.68	20.7	91.6428	95.1095	59.6469
Sulfitobacter mediterraneus DSM 12244	Sulfitobacter geojensis MM-124	97.551	0.2401	77.54	18.8	89.9102	93.4086	56.9459
Sulfitobacter mediterraneus DSM 12244	Sulfitobacter noctilucae NB-68	97.4114	0.2822	77.51	18.9	89.1892	92.8368	55.2646
Sulfitobacter mediterraneus DSM 12244	Sulfitobacter noctilucicola NB-77	97.9564	0.2583	77.59	18.7	89.5679	93.2486	53.9181
Sulfitobacter noctilucicola NB-77	Sulfitobacter noctilucae NB-68	98.5695	0.1687	81.26	19.5	91.4464	94.8107	55.1072
Sulfitobacter pontiacus DSM 10014	Sulfitobacter brevis DSM 11443	97.6207	0.3764	74.94	18.9	87.5123	91.2978	55.6453
Sulfitobacter pontiacus DSM 10014	Sulfitobacter delicatus DSM 16477	96.8027	0.3958	76.05	20.8	88.9405	92.1654	57.8149
Sulfitobacter pontiacus DSM 10014	Sulfitobacter dubius DSM 16472	97.2109	0.3823	74.88	19.7	88.1943	91.5395	57.0198
Sulfitobacter pontiacus DSM 10014	Sulfitobacter geojensis MM-124	96.3265	0.3592	74.85	19.8	87.7189	91.4571	55.3487
Sulfitobacter pontiacus DSM 10014	Sulfitobacter indolifex HEL-45	96.9388	0.3738	75.1	20.5	88.3811	91.6549	56.9608
Sulfitobacter pontiacus DSM 10014	Sulfitobacter mediterraneus DSM 12244	98.4332	0.3463	74.94	19.1	88.0487	91.555	55.5583
Sulfitobacter pontiacus DSM 10014	Sulfitobacter noctilucae NB-68	96.7258	0.4013	74.42	18.6	87.3832	90.8952	54.1163
Sulfitobacter pontiacus DSM 10014	Sulfitobacter noctilucicola NB-77	96.594	0.3775	74.65	19.6	87.5258	91.2171	52.7899
Thalassobius autumnalis CECT 5118	Thalassobius mediterraneus CECT 5383	99.6599	0.1187	83.12	23.1	93.5994	95.3481	66.1647
Thalassobius gelatinovorus CECT 4357	Thalassobius autumnalis CECT 5118	97.2826	0.2975	74.76	19.9	88.5604	92.2956	56.684
Thalassobius gelatinovorus CECT 4357	Thalassobius mediterraneus CECT 5383	97.3505	0.318	74.46	20	87.4826	91.2389	55.3174
Thioclava arenosa CAU 1312	Thioclava atlantica 13D2W-2	96.3439	0.3761	73.92	20.1	88.0691	90.4524	65.5309
Thioclava arenosa CAU 1312	Thioclava dalianensis strain DLFJ1-1	94.8614	0.425	72.44	19	86.7153	89.4882	61.1416
Thioclava arenosa CAU 1312	Thioclava electrotropha Elox9	95.8023	0.4017	73.15	20.1	87.6982	90.0887	64.8117
Thioclava arenosa CAU 1312	Thioclava indica strain DT23-4	94.6694	0.3944	73.13	18.6	86.9454	90.3343	59.0873
Thioclava arenosa CAU 1312	Thioclava marina 11-10-0-13	96.1408	0.3815	74.49	20.2	88.4454	90.5437	65.4272
Thioclava arenosa CAU 1312	Thioclava nitratireducens 25B10 4	95.6081	0.3954	73.29	19.9	87.7708	90.1639	64.216
Thioclava arenosa CAU 1312	Thioclava pacifica DSM 10166	95.8108	0.3746	74.55	20.1	88.8421	90.9696	65.5099
Thioclava arenosa CAU 1312	Thioclava sediminum TAW-CT134	95.4054	0.3974	73.16	20.1	87.3826	89.769	64.6547
Thioclava atlantica 13D2W-2	Thioclava electrotropha Elox9	98.4438	0.1916	82.53	24.8	93.0271	94.819	71.4492
Thioclava atlantica 13D2W-2	Thioclava marina 11-10-0-13	97.9026	0.1714	84.29	25.4	93.8044	95.3721	72.7818
Thioclava atlantica 13D2W-2	Thioclava nitratireducens 25B10 4	98.4438	0.1853	82.35	24.1	93.1818	95.0007	70.9173
Thioclava atlantica 13D2W-2	Thioclava pacifica DSM 10166	97.8349	0.1646	84.34	25.6	93.8657	95.5105	72.366
Thioclava atlantica 13D2W-2	Thioclava sediminum TAW-CT134	98.3762	0.1874	82.59	24.5	92.7697	94.5871	71.4164
Thioclava dalianensis strain DLFJ1-1	Thioclava atlantica 13D2W-2	97.7657	0.2818	79.06	22.6	91.1534	93.4996	65.5866
Thioclava dalianensis strain DLFJ1-1	Thioclava electrotropha Elox9	98.1081	0.3074	78.26	21.8	90.3274	92.7562	64.2687
Thioclava dalianensis strain DLFJ1-1	Thioclava marina 11-10-0-13	96.7568	0.2872	78.07	21.4	90.4301	92.9375	63.8415
Thioclava dalianensis strain DLFJ1-1	Thioclava nitratireducens 25B10 4	97.8378	0.3011	78.51	21.5	90.482	92.9374	63.4011
Thioclava dalianensis strain DLFJ1-1	Thioclava pacifica DSM 10166	96.8243	0.2803	78.67	21.9	90.6251	93.1149	64.1286
Thioclava dalianensis strain DLFJ1-1	Thioclava sediminum TAW-CT134	98.0405	0.3032	78.06	21.6	90.0879	92.5406	64.0511
Thioclava indica strain DT23-4	Thioclava atlantica 13D2W-2	96.561	0.2512	79.23	20.6	90.6326	93.5919	61.0597
Thioclava indica strain DT23-4	Thioclava dalianensis strain DLFJ1-1	97.8422	0.193	80.46	21.5	91.5202	94.3039	63.5452
Thioclava indica strain DT23-4	Thioclava electrotropha Elox9	96.7611	0.2768	78.79	21	90.6212	93.4061	61.3252
Thioclava indica strain DT23-4	Thioclava marina 11-10-0-13	95.5466	0.2566	80.02	20.8	90.8779	93.6916	61.0322
Thioclava indica strain DT23-4	Thioclava nitratireducens 25B10 4	95.8277	0.2705	79.1	20.5	90.7502	93.5826	60.4627
Thioclava indica strain DT23-4	Thioclava pacifica DSM 10166	95.0875	0.2497	80.33	20.9	91.0689	93.8127	61.3499
Thioclava indica strain DT23-4	Thioclava sediminum TAW-CT134	96.1642	0.2725	78.87	20.8	90.4103	93.2024	61.1481
Thioclava marina 11-10-0-13	Thioclava electrotropha Elox9	98.2373	0.1553	84.44	26.1	93.8597	95.393	72.9851
Thioclava marina 11-10-0-13	Thioclava nitratireducens 25B10 4	97.6367	0.149	84.18	25.4	93.9214	95.5259	71.946
Thioclava marina 11-10-0-13	Thioclava pacifica DSM 10166	98.9196	0.0547	93.95	38.3	97.0535	97.8317	80.566
Thioclava marina 11-10-0-13	Thioclava sediminum TAW-CT134	97.4342	0.1511	84.6	26.1	93.5494	95.1132	72.6712
Thioclava nitratireducens 25B10 4	Thioclava electrotropha Elox9	98.7846	0.0416	94.34	43	97.4221	98.1694	83.7245
Thioclava nitratireducens 25B10 4	Thioclava sediminum TAW-CT134	99.661	0.0374	94.4	43	97.1441	97.8745	83.5824
Thioclava pacifica DSM 10166	Thioclava electrotropha Elox9	97.5017	0.1484	84.28	26	94.3125	95.8522	73.2414
Thioclava pacifica DSM 10166	Thioclava nitratireducens 25B10 4	98.5085	0.1422	84.33	25.7	94.3234	95.8922	72.1997
Thioclava pacifica DSM 10166	Thioclava sediminum TAW-CT134	98.3051	0.1442	84.56	26	93.9749	95.5367	73.1277
Thioclava sediminum TAW-CT134	Thioclava electrotropha Elox9	99.1222	0.0156	98.11	67.6	97.8721	98.2365	90.5427
Tritonibacter horizontis O3.65	Epibacterium mobile DSM 23403	95.5962	0.1699	82.16	22.2	92.6096	95.0344	60.7269
Tritonibacter horizontis O3.65	Epibacterium scottomollicae DSM 25328	97.019	0.1809	82.43	22.2	92.8278	95.137	63.5979
Tropicibacter naphthalenivorans DSM 19561	Pelagimonas varians DSM 23678	94.8099	0.3916	72.48	18.9	85.9306	90.8394	51.9415
Tropicibacter naphthalenivorans DSM 19561	Tropicibacter phthalicicus CECT 8649	96.1201	0.3827	72.79	19.1	86.739	90.488	56.4
Tropicimonas isoalkanivorans DSM 19548	Pseudoruegeria marinistellae SF-16	96.2188	0.2271	78.21	20.8	91.1113	93.7572	60.0921
Tropicimonas sediminicola DSM 29339	Pseudoruegeria marinistellae SF-16	95.87	0.2431	78.08	21.5	91.3421	93.5619	63.5646
Tropicimonas sediminicola DSM 29339	Tropicimonas isoalkanivorans DSM 19548	96.0916	0.2668	77.36	21.6	91.1726	93.3741	64.4265
Wenxinia saemankumensis DSM 100565	Wenxinia marina DSM 24838	98.1658	0.3775	73.1	21.6	87.7583	89.1412	70.5062
Yangia pacifica CGMCC 1.3455	Pelagibaca abyssi JLT2014	94.7655	0.3595	75	21.7	89.9503	91.8957	68.1673
Yangia pacifica CGMCC 1.3455	Salipiger aestuarii DSM 22011	95.3061	0.3628	72.87	20.2	88.6669	91.0673	61.8848
Yangia pacifica CGMCC 1.3455	Salipiger bermudensis HTCC2601	95.1054	0.348	74.88	22.5	89.271	91.2118	69.8321
Yangia pacifica CGMCC 1.3455	Salipiger profundus JLT2016	94.5799	0.3369	74.61	22	89.9417	92.0179	70.1691
Yangia pacifica CGMCC 1.3455	Salipiger thiooxidans DSM 10146	96.0678	0.3156	74.63	22.8	90.3412	92.2965	71.1091
Yoonia litorea DSM 29433	Yoonia maricola DSM 29128	95.5962	0.2527	78.59	18.8	90.1454	93.8366	51.8169
Yoonia litorea DSM 29433	Yoonia rosea DSM 29591	96.1356	0.2406	78.82	18.9	89.9941	93.2757	53.5207
Yoonia maritima DSM 101533	Yoonia litorea DSM 29433	96.0678	0.3447	74.58	18.2	87.7505	92.0631	48.6252
Yoonia maritima DSM 101533	Yoonia maricola DSM 29128	98.0965	0.3111	75.64	18.8	88.8905	93.0352	50.1158
Yoonia maritima DSM 101533	Yoonia rosea DSM 29591	98.0272	0.299	75.98	18.9	89.4097	93.2053	51.4395
Yoonia maritima DSM 101533	Yoonia tamlensis DSM 26879	97.9675	0.1376	82.7	20	92.8961	96.1711	57.0023
Yoonia rosea DSM 29591	Yoonia maricola DSM 29128	98.5044	0.1531	83.74	20.6	92.3588	95.3819	57.8269
Yoonia sediminilitoris DSM 29955	Yoonia litorea DSM 29433	96.0625	0.3102	74.72	19	88.4937	92.4343	51.1779
Yoonia sediminilitoris DSM 29955	Yoonia maricola DSM 29128	97.8246	0.2766	76.48	19.1	89.706	93.695	53.5056
Yoonia sediminilitoris DSM 29955	Yoonia maritima DSM 101533	98.3673	0.2788	75.52	18.6	89.3195	93.5198	49.8239
Yoonia sediminilitoris DSM 29955	Yoonia rosea DSM 29591	98.1633	0.2645	77.12	19.6	90.3291	93.7872	54.56
Yoonia sediminilitoris DSM 29955	Yoonia tamlensis DSM 26879	97.561	0.2967	74.99	19.1	89.0231	93.0394	54.1877
Yoonia sediminilitoris DSM 29955	Yoonia vestfoldensis DSM 16212	94.9932	0.3024	74.57	19.1	88.9102	92.5202	55.673
Yoonia tamlensis DSM 26879	Yoonia litorea DSM 29433	96.0081	0.3625	74.06	18.7	87.8298	91.7712	51.0234
Yoonia tamlensis DSM 26879	Yoonia maricola DSM 29128	97.4237	0.3289	75.84	18.9	88.8275	92.7257	52.851
Yoonia tamlensis DSM 26879	Yoonia rosea DSM 29591	97.29	0.3169	76.03	18.9	89.4964	93.0454	55.1971
Yoonia vestfoldensis DSM 16212	Yoonia litorea DSM 29433	94.5233	0.3355	74.75	18.5	87.9565	91.4742	52.8118
Yoonia vestfoldensis DSM 16212	Yoonia maricola DSM 29128	94.7226	0.3019	75.47	18.7	88.4907	92.2322	53.5975
Yoonia vestfoldensis DSM 16212	Yoonia maritima DSM 101533	95.1286	0.3369	74.65	17.9	88.237	92.2224	49.1755
Yoonia vestfoldensis DSM 16212	Yoonia rosea DSM 29591	94.5196	0.2899	76.17	19.3	89.5363	92.5461	56.4104
Yoonia vestfoldensis DSM 16212	Yoonia tamlensis DSM 26879	95.3961	0.3548	74.97	18.6	88.3874	91.8995	56.1466

## Sheet: Between genera
Query	Subject	16S rRNA similarity (%)	Patristic distance	Average amino acid identity (%)	1st codon position similarity (%)	2nd codon position similarity (%)	3rd codon position similarity (%)
Actibacterium atlanticum 22II-S11-z10	Actibacterium pelagium JN33	96.9512	0.5115	70.7	86.227	90.0573	56.2538
Actibacterium atlanticum 22II-S11-z10	Actibacterium ureilyticum LS-811	95.1286	0.4624	71.82	86.7904	90.0619	58.8517
Actibacterium mucosum KCTC_23349	Actibacterium pelagium JN33	96.0081	0.519	68.98	85.7912	89.683	55.5375
Actibacterium mucosum KCTC_23349	Actibacterium ureilyticum LS-811	96.2712	0.47	69.91	87.0215	90.0691	62.063
Aliiroseovarius crassostreae CV919-312	Actibacterium ureilyticum LS-811	93.0941	0.6602	67.32	84.2858	87.846	55.3492
Aliiroseovarius halocynthiae MA1_10_1	Actibacterium ureilyticum LS-811	92.5676	0.6704	67.55	84.193	88.1604	54.2664
Aliiroseovarius pelagivivens CECT_8811	Actibacterium ureilyticum LS-811	93.5179	0.6732	67.76	84.13	87.973	54.968
Aliiroseovarius sediminilitoris DSM_29439	Actibacterium ureilyticum LS-811	92.915	0.699	67.98	83.8825	87.9681	55.5637
Celeribacter baekdonensis DSM_27375	Aliiroseovarius crassostreae CV919-312	95.4054	0.6977	65.06	81.7895	87.3337	51.3242
Celeribacter baekdonensis DSM_27375	Pacificibacter marinus DSM_25228	94.9359	0.4164	72.34	85.5468	90.9311	50.6895
Celeribacter baekdonensis DSM_27375	Pacificibacter maritimus DSM_104731	94.9359	0.4182	71.58	85.161	90.9622	49.6231
Celeribacter ethanolicus NH195	Pacificibacter marinus DSM_25228	93.4371	0.4952	71.73	83.7271	89.6922	46.5522
Celeribacter ethanolicus NH195	Pacificibacter maritimus DSM_104731	93.7077	0.4971	71.59	83.8017	89.9475	45.6367
Celeribacter halophilus ZXM137	Pacificibacter marinus DSM_25228	92.9198	0.4546	71.65	84.9113	90.8263	47.949
Celeribacter halophilus ZXM137	Pacificibacter maritimus DSM_104731	93.1895	0.4565	71.11	84.9554	91.015	47.294
Celeribacter indicus P73	Pacificibacter marinus DSM_25228	93.0546	0.4888	70.4	83.8156	89.572	42.5189
Celeribacter indicus P73	Pacificibacter maritimus DSM_104731	93.3243	0.4907	70.17	83.5533	89.7446	41.7276
Celeribacter marinus IMCC_12053	Aliiroseovarius crassostreae CV919-312	94.8078	0.6943	65.93	81.5764	87.0584	46.892
Celeribacter marinus IMCC_12053	Pacificibacter marinus DSM_25228	95.2059	0.413	73.32	85.7792	91.1613	49.7522
Celeribacter marinus IMCC_12053	Pacificibacter maritimus DSM_104731	95.2059	0.4148	72.01	85.5002	90.9513	48.4616
Celeribacter neptunius DSM_26471	Pacificibacter marinus DSM_25228	93.8596	0.4771	71.46	83.9882	89.8985	46.042
Celeribacter neptunius DSM_26471	Pacificibacter maritimus DSM_104731	94.1296	0.479	71.39	84.0437	90.1777	45.6976
Celeribacter persicus DSM_100434	Pacificibacter marinus DSM_25228	92.7849	0.4937	71.87	83.9418	89.7409	45.9214
Celeribacter persicus DSM_100434	Pacificibacter maritimus DSM_104731	93.0546	0.4956	71.53	83.7972	89.8665	44.9715
Cognatiyoonia koreensis DSM_17925	Limimaricola pyoseonensis DSM_21424	93.9497	0.6808	66.59	82.7461	86.7311	48.7056
Cognatiyoonia koreensis DSM_17925	Loktanella atrilutea DSM_29326	93.8221	0.5149	70.22	85.0923	88.8277	50.6562
Cognatiyoonia koreensis DSM_17925	Loktanella fryxellensis DSM_16213	93.6949	0.5243	69.36	84.7612	88.2907	50.7932
Cognatiyoonia koreensis DSM_17925	Loktanella salsilacus DSM_16199	94.1734	0.5129	70.01	85.1677	89.3203	50.4044
Cognatiyoonia koreensis DSM_17925	Octadecabacter temperatus SB1	93.4415	0.7003	68.77	82.7657	87.7787	46.2336
Cognatiyoonia koreensis DSM_17925	Wenxinia marina DSM_24838	91.8077	0.6946	66.74	82.1502	85.9841	47.6083
Cognatiyoonia sediminum DSM_28715	Loktanella atrilutea DSM_29326	92.5676	0.5657	69.02	83.6191	88.3816	47.3526
Cognatiyoonia sediminum DSM_28715	Loktanella fryxellensis DSM_16213	92.2402	0.5751	68.39	82.7853	87.2323	46.8303
Cognatiyoonia sediminum DSM_28715	Loktanella salsilacus DSM_16199	93.1664	0.5637	69.11	83.222	88.2241	48.0652
Defluviimonas aquaemixtae CECT_8626	Gemmobacter aquatilis DSM_3857	91.8974	0.6355	67.88	84.3529	87.5764	55.4286
Defluviimonas aquaemixtae CECT_8626	Gemmobacter caeni DSM_21823	92.8427	0.6612	67.76	84.4074	87.6143	54.5965
Defluviimonas aquaemixtae CECT_8626	Gemmobacter megaterium DSM_26375	92.3232	0.6686	66.77	83.0507	86.7199	53.4358
Defluviimonas aquaemixtae CECT_8626	Gemmobacter nectariphilus DSM_15620	91.0438	0.6504	66.75	83.6627	86.875	55.8387
Defluviimonas aquaemixtae CECT_8626	Haematobacter massiliensis CCUG_47968	93.8528	0.6886	65.59	83.6149	87.134	54.1828
Defluviimonas aquaemixtae CECT_8626	Haematobacter missouriensis H1892	94.0661	0.6875	65.75	83.3543	86.9658	53.6248
Defluviimonas aquaemixtae CECT_8626	Rhodobacter azotoformans KA25	94.2645	0.6451	67.84	85.1627	88.0588	59.6594
Defluviimonas aquaemixtae CECT_8626	Rhodobacter johrii JA192	93.3198	0.65	67.57	85.1163	87.9395	59.9943
Defluviimonas aquaemixtae CECT_8626	Rhodobacter megalophilus DSM_18937	93.3198	0.6558	67.52	85.1339	88.0647	59.846
Defluviimonas aquaemixtae CECT_8626	Rhodobacter ovatus JA234	93.7922	0.6407	68.54	84.7772	87.9323	56.8396
Defluviimonas aquaemixtae CECT_8626	Rhodobacter sphaeroides 2.4.1	93.3198	0.6574	67.92	85.0823	88.016	59.9005
Defluviimonas denitrificans DSM_18921	Gemmobacter aquatilis DSM_3857	92.1516	0.6259	68.64	85.0499	87.9773	60.2984
Defluviimonas denitrificans DSM_18921	Gemmobacter caeni DSM_21823	92.3545	0.6516	69.08	85.2366	87.9883	59.5482
Defluviimonas denitrificans DSM_18921	Gemmobacter megaterium DSM_26375	93.0941	0.659	66.38	83.5186	86.9646	57.7446
Defluviimonas denitrificans DSM_18921	Gemmobacter nectariphilus DSM_15620	92.2921	0.6408	67.91	84.1487	87.1511	60.6055
Defluviimonas denitrificans DSM_18921	Haematobacter massiliensis CCUG_47968	94.1769	0.679	67.22	83.7739	86.8743	56.5558
Defluviimonas denitrificans DSM_18921	Haematobacter missouriensis H1892	94.3729	0.6779	65.88	83.5379	86.7117	55.8791
Defluviimonas denitrificans DSM_18921	Pseudorhodobacter aquimaris KCTC_23043	94.2974	0.6974	66.96	80.3606	84.8653	50.0808
Defluviimonas denitrificans DSM_18921	Rhodobacter azotoformans KA25	95.251	0.6355	68.07	85.0221	87.9498	61.3681
Defluviimonas denitrificans DSM_18921	Rhodobacter johrii JA192	94.0299	0.6404	67.98	85.0826	87.7829	61.1405
Defluviimonas denitrificans DSM_18921	Rhodobacter megalophilus DSM_18937	94.0299	0.6462	68.33	85.0731	87.8053	60.9912
Defluviimonas denitrificans DSM_18921	Rhodobacter ovatus JA234	94.844	0.6311	69.22	84.6654	87.7935	61.0664
Defluviimonas denitrificans DSM_18921	Rhodobacter sphaeroides 2.4.1	94.0299	0.6478	68.38	85.014	87.7465	61.0294
Donghicola eburneus DSM_29127	Lutimaribacter pacificus W11_2B_1	95.112	0.681	67.85	84.7302	88.1227	54.903
Donghicola eburneus DSM_29127	Lutimaribacter saemankumensis DSM_28010	93.8472	0.666	68.06	84.1443	87.9993	53.7192
Donghicola eburneus DSM_29127	Pelagicola litorisediminis CECT_8287	94.3243	0.6929	66.91	82.9104	87.6428	48.5403
Donghicola eburneus DSM_29127	Thalassobius gelatinovorus CECT_4357	95.1153	0.6998	67.45	83.589	88.4128	50.626
Donghicola tyrosinivorans DSM_100212	Lutimaribacter pacificus W11_2B_1	93.414	0.6785	66.94	84.7028	87.8606	55.2455
Donghicola tyrosinivorans DSM_100212	Lutimaribacter saemankumensis DSM_28010	93.1987	0.6635	67.64	84.3545	87.8941	54.3206
Donghicola tyrosinivorans DSM_100212	Pelagicola litorisediminis CECT_8287	92.7224	0.6904	66.89	83.1299	87.5301	49.7157
Donghicola tyrosinivorans DSM_100212	Poseidonocella pacifica DSM_29316	93.3828	0.7004	66.62	82.0624	86.1214	47.8958
Donghicola tyrosinivorans DSM_100212	Thalassobius gelatinovorus CECT_4357	92.6125	0.6973	67.12	83.4112	88.0561	51.8109
Epibacterium mobile DSM_23403	Ruegeria arenilitoris CECT_8715	96.3315	0.4942	71.56	86.9018	90.2147	54.4451
Epibacterium mobile DSM_23403	Ruegeria atlantica CECT_4292	97.2771	0.5478	71.02	86.3548	90.3475	52.2196
Epibacterium mobile DSM_23403	Ruegeria conchae TW15	95.1832	0.532	70.47	86.3642	90.338	50.9257
Epibacterium mobile DSM_23403	Ruegeria denitrificans CECT_5091	96.329	0.5306	70.7	86.5668	90.5124	52.585
Epibacterium mobile DSM_23403	Ruegeria Faecimaris HD_28_2	95.0034	0.5681	70.75	86.4712	90.5464	51.8281
Epibacterium mobile DSM_23403	Ruegeria halocynthiae DSM_27839	95.3061	0.5396	70.4	86.2884	90.3289	51.3347
Epibacterium mobile DSM_23403	Ruegeria intermedia CC_GIMAT_2_1	95.2446	0.513	72.04	87.1034	90.2598	55.7644
Epibacterium mobile DSM_23403	Ruegeria lacuscaerulensis ITI-1157	96.0027	0.5027	71.74	87.2535	90.4428	55.5688
Epibacterium mobile DSM_23403	Ruegeria litorea R37_CECT_7639	93.5047	0.4328	70.93	86.8748	90.5212	54.7456
Epibacterium mobile DSM_23403	Ruegeria marina CGMCC_1.9108	94.966	0.5182	70.99	86.6587	89.795	54.5068
Epibacterium mobile DSM_23403	Ruegeria marisrubri ZGT118	95.2446	0.4808	72.26	86.9306	90.189	55.0259
Epibacterium mobile DSM_23403	Ruegeria mediterranea M17	93.4282	0.4354	70.65	86.7019	90.4715	54.3932
Epibacterium mobile DSM_23403	Ruegeria meonggei CECT_8411	96.1905	0.5676	70.62	86.5366	90.5086	52.2739
Epibacterium mobile DSM_23403	Ruegeria pomeroyi DSS-3	95.3252	0.5037	71.34	87.1057	89.9324	55.9986
Epibacterium mobile DSM_23403	Ruegeria profundi ZGT108	95.3189	0.5537	71.31	85.6123	89.8101	50.3189
Epibacterium multivorans DSM_26470	Ruegeria arenilitoris CECT_8715	93.3694	0.4626	71.01	87.0809	90.1961	55.7227
Epibacterium multivorans DSM_26470	Ruegeria atlantica CECT_4292	93.0169	0.5162	70.03	86.7857	90.6374	54.2045
Epibacterium multivorans DSM_26470	Ruegeria conchae TW15	93.4058	0.5004	70.08	86.655	90.5148	52.201
Epibacterium multivorans DSM_26470	Ruegeria denitrificans CECT_5091	92.833	0.4991	70.52	86.8224	90.578	54.589
Epibacterium multivorans DSM_26470	Ruegeria Faecimaris HD_28_2	95.0306	0.5366	70.17	86.7522	90.6257	53.737
Epibacterium multivorans DSM_26470	Ruegeria halocynthiae DSM_27839	92.5625	0.508	69.79	86.5095	90.5134	52.8733
Epibacterium multivorans DSM_26470	Ruegeria intermedia CC_GIMAT_2_1	92.0892	0.4814	71.41	86.9428	89.9604	56.9435
Epibacterium multivorans DSM_26470	Ruegeria lacuscaerulensis ITI-1157	93.6185	0.4711	71.13	87.5517	90.6156	56.9553
Epibacterium multivorans DSM_26470	Ruegeria litorea R37_CECT_7639	94.9831	0.4012	70.93	87.4518	90.737	56.697
Epibacterium multivorans DSM_26470	Ruegeria marina CGMCC_1.9108	93.3063	0.4866	70.46	86.8972	89.8244	55.4327
Epibacterium multivorans DSM_26470	Ruegeria marisrubri ZGT118	92.9682	0.4492	71.23	87.3695	90.2268	56.7864
Epibacterium multivorans DSM_26470	Ruegeria mediterranea M17	95.5872	0.4039	70.83	87.342	90.7739	56.2478
Epibacterium multivorans DSM_26470	Ruegeria meonggei CECT_8411	92.1569	0.536	70.53	86.7894	90.647	54.1466
Epibacterium multivorans DSM_26470	Ruegeria pomeroyi DSS-3	92.9635	0.4721	70.93	87.7211	90.2857	56.9964
Epibacterium multivorans DSM_26470	Ruegeria profundi ZGT108	93.6778	0.5221	70.69	86.1827	90.1376	52.1207
Epibacterium scottomollicae DSM_25328	Ruegeria arenilitoris CECT_8715	95.322	0.5051	71.56	86.6828	89.9791	57.2627
Epibacterium scottomollicae DSM_25328	Ruegeria atlantica CECT_4292	96.8071	0.5587	71.08	86.0768	90.1017	53.6304
Epibacterium scottomollicae DSM_25328	Ruegeria conchae TW15	95.0542	0.5429	70.64	86.162	90.1682	52.1449
Epibacterium scottomollicae DSM_25328	Ruegeria denitrificans CECT_5091	96.5353	0.5416	70.8	86.3342	90.2393	54.1428
Epibacterium scottomollicae DSM_25328	Ruegeria Faecimaris HD_28_2	95.4147	0.5791	70.72	86.3767	90.2943	53.5098
Epibacterium scottomollicae DSM_25328	Ruegeria halocynthiae DSM_27839	95.7201	0.5505	70.47	86.2494	90.2505	52.7556
Epibacterium scottomollicae DSM_25328	Ruegeria intermedia CC_GIMAT_2_1	95.3157	0.5239	72.12	86.9	90.063	58.9187
Epibacterium scottomollicae DSM_25328	Ruegeria lacuscaerulensis ITI-1157	96.2737	0.5136	71.94	87.106	90.3362	58.739
Epibacterium scottomollicae DSM_25328	Ruegeria litorea R37_CECT_7639	93.1664	0.4437	71.09	86.7501	90.4147	56.7838
Epibacterium scottomollicae DSM_25328	Ruegeria marina CGMCC_1.9108	95.5163	0.5292	71.15	86.47	89.6577	57.6859
Epibacterium scottomollicae DSM_25328	Ruegeria marisrubri ZGT118	95.112	0.4917	72.27	86.7366	90.032	58.614
Epibacterium scottomollicae DSM_25328	Ruegeria mediterranea M17	93.1572	0.4464	70.74	86.627	90.4073	56.3222
Epibacterium scottomollicae DSM_25328	Ruegeria meonggei CECT_8411	96.7391	0.5786	70.97	86.4116	90.3965	54.0108
Epibacterium scottomollicae DSM_25328	Ruegeria pomeroyi DSS-3	95.6581	0.5147	71.41	87.0743	89.956	59.5049
Epibacterium scottomollicae DSM_25328	Ruegeria profundi ZGT108	95.0542	0.5646	71.16	85.4254	89.6688	51.8407
Epibacterium ulvae U95	Ruegeria arenilitoris CECT_8715	94.5233	0.4672	70.8	85.9447	90.3651	47.1072
Epibacterium ulvae U95	Ruegeria atlantica CECT_4292	94.5799	0.5209	70.58	85.7576	90.6328	48.2175
Epibacterium ulvae U95	Ruegeria conchae TW15	95.6463	0.505	70.08	85.6789	90.5352	47.249
Epibacterium ulvae U95	Ruegeria denitrificans CECT_5091	95.664	0.5037	70.22	85.8758	90.6272	48.1817
Epibacterium ulvae U95	Ruegeria Faecimaris HD_28_2	93.9066	0.5412	70.07	85.764	90.6146	48.0385
Epibacterium ulvae U95	Ruegeria halocynthiae DSM_27839	94.5799	0.5126	69.76	85.74	90.5676	47.4526
Epibacterium ulvae U95	Ruegeria intermedia CC_GIMAT_2_1	93.9024	0.486	70.94	85.7411	90.0651	47.0206
Epibacterium ulvae U95	Ruegeria lacuscaerulensis ITI-1157	95.4422	0.4758	70.91	86.2757	90.653	47.2093
Epibacterium ulvae U95	Ruegeria litorea R37_CECT_7639	96.3265	0.4059	70.66	86.5724	90.761	49.0581
Epibacterium ulvae U95	Ruegeria marina CGMCC_1.9108	93.8347	0.4913	69.82	85.4135	89.7576	45.6809
Epibacterium ulvae U95	Ruegeria marisrubri ZGT118	94.5799	0.4538	70.94	85.6998	89.9168	46.2112
Epibacterium ulvae U95	Ruegeria mediterranea M17	96.594	0.4085	70.62	86.414	90.7974	48.9805
Epibacterium ulvae U95	Ruegeria meonggei CECT_8411	94.3767	0.5407	70.42	85.7801	90.6664	48.0226
Epibacterium ulvae U95	Ruegeria pomeroyi DSS-3	93.6486	0.4768	70.41	86.0785	90.0112	47.3
Epibacterium ulvae U95	Ruegeria profundi ZGT108	95.9184	0.5267	70.19	85.1423	90.1002	46.8528
Gemmobacter aquatilis DSM_3857	Gemmobacter megaterium DSM_26375	94.3843	0.5764	68.57	85.4759	88.752	61.0522
Gemmobacter aquatilis DSM_3857	Gemmobacter nectariphilus DSM_15620	94.3919	0.5582	68.99	85.9441	88.9362	63.0818
Gemmobacter aquatilis DSM_3857	Haematobacter massiliensis CCUG_47968	93.9698	0.6805	66.5	83.891	87.0858	56.2235
Gemmobacter aquatilis DSM_3857	Haematobacter missouriensis H1892	94.1774	0.6795	66.1	83.6465	86.8482	55.8052
Gemmobacter aquatilis DSM_3857	Pseudorhodobacter antarcticus CGMCC_1.10836	92.0401	0.5272	70.13	83.6531	88.8198	53.7618
Gemmobacter aquatilis DSM_3857	Pseudorhodobacter aquimaris KCTC_23043	93.0311	0.4888	70.01	82.8572	86.9228	53.0677
Gemmobacter aquatilis DSM_3857	Pseudorhodobacter ferrugineus DSM_5888	92.2871	0.4987	70.8	84.5893	89.0906	54.7927
Gemmobacter aquatilis DSM_3857	Pseudorhodobacter wandonensis KCTC_23672	93.1664	0.5049	70.63	85.027	89.2417	54.2362
Gemmobacter aquatilis DSM_3857	Rhodobacter azotoformans KA25	94.1137	0.4745	71.51	87.2419	89.7285	61.8239
Gemmobacter aquatilis DSM_3857	Rhodobacter johrii JA192	95.1286	0.4795	71.34	87.2877	89.6039	61.3348
Gemmobacter aquatilis DSM_3857	Rhodobacter megalophilus DSM_18937	95.1286	0.4852	71.59	87.1821	89.6132	61.141
Gemmobacter aquatilis DSM_3857	Rhodobacter ovatus JA234	94.3166	0.4701	72.35	87.1085	89.6297	63.4914
Gemmobacter aquatilis DSM_3857	Rhodobacter sphaeroides 2.4.1	95.1286	0.4868	71.37	87.2225	89.6213	61.1658
Gemmobacter caeni DSM_21823	Gemmobacter megaterium DSM_26375	94.3843	0.6021	68.96	85.6555	88.7325	59.7272
Gemmobacter caeni DSM_21823	Gemmobacter nectariphilus DSM_15620	93.7162	0.5839	69.88	86.3693	89.0804	61.8191
Gemmobacter caeni DSM_21823	Pseudorhodobacter antarcticus CGMCC_1.10836	91.1037	0.5528	69.34	82.7474	88.197	51.6222
Gemmobacter caeni DSM_21823	Pseudorhodobacter aquimaris KCTC_23043	92.2192	0.5145	69.57	82.2469	86.4638	51.5538
Gemmobacter caeni DSM_21823	Pseudorhodobacter ferrugineus DSM_5888	90.9457	0.5244	70.36	83.8067	88.5369	52.5531
Gemmobacter caeni DSM_21823	Pseudorhodobacter wandonensis KCTC_23672	92.3545	0.5306	69.85	84.4211	88.6376	52.3921
Gemmobacter caeni DSM_21823	Rhodobacter azotoformans KA25	93.9783	0.5002	70.9	86.9961	89.3539	60.856
Gemmobacter caeni DSM_21823	Rhodobacter johrii JA192	94.1137	0.5052	70.43	87.0568	89.2071	60.6028
Gemmobacter caeni DSM_21823	Rhodobacter megalophilus DSM_18937	94.046	0.5109	71.25	87.0834	89.3022	60.3988
Gemmobacter caeni DSM_21823	Rhodobacter ovatus JA234	93.6401	0.4958	72.11	86.6963	89.2007	61.956
Gemmobacter caeni DSM_21823	Rhodobacter sphaeroides 2.4.1	94.046	0.5125	70.7	87.0103	89.2288	60.3634
Gemmobacter nectariphilus DSM_15620	Haematobacter massiliensis CCUG_47968	93.7634	0.6954	66.83	83.8094	86.8521	56.1601
Gemmobacter nectariphilus DSM_15620	Haematobacter missouriensis H1892	93.9824	0.6944	65.94	83.519	86.5853	55.5828
Leisingera aquaemixtae CECT_8399	Epibacterium mobile DSM_23403	95.7143	0.3937	74.5	89.2535	91.9691	58.8838
Leisingera aquaemixtae CECT_8399	Epibacterium multivorans DSM_26470	94.1853	0.3621	73.53	89.6232	91.8998	60.4999
Leisingera aquaemixtae CECT_8399	Epibacterium scottomollicae DSM_25328	96.6712	0.4047	74.17	89.1499	91.8883	62.6588
Leisingera aquaemixtae CECT_8399	Epibacterium ulvae U95	94.0379	0.3668	73.13	87.9911	91.8685	49.2351
Leisingera aquaemixtae CECT_8399	Phaeobacter gallaeciensis DSM_26640	97.3487	0.2901	77.66	90.7191	93.1048	61.5829
Leisingera aquaemixtae CECT_8399	Phaeobacter inhibens DSM_16374	97.3487	0.2819	77.22	90.7238	93.0718	61.6919
Leisingera aquaemixtae CECT_8399	Phaeobacter italicus CECT_7645	97.3469	0.2714	77.24	91.0622	93.1994	62.331
Leisingera aquaemixtae CECT_8399	Phaeobacter porticola strain_P97	96.2788	0.2993	77.48	90.2045	92.7968	59.416
Leisingera aquaemixtae CECT_8399	Pseudophaeobacter arcticus DSM_23566	96.1905	0.3403	76.29	89.3436	92.1193	59.6785
Leisingera aquaemixtae CECT_8399	Pseudophaeobacter leonis 306	93.9107	0.3729	75.98	79.8843	82.2616	52.5388
Leisingera aquaemixtae CECT_8399	Ruegeria arenilitoris CECT_8715	94.7761	0.4513	73.41	88.7957	91.5041	62.1527
Leisingera aquaemixtae CECT_8399	Ruegeria atlantica CECT_4292	95.1054	0.5049	72.32	87.4257	90.8093	56.5022
Leisingera aquaemixtae CECT_8399	Ruegeria conchae TW15	94.4444	0.4891	72.23	87.5563	90.9299	54.1545
Leisingera aquaemixtae CECT_8399	Ruegeria denitrificans CECT_5091	95.9891	0.4878	72.24	87.7124	90.936	57.2094
Leisingera aquaemixtae CECT_8399	Ruegeria Faecimaris HD_28_2	94.3358	0.5253	72.23	87.7698	91.0662	56.3163
Leisingera aquaemixtae CECT_8399	Ruegeria halocynthiae DSM_27839	95.8503	0.4967	72.24	87.5424	91.1418	55.4839
Leisingera aquaemixtae CECT_8399	Ruegeria intermedia CC_GIMAT_2_1	95.0408	0.4701	73.62	88.7205	91.2613	64.3319
Leisingera aquaemixtae CECT_8399	Ruegeria lacuscaerulensis ITI-1157	94.7154	0.4598	73.57	88.5884	91.1263	63.6957
Leisingera aquaemixtae CECT_8399	Ruegeria litorea R37_CECT_7639	94.3166	0.3899	73.05	89.0273	92.0517	60.4415
Leisingera aquaemixtae CECT_8399	Ruegeria marina CGMCC_1.9108	96.8027	0.4753	72.65	88.1105	90.5231	62.7929
Leisingera aquaemixtae CECT_8399	Ruegeria marisrubri ZGT118	95.856	0.4379	74.38	88.6723	91.0624	63.7376
Leisingera aquaemixtae CECT_8399	Ruegeria mediterranea M17	94.3089	0.3926	72.92	88.9638	92.0343	59.7107
Leisingera aquaemixtae CECT_8399	Ruegeria meonggei CECT_8411	95.102	0.5247	72.28	87.6885	91.1294	57.0759
Leisingera aquaemixtae CECT_8399	Ruegeria pomeroyi DSS-3	95.393	0.4608	73.66	88.7471	90.9219	64.6831
Leisingera aquaemixtae CECT_8399	Ruegeria profundi ZGT108	94.4444	0.5108	72.4	86.7207	90.3163	54.2058
Leisingera aquaemixtae CECT_8399	Tritonibacter horizontis O3.65	96.5494	0.412	73.95	88.6251	91.3335	61.0051
Leisingera aquimarina DSM_24565	Epibacterium mobile DSM_23403	94.9084	0.3883	73.82	88.5128	91.5666	57.21
Leisingera aquimarina DSM_24565	Epibacterium multivorans DSM_26470	95.1153	0.3567	73.32	88.9771	91.6986	59.0325
Leisingera aquimarina DSM_24565	Epibacterium scottomollicae DSM_25328	95.4638	0.3992	73.81	88.4782	91.4887	60.2579
Leisingera aquimarina DSM_24565	Epibacterium ulvae U95	93.7205	0.3613	73.25	87.8063	91.8031	49.6623
Leisingera aquimarina DSM_24565	Phaeobacter gallaeciensis DSM_26640	96.6125	0.2847	77.82	90.3009	92.8457	60.2237
Leisingera aquimarina DSM_24565	Phaeobacter inhibens DSM_16374	96.6125	0.2765	77.15	90.409	92.8899	60.4898
Leisingera aquimarina DSM_24565	Phaeobacter italicus CECT_7645	96.465	0.266	76.94	90.4037	92.8842	60.5766
Leisingera aquimarina DSM_24565	Phaeobacter porticola strain_P97	96.6825	0.2938	77.44	89.8772	92.6043	58.529
Leisingera aquimarina DSM_24565	Pseudophaeobacter arcticus DSM_23566	95.2542	0.3349	76.08	89.2198	92.0856	59.2724
Leisingera aquimarina DSM_24565	Pseudophaeobacter leonis 306	93.7035	0.3674	76.37	79.6753	82.1061	52.0601
Leisingera aquimarina DSM_24565	Ruegeria arenilitoris CECT_8715	94.3051	0.4459	72.97	87.9996	91.2308	59.5569
Leisingera aquimarina DSM_24565	Ruegeria atlantica CECT_4292	94.7726	0.4995	72.47	87.0098	90.6961	55.5579
Leisingera aquimarina DSM_24565	Ruegeria conchae TW15	94.1176	0.4837	72.24	87.1006	90.8295	53.273
Leisingera aquimarina DSM_24565	Ruegeria denitrificans CECT_5091	94.7154	0.4823	72.19	87.2931	90.8498	56.0149
Leisingera aquimarina DSM_24565	Ruegeria Faecimaris HD_28_2	95.3284	0.5198	72.22	87.2416	90.8963	54.967
Leisingera aquimarina DSM_24565	Ruegeria halocynthiae DSM_27839	94.3051	0.4913	72.13	87.1585	90.9765	54.378
Leisingera aquimarina DSM_24565	Ruegeria intermedia CC_GIMAT_2_1	93.9743	0.4647	73.05	87.9385	90.9167	61.2807
Leisingera aquimarina DSM_24565	Ruegeria lacuscaerulensis ITI-1157	93.6529	0.4544	73.07	87.9021	90.7874	60.773
Leisingera aquimarina DSM_24565	Ruegeria litorea R37_CECT_7639	94.0661	0.3845	72.9	88.974	92.0494	59.0822
Leisingera aquimarina DSM_24565	Ruegeria marina CGMCC_1.9108	95.2542	0.4699	72.07	87.2101	90.3015	59.8127
Leisingera aquimarina DSM_24565	Ruegeria marisrubri ZGT118	93.9066	0.4325	73.88	87.622	90.5507	60.4178
Leisingera aquimarina DSM_24565	Ruegeria mediterranea M17	93.5854	0.3871	73.03	88.8897	92.0467	58.4025
Leisingera aquimarina DSM_24565	Ruegeria meonggei CECT_8411	93.8983	0.5193	72.16	87.3058	91.0248	55.9293
Leisingera aquimarina DSM_24565	Ruegeria pomeroyi DSS-3	94.9831	0.4554	73.01	87.9412	90.6358	61.5283
Leisingera aquimarina DSM_24565	Ruegeria profundi ZGT108	93.9148	0.5053	71.95	86.2457	90.0756	53.0801
Leisingera aquimarina DSM_24565	Tritonibacter horizontis O3.65	96.945	0.4065	73.14	88.1353	91.1679	59.1666
Leisingera caerulea DSM_24564	Epibacterium mobile DSM_23403	94.6477	0.3857	74.31	88.9224	91.7573	58.1429
Leisingera caerulea DSM_24564	Epibacterium multivorans DSM_26470	95.1799	0.3541	73.55	89.3137	91.7035	59.9123
Leisingera caerulea DSM_24564	Epibacterium scottomollicae DSM_25328	96.1382	0.3967	73.88	88.831	91.6728	61.8411
Leisingera caerulea DSM_24564	Epibacterium ulvae U95	95.5102	0.3588	73.19	87.9414	91.8223	49.1217
Leisingera caerulea DSM_24564	Phaeobacter gallaeciensis DSM_26640	96.8835	0.2821	77.77	90.3872	92.9627	60.9629
Leisingera caerulea DSM_24564	Phaeobacter inhibens DSM_16374	96.6125	0.274	77.3	90.3047	92.8475	60.9658
Leisingera caerulea DSM_24564	Phaeobacter italicus CECT_7645	95.5285	0.2634	77.19	90.6767	92.9536	61.5851
Leisingera caerulea DSM_24564	Phaeobacter porticola strain_P97	95.614	0.2913	77.5	89.7981	92.5685	58.8043
Leisingera caerulea DSM_24564	Pseudophaeobacter arcticus DSM_23566	94.6477	0.3323	76.07	89.0521	91.8743	58.9896
Leisingera caerulea DSM_24564	Pseudophaeobacter leonis 306	92.5776	0.3649	76.09	79.5088	81.9523	52.1634
Leisingera caerulea DSM_24564	Ruegeria arenilitoris CECT_8715	94.8614	0.4433	73.37	88.5465	91.4452	61.3837
Leisingera caerulea DSM_24564	Ruegeria atlantica CECT_4292	94.7832	0.4969	72.22	87.2393	90.7644	56.3143
Leisingera caerulea DSM_24564	Ruegeria conchae TW15	95.7823	0.4811	72.47	87.3446	90.8867	53.9208
Leisingera caerulea DSM_24564	Ruegeria denitrificans CECT_5091	95.5962	0.4798	72.29	87.5408	90.9023	56.9629
Leisingera caerulea DSM_24564	Ruegeria Faecimaris HD_28_2	96.0054	0.5173	72.26	87.5295	91.0082	55.758
Leisingera caerulea DSM_24564	Ruegeria halocynthiae DSM_27839	94.7154	0.4887	72.07	87.3081	91.0157	55.066
Leisingera caerulea DSM_24564	Ruegeria intermedia CC_GIMAT_2_1	94.4444	0.4621	73.58	88.5255	91.223	63.5004
Leisingera caerulea DSM_24564	Ruegeria lacuscaerulensis ITI-1157	96.1905	0.4518	73.45	88.4105	91.0439	62.8392
Leisingera caerulea DSM_24564	Ruegeria litorea R37_CECT_7639	94.7011	0.3819	73.21	89.0027	92.0284	60.1885
Leisingera caerulea DSM_24564	Ruegeria marina CGMCC_1.9108	96.0705	0.4674	72.45	87.7874	90.4457	61.7115
Leisingera caerulea DSM_24564	Ruegeria marisrubri ZGT118	95.2575	0.4299	74.25	88.2319	90.7759	62.6205
Leisingera caerulea DSM_24564	Ruegeria mediterranea M17	95.2381	0.3846	73.17	88.8889	91.9964	59.4946
Leisingera caerulea DSM_24564	Ruegeria meonggei CECT_8411	94.1057	0.5167	72.12	87.4616	91.0154	56.7197
Leisingera caerulea DSM_24564	Ruegeria pomeroyi DSS-3	95.2027	0.4528	73.51	88.4615	90.7599	63.3932
Leisingera caerulea DSM_24564	Ruegeria profundi ZGT108	95.9864	0.5028	72.42	86.5652	90.2101	54.0509
Leisingera caerulea DSM_24564	Tritonibacter horizontis O3.65	96.0189	0.404	73.38	88.3744	91.196	60.2372
Leisingera daeponensis DSM_23529	Epibacterium mobile DSM_23403	94.3089	0.3928	74.29	89.3831	92.0141	58.8944
Leisingera daeponensis DSM_23529	Epibacterium multivorans DSM_26470	95.1286	0.3612	73.35	89.6543	91.8673	60.409
Leisingera daeponensis DSM_23529	Epibacterium scottomollicae DSM_25328	95.7938	0.4037	74.1	89.1319	91.8583	62.4895
Leisingera daeponensis DSM_23529	Epibacterium ulvae U95	93.6486	0.3658	73.26	88.2501	92.0006	49.2338
Leisingera daeponensis DSM_23529	Phaeobacter gallaeciensis DSM_26640	97.29	0.2892	77.61	90.6557	92.9918	61.4522
Leisingera daeponensis DSM_23529	Phaeobacter inhibens DSM_16374	97.29	0.281	77.12	90.7546	93.0838	61.6308
Leisingera daeponensis DSM_23529	Phaeobacter italicus CECT_7645	95.7317	0.2705	77.29	90.9584	93.0489	62.0659
Leisingera daeponensis DSM_23529	Phaeobacter porticola strain_P97	97.1467	0.2983	77.38	90.098	92.6853	59.2267
Leisingera daeponensis DSM_23529	Pseudophaeobacter arcticus DSM_23566	95.7995	0.3394	76.8	89.4774	92.1411	59.4069
Leisingera daeponensis DSM_23529	Pseudophaeobacter leonis 306	95.0408	0.3719	76.29	79.9586	82.2979	52.4742
Leisingera daeponensis DSM_23529	Ruegeria arenilitoris CECT_8715	93.9148	0.4504	73.47	89.0518	91.697	62.3237
Leisingera daeponensis DSM_23529	Ruegeria atlantica CECT_4292	93.8942	0.504	72.64	87.6955	91.0453	56.5513
Leisingera daeponensis DSM_23529	Ruegeria conchae TW15	93.3108	0.4882	72.28	87.6846	91.0562	54.2601
Leisingera daeponensis DSM_23529	Ruegeria denitrificans CECT_5091	94.3767	0.4868	72.29	87.9533	91.1208	57.1571
Leisingera daeponensis DSM_23529	Ruegeria Faecimaris HD_28_2	93.9946	0.5243	72.27	87.9737	91.2298	56.2135
Leisingera daeponensis DSM_23529	Ruegeria halocynthiae DSM_27839	94.1734	0.4958	72.13	87.7149	91.2374	55.4634
Leisingera daeponensis DSM_23529	Ruegeria intermedia CC_GIMAT_2_1	94.1097	0.4691	73.54	88.9229	91.3889	64.371
Leisingera daeponensis DSM_23529	Ruegeria lacuscaerulensis ITI-1157	93.8514	0.4589	73.56	88.7987	91.2235	63.8264
Leisingera daeponensis DSM_23529	Ruegeria litorea R37_CECT_7639	93.5223	0.389	73.18	89.1694	92.1512	60.2993
Leisingera daeponensis DSM_23529	Ruegeria marina CGMCC_1.9108	95.122	0.4744	72.84	88.3555	90.7155	62.7137
Leisingera daeponensis DSM_23529	Ruegeria marisrubri ZGT118	94.9221	0.437	74.48	88.643	91.0028	63.6336
Leisingera daeponensis DSM_23529	Ruegeria mediterranea M17	94.0541	0.3916	72.95	89.1262	92.1835	59.5872
Leisingera daeponensis DSM_23529	Ruegeria meonggei CECT_8411	93.4959	0.5238	72.29	87.8567	91.2401	56.8517
Leisingera daeponensis DSM_23529	Ruegeria pomeroyi DSS-3	95.4422	0.4599	73.79	88.9159	91.023	64.4905
Leisingera daeponensis DSM_23529	Ruegeria profundi ZGT108	93.5811	0.5098	72.38	86.9309	90.4553	54.4693
Leisingera daeponensis DSM_23529	Tritonibacter horizontis O3.65	96.4674	0.411	74.3	88.7555	91.3271	61.014
Leisingera methylohalidivorans DSM_14336	Epibacterium mobile DSM_23403	94.6549	0.4073	74.77	89.0212	91.8934	57.7055
Leisingera methylohalidivorans DSM_14336	Epibacterium multivorans DSM_26470	94.1296	0.3757	73.75	89.2769	91.8614	59.3711
Leisingera methylohalidivorans DSM_14336	Epibacterium scottomollicae DSM_25328	96.3415	0.4182	74.44	88.8772	91.8029	60.6944
Leisingera methylohalidivorans DSM_14336	Epibacterium ulvae U95	93.7247	0.3804	74.06	88.2185	92.1034	49.8367
Leisingera methylohalidivorans DSM_14336	Phaeobacter gallaeciensis DSM_26640	97.3613	0.3037	77.77	90.4071	93.0337	60.4138
Leisingera methylohalidivorans DSM_14336	Phaeobacter inhibens DSM_16374	97.3613	0.2955	77.47	90.6044	93.1699	60.8486
Leisingera methylohalidivorans DSM_14336	Phaeobacter italicus CECT_7645	95.8051	0.285	77.52	90.5484	92.9679	60.6996
Leisingera methylohalidivorans DSM_14336	Phaeobacter porticola strain_P97	97.8969	0.3128	77.47	90.0178	92.8691	58.9617
Leisingera methylohalidivorans DSM_14336	Pseudophaeobacter arcticus DSM_23566	95.8728	0.3539	76.93	89.3609	92.2456	59.3877
Leisingera methylohalidivorans DSM_14336	Pseudophaeobacter leonis 306	95.1153	0.3865	76.37	79.4696	81.8577	51.9942
Leisingera methylohalidivorans DSM_14336	Ruegeria arenilitoris CECT_8715	93.7796	0.4649	73.32	87.8401	90.8738	59.898
Leisingera methylohalidivorans DSM_14336	Ruegeria atlantica CECT_4292	94.3805	0.5185	72.7	87.3969	91.0279	55.8803
Leisingera methylohalidivorans DSM_14336	Ruegeria conchae TW15	93.5223	0.5027	72.64	87.5201	91.07	53.6374
Leisingera methylohalidivorans DSM_14336	Ruegeria denitrificans CECT_5091	94.452	0.5013	72.55	87.6272	91.1023	56.3756
Leisingera methylohalidivorans DSM_14336	Ruegeria Faecimaris HD_28_2	94.673	0.5388	72.58	87.7028	91.2176	55.4349
Leisingera methylohalidivorans DSM_14336	Ruegeria halocynthiae DSM_27839	94.452	0.5103	72.51	87.4987	91.1823	54.7662
Leisingera methylohalidivorans DSM_14336	Ruegeria intermedia CC_GIMAT_2_1	93.6444	0.4837	73.62	87.703	90.5018	61.7587
Leisingera methylohalidivorans DSM_14336	Ruegeria lacuscaerulensis ITI-1157	93.2524	0.4734	73.29	88.2941	91.0807	61.6291
Leisingera methylohalidivorans DSM_14336	Ruegeria litorea R37_CECT_7639	94.1375	0.4035	73.06	88.4787	91.4408	59.0305
Leisingera methylohalidivorans DSM_14336	Ruegeria marina CGMCC_1.9108	94.452	0.4889	72.89	87.6751	90.5379	60.8077
Leisingera methylohalidivorans DSM_14336	Ruegeria marisrubri ZGT118	93.8472	0.4515	74.27	88.0601	90.8071	61.2437
Leisingera methylohalidivorans DSM_14336	Ruegeria mediterranea M17	93.5897	0.4061	73.07	88.4609	91.5019	58.3684
Leisingera methylohalidivorans DSM_14336	Ruegeria meonggei CECT_8411	94.046	0.5383	72.59	87.7044	91.2085	56.6344
Leisingera methylohalidivorans DSM_14336	Ruegeria pomeroyi DSS-3	95.1832	0.4744	73.7	88.2934	90.8079	62.5192
Leisingera methylohalidivorans DSM_14336	Ruegeria profundi ZGT108	93.3873	0.5244	72.59	86.4897	90.3261	53.6404
Leisingera methylohalidivorans DSM_14336	Tritonibacter horizontis O3.65	97.2863	0.4256	74.01	88.43	91.3618	59.6354
Limimaricola cinnabarinus LL-001	Wenxinia marina DSM_24838	92.0732	0.6174	68.49	78.7885	81.2222	59.312
Limimaricola cinnabarinus LL-001	Wenxinia saemankumensis DSM_100565	92.2764	0.6408	67.39	78.7558	81.0958	59.8516
Limimaricola hongkongensis DSM_17492	Wenxinia marina DSM_24838	92.1409	0.5679	68.95	84.9957	87.2315	65.5227
Limimaricola hongkongensis DSM_17492	Wenxinia saemankumensis DSM_100565	92.0054	0.5913	68.17	84.4486	86.5656	65.9202
Limimaricola pyoseonensis DSM_21424	Wenxinia marina DSM_24838	92.4119	0.5463	68.69	85.4182	87.5604	68.6983
Limimaricola pyoseonensis DSM_21424	Wenxinia saemankumensis DSM_100565	92.9539	0.5697	68.02	84.9557	86.8996	68.6928
Limimaricola soesokkakensis CECT_8367	Wenxinia marina DSM_24838	91.9377	0.5943	68.57	84.6895	87.0327	64.6543
Limimaricola soesokkakensis CECT_8367	Wenxinia saemankumensis DSM_100565	91.8699	0.6177	67.65	84.9595	87.1761	65.5516
Litoreibacter ponti DSM_100977	Actibacterium ureilyticum LS-811	91.8243	0.6982	66.62	84.1603	87.3568	58.7899
Lutimaribacter pacificus W11_2B_1	Actibacterium ureilyticum LS-811	94.527	0.6622	70.06	86.0111	88.4126	64.9751
Lutimaribacter pacificus W11_2B_1	Pseudooceanicola antarcticus Ar-45	93.1803	0.5992	68.32	85.2438	87.8282	62.5904
Lutimaribacter pacificus W11_2B_1	Pseudooceanicola atlanticus 2II-s11g	94.5196	0.6477	71.77	86.0607	88.6193	63.1796
Lutimaribacter pacificus W11_2B_1	Pseudooceanicola batsensis HTCC2597	95.9973	0.6322	71.21	85.8383	87.9618	62.6016
Lutimaribacter pacificus W11_2B_1	Pseudooceanicola marinus LMG_23705	93.3784	0.6022	67.52	85.1697	87.7348	62.9999
Lutimaribacter pacificus W11_2B_1	Pseudooceanicola nanhaiensis DSM_18065	95.8588	0.6033	71.1	85.8973	88.3239	63.3355
Lutimaribacter pacificus W11_2B_1	Pseudooceanicola nitratireducens DSM_29619	95.2542	0.5934	68.29	85.4706	88.1521	61.9746
Lutimaribacter pacificus W11_2B_1	Shimia abyssi DSM_100673	94.2295	0.6666	68.77	84.2345	88.1969	51.0657
Lutimaribacter pacificus W11_2B_1	Shimia aestuarii DSM_15283	95.0441	0.6259	69.96	86.3618	89.2061	57.9826
Lutimaribacter pacificus W11_2B_1	Shimia haliotis DSM_28453	92.5625	0.6742	68.85	84.9361	88.4399	53.3123
Lutimaribacter pacificus W11_2B_1	Shimia isoporae SW6_1	93.2478	0.6765	68.67	84.3562	88.0683	49.6773
Lutimaribacter pacificus W11_2B_1	Shimia marina CECT_7688	93.6949	0.6915	69.84	84.9099	87.9281	51.4455
Lutimaribacter pacificus W11_2B_1	Shimia sagamensis JAMH011_1	93.6228	0.6881	68.14	83.7911	87.8317	49.3405
Lutimaribacter saemankumensis DSM_28010	Actibacterium pelagium JN33	93.2524	0.6963	67.44	84.5051	88.1753	54.224
Lutimaribacter saemankumensis DSM_28010	Actibacterium ureilyticum LS-811	94.2606	0.6473	68.6	85.8375	88.7698	61.9315
Lutimaribacter saemankumensis DSM_28010	Pseudooceanicola antarcticus Ar-45	94.2373	0.5842	67.94	85.1203	88.0716	59.7612
Lutimaribacter saemankumensis DSM_28010	Pseudooceanicola atlanticus 2II-s11g	94.6404	0.6327	68.59	85.2453	88.4284	60.4784
Lutimaribacter saemankumensis DSM_28010	Pseudooceanicola batsensis HTCC2597	94.4557	0.6173	68.6	84.9534	87.6068	59.3395
Lutimaribacter saemankumensis DSM_28010	Pseudooceanicola marinus LMG_23705	93.6314	0.5872	67.78	84.9988	88.0211	60.4535
Lutimaribacter saemankumensis DSM_28010	Pseudooceanicola nanhaiensis DSM_18065	95.1318	0.5883	68.75	85.6232	88.4793	60.1989
Lutimaribacter saemankumensis DSM_28010	Pseudooceanicola nitratireducens DSM_29619	93.9905	0.5785	68.31	85.3068	88.3647	60.0743
Lutimaribacter saemankumensis DSM_28010	Shimia abyssi DSM_100673	92.1569	0.6516	68.95	84.1179	88.4243	50.4017
Lutimaribacter saemankumensis DSM_28010	Shimia aestuarii DSM_15283	92.9682	0.6109	70.22	86.3474	89.5595	56.9427
Lutimaribacter saemankumensis DSM_28010	Shimia haliotis DSM_28453	93.0122	0.6593	68.98	84.9553	88.7675	52.9554
Lutimaribacter saemankumensis DSM_28010	Shimia isoporae SW6_1	93.4371	0.6616	69.02	84.1573	88.2803	49.537
Lutimaribacter saemankumensis DSM_28010	Shimia marina CECT_7688	92.4324	0.6765	69.19	84.3561	87.795	50.4793
Lutimaribacter saemankumensis DSM_28010	Shimia sagamensis JAMH011_1	92.2297	0.6732	68.43	83.8331	88.0588	48.7864
Maribius pelagius DSM_26893	Palleronia abyssalis CECT_8504	95.6433	0.4809	71.43	85.7479	88.7115	61.09
Maribius pelagius DSM_26893	Palleronia marisminoris CECT_7066	94.3881	0.4783	69.44	85.5499	88.3305	63.7109
Maribius salinus DSM_26892	Palleronia abyssalis CECT_8504	95.6433	0.4713	70.89	85.0292	88.0312	60.9456
Maribius salinus DSM_26892	Palleronia marisminoris CECT_7066	94.3881	0.4687	69.54	85.7762	88.439	64.1507
Marivita cryptomonadis CL-SK44	Donghicola eburneus DSM_29127	95.3804	0.6414	66.51	83.9147	88.3469	51.009
Marivita cryptomonadis CL-SK44	Donghicola tyrosinivorans DSM_100212	92.2663	0.6389	66.67	83.7783	88.0141	51.417
Marivita cryptomonadis CL-SK44	Lutimaribacter pacificus W11_2B_1	95.6581	0.632	68.89	85.3732	88.8079	55.7569
Marivita cryptomonadis CL-SK44	Lutimaribacter saemankumensis DSM_28010	93.1711	0.617	69.48	85.3996	89.1637	54.9595
Marivita cryptomonadis CL-SK44	Pelagicola litorisediminis CECT_8287	94.1892	0.6439	68.66	84.6313	89.0786	50.0599
Marivita cryptomonadis CL-SK44	Poseidonocella pacifica DSM_29316	93.6314	0.6539	67.65	83.1117	87.3374	48.4441
Marivita cryptomonadis CL-SK44	Poseidonocella sedimentorum KMM_9023	93.1034	0.6618	67.75	83.6457	87.3725	51.5119
Marivita cryptomonadis CL-SK44	Pseudooceanicola antarcticus Ar-45	93.1081	0.6743	65.88	83.8715	87.8573	53.5094
Marivita cryptomonadis CL-SK44	Pseudooceanicola marinus LMG_23705	94.3805	0.6773	65.79	83.7832	87.7275	53.5307
Marivita cryptomonadis CL-SK44	Pseudooceanicola nanhaiensis DSM_18065	94.2935	0.6785	67.04	84.5028	88.2228	53.3105
Marivita cryptomonadis CL-SK44	Pseudooceanicola nitratireducens DSM_29619	95.4484	0.6686	66.91	84.2051	88.2921	54.4438
Marivita cryptomonadis CL-SK44	Puniceibacterium antarcticum SM1211	93.2341	0.521	70.02	85.726	89.5159	53.9084
Marivita cryptomonadis CL-SK44	Puniceibacterium sediminis DSM_29052	92.7126	0.5166	70.92	86.2915	90.0122	54.2854
Marivita cryptomonadis CL-SK44	Roseovarius aestuarii CECT_7745	94.9932	0.6579	67.59	84.7464	88.8564	51.0105
Marivita cryptomonadis CL-SK44	Roseovarius albus CECT_7450	94.0379	0.6953	67.45	84.0792	88.8402	48.5438
Marivita cryptomonadis CL-SK44	Roseovarius gaetbuli CECT_8370	94.332	0.6812	68.56	84.9435	88.9288	52.6771
Marivita cryptomonadis CL-SK44	Roseovarius lutimaris DSM_28463	95.1962	0.6892	68.27	84.346	88.2046	51.6025
Marivita cryptomonadis CL-SK44	Roseovarius marisflavi DSM_29327	93.8721	0.6769	68.64	84.7836	88.7968	52.4926
Marivita cryptomonadis CL-SK44	Roseovarius nanhaiticus DSM_29590	93.6357	0.7014	66.93	84.108	87.9927	52.6504
Marivita cryptomonadis CL-SK44	Roseovarius nubinhibens ISM	94.249	0.6646	68.01	84.3644	87.8698	53.5509
Marivita cryptomonadis CL-SK44	Roseovarius pacificus DSM_29589	93.568	0.6668	68.52	85.146	89.006	54.1835
Marivita cryptomonadis CL-SK44	Shimia aestuarii DSM_15283	95.9864	0.6657	68.49	84.6937	88.7408	52.9112
Marivita cryptomonadis CL-SK44	Thalassobius autumnalis CECT_5118	95.7823	0.7004	67.6	84.4028	88.5514	52.2274
Marivita cryptomonadis CL-SK44	Thalassobius gelatinovorus CECT_4357	96.8071	0.6508	68	84.3449	89.1734	52.1044
Marivita geojedonensis DPG-138	Actibacterium ureilyticum LS-811	93.2432	0.6799	68.66	85.1313	88.3059	55.6918
Marivita geojedonensis DPG-138	Donghicola eburneus DSM_29127	95.5163	0.6194	67.28	84.4879	88.2825	51.6743
Marivita geojedonensis DPG-138	Donghicola tyrosinivorans DSM_100212	92.8043	0.6168	67.45	84.3586	88.0187	52.0447
Marivita geojedonensis DPG-138	Lutimaribacter pacificus W11_2B_1	96.6079	0.6099	69.67	86.6681	89.4171	57.5236
Marivita geojedonensis DPG-138	Lutimaribacter saemankumensis DSM_28010	94.1853	0.595	69.85	86.6602	89.8082	56.5446
Marivita geojedonensis DPG-138	Pelagicola litorisediminis CECT_8287	93.3108	0.6219	68.61	85.0436	89.0646	50.059
Marivita geojedonensis DPG-138	Pelagivirga sediminicola BH-SD19	93.1267	0.6991	67.7	84.4435	87.8025	54.4888
Marivita geojedonensis DPG-138	Poseidonocella pacifica DSM_29316	94.0379	0.6318	68.45	84.2635	88.1378	49.7661
Marivita geojedonensis DPG-138	Poseidonocella sedimentorum KMM_9023	92.6302	0.6397	68.32	84.9536	88.0752	53.7892
Marivita geojedonensis DPG-138	Pseudooceanicola antarcticus Ar-45	93.6486	0.6523	66.6	84.521	87.8882	55.2101
Marivita geojedonensis DPG-138	Pseudooceanicola atlanticus 2II-s11g	94.5085	0.7008	67.61	84.8016	88.268	55.9944
Marivita geojedonensis DPG-138	Pseudooceanicola batsensis HTCC2597	94.9084	0.6853	67.73	84.424	87.3344	54.4279
Marivita geojedonensis DPG-138	Pseudooceanicola marinus LMG_23705	94.2451	0.6553	66.35	84.3866	87.791	55.2996
Marivita geojedonensis DPG-138	Pseudooceanicola nanhaiensis DSM_18065	94.9049	0.6564	67.93	85.1584	88.203	55.5375
Marivita geojedonensis DPG-138	Pseudooceanicola nitratireducens DSM_29619	95.3804	0.6465	67.06	84.8637	88.2644	56.0265
Marivita geojedonensis DPG-138	Puniceibacterium antarcticum SM1211	93.4371	0.499	71.05	85.9786	89.3152	54.2946
Marivita geojedonensis DPG-138	Puniceibacterium sediminis DSM_29052	93.1849	0.4945	71.56	86.6256	89.8428	54.7678
Marivita geojedonensis DPG-138	Roseovarius aestuarii CECT_7745	94.3843	0.6358	67.96	85.0645	88.8372	51.7597
Marivita geojedonensis DPG-138	Roseovarius albus CECT_7450	93.9702	0.6732	67.8	84.2064	88.6872	48.6958
Marivita geojedonensis DPG-138	Roseovarius gaetbuli CECT_8370	93.3198	0.6591	68.77	85.1016	88.869	52.9538
Marivita geojedonensis DPG-138	Roseovarius halotolerans DSM_29507	93.6401	0.694	69.2	85.5439	88.7409	54.8849
Marivita geojedonensis DPG-138	Roseovarius indicus B108	92.027	0.6866	68.13	85.4646	88.6602	55.7351
Marivita geojedonensis DPG-138	Roseovarius litoreus 1	93.5724	0.696	69.83	85.0884	88.4762	54.5289
Marivita geojedonensis DPG-138	Roseovarius lutimaris DSM_28463	94.1813	0.6671	68.75	84.4048	87.9269	51.6612
Marivita geojedonensis DPG-138	Roseovarius marisflavi DSM_29327	92.862	0.6548	68.87	84.9758	88.7113	52.8382
Marivita geojedonensis DPG-138	Roseovarius nanhaiticus DSM_29590	93.7035	0.6794	67.88	84.5177	88.0121	53.596
Marivita geojedonensis DPG-138	Roseovarius nubinhibens ISM	93.7754	0.6425	68.55	84.829	87.7767	54.6333
Marivita geojedonensis DPG-138	Roseovarius pacificus DSM_29589	93.7712	0.6447	69	85.649	88.9951	55.598
Marivita geojedonensis DPG-138	Roseovarius tolerans DSM_11457	92.8475	0.6995	68.98	84.7596	88.1366	54.0829
Marivita geojedonensis DPG-138	Shimia abyssi DSM_100673	95.102	0.6842	68.24	83.982	88.4295	48.8846
Marivita geojedonensis DPG-138	Shimia aestuarii DSM_15283	95.2381	0.6436	68.86	86.1268	89.6461	54.3978
Marivita geojedonensis DPG-138	Shimia haliotis DSM_28453	93.5637	0.6919	67.71	84.6766	88.812	51.4363
Marivita geojedonensis DPG-138	Shimia isoporae SW6_1	93.3784	0.6942	67.53	84.042	88.2673	48.5925
Marivita geojedonensis DPG-138	Thalassobius autumnalis CECT_5118	95.4422	0.6784	68.33	85.1665	88.7053	52.6675
Marivita geojedonensis DPG-138	Thalassobius gelatinovorus CECT_4357	95.788	0.6288	68.35	84.7552	89.2326	52.4083
Marivita geojedonensis DPG-138	Thalassobius mediterraneus CECT_5383	95.3741	0.6989	68.7	84.3175	87.9704	51.9458
Marivita hallyeonensis DSM_29431	Actibacterium ureilyticum LS-811	92.6302	0.6807	67.04	84.6636	88.3872	54.5007
Marivita hallyeonensis DSM_29431	Donghicola eburneus DSM_29127	94.4973	0.6201	66.43	83.8468	88.1764	50.0312
Marivita hallyeonensis DSM_29431	Donghicola tyrosinivorans DSM_100212	91.9192	0.6176	66.26	83.9016	88.009	50.3043
Marivita hallyeonensis DSM_29431	Lutimaribacter pacificus W11_2B_1	96.133	0.6107	68.27	85.4523	88.7597	56.0126
Marivita hallyeonensis DSM_29431	Lutimaribacter saemankumensis DSM_28010	93.6444	0.5957	69.28	85.838	89.4066	54.8843
Marivita hallyeonensis DSM_29431	Pelagicola litorisediminis CECT_8287	93.0311	0.6226	68.47	84.4801	88.9282	49.0638
Marivita hallyeonensis DSM_29431	Pelagivirga sediminicola BH-SD19	92.2454	0.6999	66.5	83.9717	87.8145	53.9541
Marivita hallyeonensis DSM_29431	Poseidonocella pacifica DSM_29316	94.1057	0.6326	67.87	83.228	87.3151	48.6801
Marivita hallyeonensis DSM_29431	Poseidonocella sedimentorum KMM_9023	93.5724	0.6405	67.77	84.0231	87.5324	52.9067
Marivita hallyeonensis DSM_29431	Pseudooceanicola antarcticus Ar-45	93.1757	0.653	65.76	84.0316	87.8494	54.0677
Marivita hallyeonensis DSM_29431	Pseudooceanicola atlanticus 2II-s11g	94.7119	0.7015	66.68	84.4631	88.3857	54.1277
Marivita hallyeonensis DSM_29431	Pseudooceanicola batsensis HTCC2597	95.2478	0.6861	66.88	84.0918	87.5933	53.7144
Marivita hallyeonensis DSM_29431	Pseudooceanicola marinus LMG_23705	94.5085	0.656	65.66	83.8582	87.7537	53.8831
Marivita hallyeonensis DSM_29431	Pseudooceanicola nanhaiensis DSM_18065	94.2935	0.6571	66.64	84.551	88.1844	54.987
Marivita hallyeonensis DSM_29431	Pseudooceanicola nitratireducens DSM_29619	95.2381	0.6473	66.95	84.365	88.3169	54.3012
Marivita hallyeonensis DSM_29431	Puniceibacterium antarcticum SM1211	93.4371	0.4997	70.08	85.3254	89.1898	52.4143
Marivita hallyeonensis DSM_29431	Puniceibacterium sediminis DSM_29052	92.8427	0.4953	71.04	85.8942	89.6566	52.8588
Marivita hallyeonensis DSM_29431	Roseovarius aestuarii CECT_7745	93.8347	0.6366	67.7	84.6048	88.7872	50.6119
Marivita hallyeonensis DSM_29431	Roseovarius albus CECT_7450	93.0894	0.6739	67.57	83.818	88.6025	47.2492
Marivita hallyeonensis DSM_29431	Roseovarius gaetbuli CECT_8370	93.5179	0.6599	68.31	84.7319	88.7537	51.9404
Marivita hallyeonensis DSM_29431	Roseovarius halotolerans DSM_29507	92.8233	0.6948	68	84.5282	88.1369	53.7167
Marivita hallyeonensis DSM_29431	Roseovarius indicus B108	92.2192	0.6874	67.9	84.8819	88.6039	54.6654
Marivita hallyeonensis DSM_29431	Roseovarius litoreus 1	92.7556	0.6968	68.89	84.7872	88.6545	53.218
Marivita hallyeonensis DSM_29431	Roseovarius lutimaris DSM_28463	93.9783	0.6679	67.92	83.9374	87.8684	50.5578
Marivita hallyeonensis DSM_29431	Roseovarius marisflavi DSM_29327	93.2569	0.6556	68.29	84.5639	88.5946	51.5017
Marivita hallyeonensis DSM_29431	Roseovarius nanhaiticus DSM_29590	92.8814	0.6801	66.29	84.0954	88.0546	52.8848
Marivita hallyeonensis DSM_29431	Roseovarius nubinhibens ISM	93.3604	0.6433	67.86	84.3459	87.7511	53.2072
Marivita hallyeonensis DSM_29431	Roseovarius pacificus DSM_29589	93.2972	0.6455	67.95	85.106	88.8982	53.5816
Marivita hallyeonensis DSM_29431	Roseovarius tolerans DSM_11457	92.973	0.7003	68.44	84.5232	88.2501	53.4167
Marivita hallyeonensis DSM_29431	Shimia abyssi DSM_100673	94.966	0.685	67.74	83.6042	88.3708	47.7853
Marivita hallyeonensis DSM_29431	Shimia aestuarii DSM_15283	95.2381	0.6444	68.28	85.0319	88.9216	52.3802
Marivita hallyeonensis DSM_29431	Shimia haliotis DSM_28453	93.3604	0.6927	67.14	83.7737	88.2375	49.6905
Marivita hallyeonensis DSM_29431	Shimia isoporae SW6_1	93.2341	0.695	67.05	83.6389	88.227	47.6561
Marivita hallyeonensis DSM_29431	Thalassobius autumnalis CECT_5118	94.5578	0.6791	67.38	84.781	88.7058	51.0444
Marivita hallyeonensis DSM_29431	Thalassobius gelatinovorus CECT_4357	95.4484	0.6295	68.11	84.3606	89.2003	51.2585
Marivita hallyeonensis DSM_29431	Thalassobius mediterraneus CECT_5383	94.6259	0.6996	67.65	83.8624	87.8843	49.9546
Nioella nitratireducens SSW136	Actibacterium ureilyticum LS-811	93.8514	0.6686	68.16	84.7775	88.0634	60.4061
Nioella sediminis JS7-11	Actibacterium pelagium JN33	95.1253	0.6907	66.72	83.3324	87.0602	53.4999
Nioella sediminis JS7-11	Actibacterium ureilyticum LS-811	94.8614	0.6417	67.56	84.4391	87.3972	60.508
Nioella sediminis JS7-11	Rhodovulum robiginosum DSM_12329	92.9492	0.6986	67.03	83.4966	86.6014	58.9408
Paracoccus aminovorans DSM_8537	Rhodobacter veldkampii DSM_11550	92.665	0.6664	68.46	84.0301	86.8361	61.5032
Paracoccus bengalensis DSM_17099	Rhodobacter veldkampii DSM_11550	92.5986	0.6751	68.67	83.8934	86.6265	61.8982
Paracoccus chinensis CGMCC_1.7655	Rhodobacter veldkampii DSM_11550	93.2949	0.6774	66.94	82.8145	85.6169	59.0048
Paracoccus halophilus CGMCC_1.6117	Rhodobacter veldkampii DSM_11550	92.5482	0.6837	67.62	83.8434	86.6351	60.7853
Paracoccus laeviglucosivorans 3P_1	Rhodobacter veldkampii DSM_11550	92.3611	0.6988	67.7	82.9847	86.2752	58.4355
Paracoccus lutimaris strain_CECT_8525	Rhodobacter veldkampii DSM_11550	92.665	0.6555	68.65	84.1397	87.0927	60.8289
Paracoccus pantotrophus DSM_2944	Rhodobacter veldkampii DSM_11550	92.8136	0.6722	68.69	83.9138	86.634	61.5997
Paracoccus siganidrum strain_M26	Rhodobacter veldkampii DSM_11550	92.8751	0.6963	68.2	83.6247	86.4944	61.869
Paracoccus sphaerophysae HAMBI_3106	Rhodobacter veldkampii DSM_11550	92.0365	0.6894	68.24	82.2756	85.1036	60.3455
Paracoccus sulfuroxidans LW36_1	Rhodobacter veldkampii DSM_11550	92.8085	0.6586	67.44	83.8831	86.8941	58.9134
Paracoccus versutus DSM_582	Rhodobacter veldkampii DSM_11550	92.5986	0.6802	68.35	83.7801	86.4979	61.8575
Paracoccus yeei ATCC_BAA-599	Rhodobacter veldkampii DSM_11550	92.8085	0.6766	68.57	84.1823	86.7595	60.9271
Paracoccus zhejiangensis J6	Rhodobacter veldkampii DSM_11550	93.8128	0.685	67.73	83.4646	86.5065	60.5246
Pelagibaca abyssi JLT2014	Marivita cryptomonadis CL-SK44	94.5763	0.5862	70.52	85.8613	89.363	55.446
Pelagibaca abyssi JLT2014	Marivita geojedonensis DPG-138	94.7797	0.5642	71.07	86.4889	89.3829	57.2197
Pelagibaca abyssi JLT2014	Marivita hallyeonensis DSM_29431	94.5085	0.5649	70.36	85.9578	89.2666	55.7647
Pelagibaca abyssi JLT2014	Puniceibacterium antarcticum SM1211	93.6906	0.6202	70.64	85.5075	88.4629	58.114
Pelagibaca abyssi JLT2014	Puniceibacterium sediminis DSM_29052	93.0941	0.6158	71.05	86.0011	88.9949	58.1781
Pelagibaca abyssi JLT2014	Roseivivax halodurans JCM_10272	92.998	0.6897	69.41	84.7853	87.2268	62.3704
Pelagibaca abyssi JLT2014	Roseivivax halotolerans JCM_10271	94.1017	0.6045	69.5	85.9743	88.4884	60.2555
Pelagibaca abyssi JLT2014	Roseivivax isoporae LMG_25204	94.1536	0.6241	69.56	86.5472	88.5952	64.1883
Pelagibaca abyssi JLT2014	Roseivivax jejudonensis CECT_8625	92.726	0.6437	69.35	86.046	88.3411	61.8518
Pelagibaca abyssi JLT2014	Roseivivax lentus DSM_29430	93.8305	0.6092	69.87	86.4362	88.6671	64.7158
Pelagibaca abyssi JLT2014	Roseivivax marinus DSM_27511	93.3379	0.6845	69.8	86.0533	88.489	62.599
Pelagicola litorisediminis CECT_8287	Actibacterium ureilyticum LS-811	92.0946	0.6742	68.39	84.8482	88.6844	54.4658
Pelagicola litorisediminis CECT_8287	Lutimaribacter pacificus W11_2B_1	92.3025	0.5345	70.33	85.4989	89.0719	54.4564
Pelagicola litorisediminis CECT_8287	Lutimaribacter saemankumensis DSM_28010	91.9028	0.5195	70.17	85.4975	89.3768	53.5992
Pelagicola litorisediminis CECT_8287	Pseudooceanicola antarcticus Ar-45	92.2402	0.6111	67.16	83.8632	87.7963	51.2421
Pelagicola litorisediminis CECT_8287	Pseudooceanicola atlanticus 2II-s11g	92.8378	0.6596	68.3	84.1107	88.295	51.9038
Pelagicola litorisediminis CECT_8287	Pseudooceanicola batsensis HTCC2597	93.3784	0.6442	68.01	83.6013	87.2233	49.9786
Pelagicola litorisediminis CECT_8287	Pseudooceanicola marinus LMG_23705	93.3739	0.6141	66.93	83.6998	87.7268	51.8001
Pelagicola litorisediminis CECT_8287	Pseudooceanicola nanhaiensis DSM_18065	91.8919	0.6152	68.2	84.378	88.1331	49.9732
Pelagicola litorisediminis CECT_8287	Pseudooceanicola nitratireducens DSM_29619	94.0379	0.6054	67.85	84.2946	88.2915	52.5357
Pelagicola litorisediminis CECT_8287	Shimia abyssi DSM_100673	93.4459	0.6785	69.04	83.9459	88.7425	48.8952
Pelagicola litorisediminis CECT_8287	Shimia aestuarii DSM_15283	93.7162	0.6378	69.81	84.9785	89.0458	51.837
Pelagicola litorisediminis CECT_8287	Shimia haliotis DSM_28453	94.4632	0.6862	68.91	83.8495	88.312	49.5738
Pelagicola litorisediminis CECT_8287	Shimia isoporae SW6_1	94.4482	0.6885	68.58	83.6794	88.4489	47.0962
Pelagicola litorisediminis CECT_8287	Shimia sagamensis JAMH011_1	94.527	0.7001	68.07	83.727	88.3616	48.0978
Pelagicola litorisediminis CECT_8287	Thalassobius autumnalis CECT_5118	93.9865	0.6029	69.26	84.5155	88.6909	51.5843
Pelagicola litorisediminis CECT_8287	Thalassobius gelatinovorus CECT_4357	95.0034	0.5533	70.21	84.7497	89.5656	52.4687
Pelagicola litorisediminis CECT_8287	Thalassobius mediterraneus CECT_5383	93.7838	0.6235	69.54	83.7074	87.9679	50.8385
Pelagimonas varians DSM_23678	Marivita cryptomonadis CL-SK44	93.6185	0.6368	69.61	84.101	89.3393	48.5368
Pelagimonas varians DSM_23678	Marivita geojedonensis DPG-138	93.4148	0.6147	69.88	84.8525	89.9601	48.7437
Pelagimonas varians DSM_23678	Marivita hallyeonensis DSM_29431	93.0075	0.6155	69.13	84.024	89.2619	46.7147
Pelagimonas varians DSM_23678	Pelagibaca abyssi JLT2014	92.0162	0.6286	69.84	83.5395	88.5564	48.421
Pelagimonas varians DSM_23678	Puniceibacterium antarcticum SM1211	93.7205	0.6708	68.24	82.4509	87.8308	48.8993
Pelagimonas varians DSM_23678	Puniceibacterium sediminis DSM_29052	93.468	0.6663	68.9	83.0367	88.3437	48.8138
Pelagimonas varians DSM_23678	Roseivivax halotolerans JCM_10271	92.668	0.655	67.55	82.4228	87.7134	45.0034
Pelagimonas varians DSM_23678	Roseivivax isoporae LMG_25204	91.8864	0.6747	66.9	82.432	87.3371	45.1868
Pelagimonas varians DSM_23678	Roseivivax jejudonensis CECT_8625	91.2779	0.6942	66.87	82.061	87.3087	44.9463
Pelagimonas varians DSM_23678	Roseivivax lentus DSM_29430	94.3652	0.6598	67.72	82.9674	87.9856	46.8155
Pelagimonas varians DSM_23678	Salipiger aestuarii DSM_22011	91.8864	0.632	68.31	83.7356	88.7248	49.3659
Pelagimonas varians DSM_23678	Salipiger bermudensis HTCC2601	92.6928	0.6171	68.98	83.3993	88.4455	47.5144
Pelagimonas varians DSM_23678	Salipiger marinus DSM_26424	92.1309	0.6224	68.12	83.3883	88.3616	49.3467
Pelagimonas varians DSM_23678	Salipiger mucosus DSM_16094	91.1427	0.6249	68.76	81.7938	86.7943	46.2447
Pelagimonas varians DSM_23678	Salipiger profundus JLT2016	91.1606	0.6061	69.09	83.6749	88.7399	47.2131
Pelagimonas varians DSM_23678	Salipiger thiooxidans DSM_10146	92.3025	0.5847	68.48	83.8835	88.8301	47.2329
Pelagimonas varians DSM_23678	Yangia pacifica CGMCC_1.3455	93.712	0.5902	68.03	83.9286	89.0607	48.1768
Pelagivirga sediminicola BH-SD19	Lutimaribacter pacificus W11_2B_1	92.4579	0.6117	69.12	85.2642	88.0441	62.9161
Pelagivirga sediminicola BH-SD19	Lutimaribacter saemankumensis DSM_28010	92.0432	0.5968	68.48	84.789	87.8151	59.6967
Pelagivirga sediminicola BH-SD19	Pseudooceanicola antarcticus Ar-45	91.7004	0.6884	66.35	83.6869	87.0445	59.5437
Pelagivirga sediminicola BH-SD19	Pseudooceanicola marinus LMG_23705	92.3545	0.6914	65.79	83.7106	87.0033	59.871
Pelagivirga sediminicola BH-SD19	Pseudooceanicola nanhaiensis DSM_18065	91.5094	0.6925	67.64	84.0935	87.0477	60.095
Pelagivirga sediminicola BH-SD19	Pseudooceanicola nitratireducens DSM_29619	91.7623	0.6826	66.76	83.835	87.0406	58.3308
Pelagivirga sediminicola BH-SD19	Thalassobius autumnalis CECT_5118	92.1159	0.6802	67.79	83.9811	87.2524	53.6305
Pelagivirga sediminicola BH-SD19	Thalassobius gelatinovorus CECT_4357	92.5253	0.6306	68.1	83.7686	88.0048	54.0365
Pelagivirga sediminicola BH-SD19	Thalassobius mediterraneus CECT_5383	91.9137	0.7007	67.92	83.1124	86.5383	52.6331
Phaeobacter gallaeciensis DSM_26640	Epibacterium mobile DSM_23403	95.2413	0.4051	74.13	88.7144	91.7363	56.1334
Phaeobacter gallaeciensis DSM_26640	Epibacterium multivorans DSM_26470	95.0642	0.3735	73.76	89.2765	92.0009	57.2429
Phaeobacter gallaeciensis DSM_26640	Epibacterium scottomollicae DSM_25328	97.0109	0.416	74.52	88.6803	91.6985	58.0182
Phaeobacter gallaeciensis DSM_26640	Epibacterium ulvae U95	94.5122	0.3781	73.27	87.6875	91.7277	50.0498
Phaeobacter gallaeciensis DSM_26640	Pseudophaeobacter arcticus DSM_23566	97.2808	0.3517	76.21	88.8218	91.9602	57.5191
Phaeobacter gallaeciensis DSM_26640	Pseudophaeobacter leonis 306	95.1286	0.3842	75.77	78.9187	81.6388	50.566
Phaeobacter gallaeciensis DSM_26640	Ruegeria arenilitoris CECT_8715	95.1799	0.4626	72.97	87.195	90.5413	55.2731
Phaeobacter gallaeciensis DSM_26640	Ruegeria atlantica CECT_4292	95.1701	0.5163	72.34	86.8588	90.6868	53.0502
Phaeobacter gallaeciensis DSM_26640	Ruegeria conchae TW15	94.6477	0.5005	72.34	86.7332	90.6231	51.5003
Phaeobacter gallaeciensis DSM_26640	Ruegeria denitrificans CECT_5091	95.8503	0.4991	72	86.95	90.7356	53.5752
Phaeobacter gallaeciensis DSM_26640	Ruegeria Faecimaris HD_28_2	94.7404	0.5366	72.18	86.9701	90.7575	52.9509
Phaeobacter gallaeciensis DSM_26640	Ruegeria halocynthiae DSM_27839	95.2413	0.508	71.88	86.7106	90.6564	52.3257
Phaeobacter gallaeciensis DSM_26640	Ruegeria intermedia CC_GIMAT_2_1	94.0177	0.4814	73.22	86.9589	90.2001	56.2794
Phaeobacter gallaeciensis DSM_26640	Ruegeria lacuscaerulensis ITI-1157	94.4444	0.4712	72.96	87.5416	90.7776	56.3947
Phaeobacter gallaeciensis DSM_26640	Ruegeria litorea R37_CECT_7639	95.1962	0.4013	72.8	87.6357	91.0618	55.6794
Phaeobacter gallaeciensis DSM_26640	Ruegeria marina CGMCC_1.9108	95.1054	0.4867	72.59	87.0075	90.0551	55.5121
Phaeobacter gallaeciensis DSM_26640	Ruegeria marisrubri ZGT118	94.6975	0.4492	73.76	87.4793	90.4866	56.0921
Phaeobacter gallaeciensis DSM_26640	Ruegeria mediterranea M17	95.4607	0.4039	73	87.5303	91.0083	55.0452
Phaeobacter gallaeciensis DSM_26640	Ruegeria meonggei CECT_8411	94.8334	0.5361	72.27	87.0257	90.8254	53.7392
Phaeobacter gallaeciensis DSM_26640	Ruegeria pomeroyi DSS-3	95.4607	0.4722	73.12	87.7611	90.6429	57.1406
Phaeobacter gallaeciensis DSM_26640	Ruegeria profundi ZGT108	94.6477	0.5221	72.32	86.201	90.2592	51.2817
Phaeobacter gallaeciensis DSM_26640	Tritonibacter horizontis O3.65	97.2936	0.4233	74.28	88.1776	91.2612	56.9438
Phaeobacter inhibens DSM_16374	Epibacterium mobile DSM_23403	95.2413	0.3969	73.99	88.9716	91.9228	56.32
Phaeobacter inhibens DSM_16374	Epibacterium multivorans DSM_26470	95.0642	0.3653	73.39	89.1948	91.8516	57.2535
Phaeobacter inhibens DSM_16374	Epibacterium scottomollicae DSM_25328	97.0109	0.4078	74.27	88.7759	91.7526	58.194
Phaeobacter inhibens DSM_16374	Epibacterium ulvae U95	94.2412	0.3699	73.24	87.5949	91.6884	50.2693
Phaeobacter inhibens DSM_16374	Pseudophaeobacter arcticus DSM_23566	97.5527	0.3435	75.92	89.116	92.2387	57.9535
Phaeobacter inhibens DSM_16374	Pseudophaeobacter leonis 306	95.3992	0.376	75.52	79.1658	81.8518	50.62
Phaeobacter inhibens DSM_16374	Ruegeria arenilitoris CECT_8715	94.9084	0.4545	72.61	87.4109	90.7034	55.548
Phaeobacter inhibens DSM_16374	Ruegeria atlantica CECT_4292	95.1701	0.5081	71.95	86.9101	90.6742	53.444
Phaeobacter inhibens DSM_16374	Ruegeria conchae TW15	94.3767	0.4923	71.98	86.8501	90.7212	51.8643
Phaeobacter inhibens DSM_16374	Ruegeria denitrificans CECT_5091	95.8503	0.4909	71.71	87.2254	90.9002	53.8713
Phaeobacter inhibens DSM_16374	Ruegeria Faecimaris HD_28_2	94.7404	0.5284	71.76	87.1426	90.9279	53.4423
Phaeobacter inhibens DSM_16374	Ruegeria halocynthiae DSM_27839	95.2413	0.4999	71.58	86.8761	90.7892	52.5776
Phaeobacter inhibens DSM_16374	Ruegeria intermedia CC_GIMAT_2_1	93.7458	0.4733	72.88	87.168	90.3515	56.6423
Phaeobacter inhibens DSM_16374	Ruegeria lacuscaerulensis ITI-1157	94.1734	0.463	72.69	87.7081	90.8973	56.6267
Phaeobacter inhibens DSM_16374	Ruegeria litorea R37_CECT_7639	95.1962	0.3931	72.5	87.7621	91.0902	56.0833
Phaeobacter inhibens DSM_16374	Ruegeria marina CGMCC_1.9108	95.1054	0.4785	72.27	87.1561	90.1758	55.7208
Phaeobacter inhibens DSM_16374	Ruegeria marisrubri ZGT118	94.4256	0.4411	73.32	87.5967	90.5745	56.428
Phaeobacter inhibens DSM_16374	Ruegeria mediterranea M17	95.4607	0.3957	72.44	87.6977	91.042	55.5486
Phaeobacter inhibens DSM_16374	Ruegeria meonggei CECT_8411	94.8334	0.5279	72.01	87.078	90.8527	54.0713
Phaeobacter inhibens DSM_16374	Ruegeria pomeroyi DSS-3	95.1897	0.464	72.71	87.7234	90.4747	57.2854
Phaeobacter inhibens DSM_16374	Ruegeria profundi ZGT108	94.3767	0.5139	71.86	86.1706	90.1548	51.1292
Phaeobacter inhibens DSM_16374	Tritonibacter horizontis O3.65	97.2936	0.4151	74.38	88.3662	91.2947	57.0303
Phaeobacter italicus CECT_7645	Epibacterium mobile DSM_23403	96.049	0.3863	75.46	89.4367	92.3766	56.7907
Phaeobacter italicus CECT_7645	Epibacterium multivorans DSM_26470	95.0508	0.3548	73.49	89.6997	92.1884	58.8575
Phaeobacter italicus CECT_7645	Epibacterium scottomollicae DSM_25328	95.788	0.3973	74.84	89.5873	92.4063	59.2728
Phaeobacter italicus CECT_7645	Epibacterium ulvae U95	93.5637	0.3594	73.57	87.9068	91.859	50.2447
Phaeobacter italicus CECT_7645	Pseudophaeobacter arcticus DSM_23566	95.5782	0.333	76.58	89.5724	92.4472	58.1918
Phaeobacter italicus CECT_7645	Pseudophaeobacter leonis 306	93.4371	0.3655	75.24	78.8964	81.4937	50.5001
Phaeobacter italicus CECT_7645	Ruegeria arenilitoris CECT_8715	95.2381	0.4439	72.64	87.4617	90.5384	56.3279
Phaeobacter italicus CECT_7645	Ruegeria atlantica CECT_4292	94.9626	0.4975	71.98	87.0358	90.5807	54.1544
Phaeobacter italicus CECT_7645	Ruegeria conchae TW15	94.4369	0.4817	72.09	86.9335	90.6337	51.997
Phaeobacter italicus CECT_7645	Ruegeria denitrificans CECT_5091	95.3093	0.4804	71.99	87.1488	90.7075	54.3715
Phaeobacter italicus CECT_7645	Ruegeria Faecimaris HD_28_2	94.929	0.5179	71.69	87.0809	90.6977	53.6561
Phaeobacter italicus CECT_7645	Ruegeria halocynthiae DSM_27839	95.1054	0.4893	71.73	86.8163	90.6822	52.7989
Phaeobacter italicus CECT_7645	Ruegeria intermedia CC_GIMAT_2_1	94.6332	0.4627	72.92	87.6386	90.6189	57.563
Phaeobacter italicus CECT_7645	Ruegeria lacuscaerulensis ITI-1157	94.1057	0.4524	72.87	87.8295	90.8481	57.3034
Phaeobacter italicus CECT_7645	Ruegeria litorea R37_CECT_7639	94.7938	0.3825	72.26	87.9572	91.1243	57.1808
Phaeobacter italicus CECT_7645	Ruegeria marina CGMCC_1.9108	95.2413	0.468	72.39	87.1865	90.1322	55.9724
Phaeobacter italicus CECT_7645	Ruegeria marisrubri ZGT118	94.2255	0.4305	73.62	87.9223	90.6395	57.5909
Phaeobacter italicus CECT_7645	Ruegeria mediterranea M17	94.5159	0.3852	72.12	87.8778	91.0888	56.4676
Phaeobacter italicus CECT_7645	Ruegeria meonggei CECT_8411	94.4256	0.5174	71.93	86.9956	90.7794	54.0643
Phaeobacter italicus CECT_7645	Ruegeria pomeroyi DSS-3	94.6513	0.4535	72.79	87.9714	90.6147	57.7403
Phaeobacter italicus CECT_7645	Ruegeria profundi ZGT108	94.3012	0.5034	72.03	86.4333	90.2506	51.9584
Phaeobacter italicus CECT_7645	Tritonibacter horizontis O3.65	96.54	0.4046	75.41	88.8994	91.8347	57.5129
Phaeobacter porticola strain_P97	Epibacterium mobile DSM_23403	94.5196	0.4142	74.26	88.4413	91.6812	54.9441
Phaeobacter porticola strain_P97	Epibacterium multivorans DSM_26470	94.4595	0.3826	73.63	88.9849	91.932	56.3003
Phaeobacter porticola strain_P97	Epibacterium scottomollicae DSM_25328	96.3415	0.4251	74.63	88.5313	91.8632	56.7517
Phaeobacter porticola strain_P97	Epibacterium ulvae U95	93.5897	0.3873	73.49	87.4613	91.7179	50.1084
Phaeobacter porticola strain_P97	Pseudophaeobacter arcticus DSM_23566	96.82	0.3608	76.19	88.8138	92.1899	56.9674
Phaeobacter porticola strain_P97	Pseudophaeobacter leonis 306	96.7391	0.3933	75.89	78.6838	81.6753	50.0328
Phaeobacter porticola strain_P97	Ruegeria arenilitoris CECT_8715	94.1176	0.4718	72.76	86.8045	90.4158	53.67
Phaeobacter porticola strain_P97	Ruegeria atlantica CECT_4292	94.5122	0.5254	72.24	86.5074	90.5872	52.2781
Phaeobacter porticola strain_P97	Ruegeria conchae TW15	93.5223	0.5096	72.24	86.4002	90.5486	50.9375
Phaeobacter porticola strain_P97	Ruegeria denitrificans CECT_5091	94.5873	0.5082	71.99	86.6571	90.648	52.7302
Phaeobacter porticola strain_P97	Ruegeria Faecimaris HD_28_2	95.2767	0.5457	72.24	86.62	90.6702	52.2297
Phaeobacter porticola strain_P97	Ruegeria halocynthiae DSM_27839	94.6549	0.5172	72.05	86.4817	90.6269	51.5385
Phaeobacter porticola strain_P97	Ruegeria intermedia CC_GIMAT_2_1	92.9682	0.4906	73.03	86.5379	90.0489	54.8554
Phaeobacter porticola strain_P97	Ruegeria lacuscaerulensis ITI-1157	93.2524	0.4803	72.73	87.1463	90.6981	55.141
Phaeobacter porticola strain_P97	Ruegeria litorea R37_CECT_7639	94.6765	0.4104	72.77	87.2971	90.8208	54.6715
Phaeobacter porticola strain_P97	Ruegeria marina CGMCC_1.9108	94.046	0.4958	72.43	86.5534	89.8901	53.9679
Phaeobacter porticola strain_P97	Ruegeria marisrubri ZGT118	93.2387	0.4584	73.4	87.0229	90.3504	54.4723
Phaeobacter porticola strain_P97	Ruegeria mediterranea M17	94.2645	0.413	72.67	87.2215	90.7723	54.2444
Phaeobacter porticola strain_P97	Ruegeria meonggei CECT_8411	94.1813	0.5452	72.17	86.7298	90.7699	52.9153
Phaeobacter porticola strain_P97	Ruegeria pomeroyi DSS-3	95.3804	0.4813	73.1	87.3661	90.4401	55.7744
Phaeobacter porticola strain_P97	Ruegeria profundi ZGT108	93.5223	0.5312	72.17	85.8378	90.1012	50.7437
Phaeobacter porticola strain_P97	Tritonibacter horizontis O3.65	97.894	0.4324	74.38	88.0405	91.2121	55.842
Planktotalea arctica IMCC9565	Actibacterium ureilyticum LS-811	91.6834	0.6959	66.83	83.5064	87.6383	50.2159
Planktotalea arctica IMCC9565	Lutimaribacter pacificus W11_2B_1	92.2871	0.6576	68.29	83.7213	87.6642	50.8853
Planktotalea arctica IMCC9565	Lutimaribacter saemankumensis DSM_28010	91.7505	0.6426	68.8	83.7795	87.9315	50.0152
Planktotalea arctica IMCC9565	Marivita cryptomonadis CL-SK44	93.078	0.6973	68.76	83.9385	88.4434	48.7819
Planktotalea arctica IMCC9565	Marivita geojedonensis DPG-138	92.8763	0.6752	69.03	84.009	88.3107	48.7574
Planktotalea arctica IMCC9565	Marivita hallyeonensis DSM_29431	92.5403	0.676	68.45	83.7431	88.288	48.2349
Planktotalea arctica IMCC9565	Pelagicola litorisediminis CECT_8287	93.0826	0.6695	69.29	83.8278	88.4979	47.7453
Planktotalea arctica IMCC9565	Pseudooceanicola antarcticus Ar-45	92.953	0.6999	65.69	82.7947	87.1627	49.3031
Planktotalea arctica IMCC9565	Pseudooceanicola nitratireducens DSM_29619	93.1452	0.6942	66.77	83.1256	87.4964	49.6226
Planktotalea arctica IMCC9565	Puniceibacterium sediminis DSM_29052	92.5553	0.6995	68.57	83.5642	87.7992	49.1489
Planktotalea arctica IMCC9565	Roseovarius aestuarii CECT_7745	93.9475	0.6835	68.07	84.1197	88.6131	48.586
Planktotalea arctica IMCC9565	Roseovarius nubinhibens ISM	92.7371	0.6901	67.86	83.6564	87.5531	50.2213
Planktotalea arctica IMCC9565	Roseovarius pacificus DSM_29589	92.8811	0.6924	68.26	83.8237	88.0053	50.5142
Planktotalea arctica IMCC9565	Shimia abyssi DSM_100673	93.75	0.6658	68.58	83.6091	88.5135	47.2203
Planktotalea arctica IMCC9565	Shimia aestuarii DSM_15283	93.2796	0.6252	68.94	84.2968	88.6674	49.3102
Planktotalea arctica IMCC9565	Shimia haliotis DSM_28453	93.813	0.6735	67.98	83.8145	88.4781	48.7993
Planktotalea arctica IMCC9565	Shimia isoporae SW6_1	92.9483	0.6758	67.86	83.4746	88.5284	46.2729
Planktotalea arctica IMCC9565	Shimia marina CECT_7688	92.8907	0.6908	68.17	83.4662	87.867	47.7206
Planktotalea arctica IMCC9565	Shimia sagamensis JAMH011_1	93.9597	0.6874	67.83	83.8955	88.7532	47.3224
Planktotalea arctica IMCC9565	Thalassobius gelatinovorus CECT_4357	93.6199	0.6764	68.36	83.6679	88.5493	48.1704
Planktotalea frisia SH6-1	Lutimaribacter pacificus W11_2B_1	92.6698	0.6688	68.28	82.9171	87.7319	44.9747
Planktotalea frisia SH6-1	Lutimaribacter saemankumensis DSM_28010	92.5152	0.6539	68.18	82.5291	87.6383	44.9854
Planktotalea frisia SH6-1	Marivita geojedonensis DPG-138	92.8571	0.6865	68.3	83.0666	88.0974	45.4361
Planktotalea frisia SH6-1	Marivita hallyeonensis DSM_29431	92.5826	0.6873	67.82	82.8934	88.1853	44.7882
Planktotalea frisia SH6-1	Pelagicola litorisediminis CECT_8287	93.8555	0.6808	68.84	82.9425	88.1852	44.4058
Planktotalea frisia SH6-1	Roseovarius aestuarii CECT_7745	94.2568	0.6947	68.22	83.0295	88.368	44.7533
Planktotalea frisia SH6-1	Roseovarius nubinhibens ISM	93.0405	0.7014	67.56	82.4514	87.3434	45.3488
Planktotalea frisia SH6-1	Shimia abyssi DSM_100673	93.0593	0.6771	68.19	83.0533	88.5422	45.4208
Planktotalea frisia SH6-1	Shimia aestuarii DSM_15283	93.4636	0.6364	68.76	83.3476	88.453	45.5296
Planktotalea frisia SH6-1	Shimia haliotis DSM_28453	94.929	0.6848	67.89	83.0851	88.3208	46.9683
Planktotalea frisia SH6-1	Shimia isoporae SW6_1	93.9824	0.6871	67.66	83.0384	88.5101	44.9858
Planktotalea frisia SH6-1	Shimia sagamensis JAMH011_1	93.9435	0.6987	67.63	83.2781	88.5908	46.4725
Planktotalea frisia SH6-1	Thalassobius gelatinovorus CECT_4357	94.1414	0.6877	67.94	82.9939	88.4278	44.855
Poseidonocella pacifica DSM_29316	Lutimaribacter pacificus W11_2B_1	93.8472	0.6567	68.24	84.1455	87.6399	53.1561
Poseidonocella pacifica DSM_29316	Lutimaribacter saemankumensis DSM_28010	94.2334	0.6418	68.59	84.086	87.8389	51.9989
Poseidonocella pacifica DSM_29316	Pelagicola litorisediminis CECT_8287	93.4504	0.6687	68.42	82.9339	87.3133	46.6369
Poseidonocella pacifica DSM_29316	Pseudooceanicola antarcticus Ar-45	94.7655	0.6991	66.61	83.0677	86.4442	51.8484
Poseidonocella pacifica DSM_29316	Pseudooceanicola nitratireducens DSM_29619	93.5724	0.6933	66.43	82.8182	86.6569	51.3799
Poseidonocella pacifica DSM_29316	Roseovarius aestuarii CECT_7745	93.5724	0.6826	67.64	83.1887	87.1465	48.8337
Poseidonocella pacifica DSM_29316	Roseovarius marisflavi DSM_29327	93.5854	0.7016	68.58	83.4482	87.4536	50.2643
Poseidonocella pacifica DSM_29316	Roseovarius nubinhibens ISM	93.2341	0.6893	67.46	82.761	86.1592	51.4798
Poseidonocella pacifica DSM_29316	Roseovarius pacificus DSM_29589	94.5836	0.6915	68.69	83.8398	87.5832	51.878
Poseidonocella pacifica DSM_29316	Shimia aestuarii DSM_15283	93.3604	0.6904	68.14	83.894	87.7976	49.6372
Poseidonocella pacifica DSM_29316	Thalassobius gelatinovorus CECT_4357	92.8281	0.6756	68.19	82.6603	87.3867	48.3895
Poseidonocella sedimentorum KMM_9023	Lutimaribacter pacificus W11_2B_1	92.7126	0.6646	68	85.2129	87.8593	59.7279
Poseidonocella sedimentorum KMM_9023	Lutimaribacter saemankumensis DSM_28010	92.7027	0.6497	68.47	85.1552	88.1902	57.5652
Poseidonocella sedimentorum KMM_9023	Pelagicola litorisediminis CECT_8287	93.1081	0.6766	67.86	83.8149	87.4722	49.6248
Poseidonocella sedimentorum KMM_9023	Pseudooceanicola nitratireducens DSM_29619	93.4282	0.7012	66.48	84.0838	86.9162	56.8203
Poseidonocella sedimentorum KMM_9023	Roseovarius aestuarii CECT_7745	93.6357	0.6905	67.4	84.0759	87.4159	52.9681
Poseidonocella sedimentorum KMM_9023	Roseovarius nubinhibens ISM	92.9587	0.6972	67.63	83.9936	86.6488	58.6866
Poseidonocella sedimentorum KMM_9023	Roseovarius pacificus DSM_29589	93.1174	0.6994	68.12	84.6425	87.5982	56.9349
Poseidonocella sedimentorum KMM_9023	Shimia aestuarii DSM_15283	94.05	0.6983	67.78	85.0355	87.9974	54.6087
Poseidonocella sedimentorum KMM_9023	Thalassobius gelatinovorus CECT_4357	92.9102	0.6835	67.77	83.2802	87.4691	51.6643
Pseudooceanicola antarcticus Ar-45	Shimia aestuarii DSM_15283	93.1034	0.6682	67.06	84.8033	87.8875	56.4518
Pseudooceanicola batsensis HTCC2597	Shimia aestuarii DSM_15283	95.3125	0.7013	67.53	84.076	87.1688	54.4816
Pseudooceanicola marinus LMG_23705	Shimia aestuarii DSM_15283	93.8347	0.6712	66.87	84.4179	87.5567	56.4476
Pseudooceanicola nanhaiensis DSM_18065	Shimia aestuarii DSM_15283	93.8179	0.6724	67.7	84.9774	87.9256	55.5744
Pseudooceanicola nitratireducens DSM_29619	Actibacterium ureilyticum LS-811	92.9682	0.6988	66.87	84.8313	87.7827	61.2793
Pseudooceanicola nitratireducens DSM_29619	Shimia aestuarii DSM_15283	95.5842	0.6625	67.91	84.8202	88.0841	56.6152
Pseudophaeobacter arcticus DSM_23566	Epibacterium mobile DSM_23403	93.8095	0.4168	73.52	88.2481	91.5778	55.811
Pseudophaeobacter arcticus DSM_23566	Epibacterium multivorans DSM_26470	93.9824	0.3852	72.16	88.3476	91.2099	57.4034
Pseudophaeobacter arcticus DSM_23566	Epibacterium scottomollicae DSM_25328	95.1766	0.4277	73.69	88.5627	91.7607	58.0762
Pseudophaeobacter arcticus DSM_23566	Epibacterium ulvae U95	93.6992	0.3898	72.59	87.473	91.5875	51.5654
Pseudophaeobacter arcticus DSM_23566	Ruegeria arenilitoris CECT_8715	93.2157	0.4744	71.87	86.5629	89.9989	54.9586
Pseudophaeobacter arcticus DSM_23566	Ruegeria atlantica CECT_4292	93.4738	0.528	71.3	85.9287	90.0061	53.0126
Pseudophaeobacter arcticus DSM_23566	Ruegeria conchae TW15	93.0217	0.5122	71.29	85.915	90.0376	51.2865
Pseudophaeobacter arcticus DSM_23566	Ruegeria denitrificans CECT_5091	94.0177	0.5108	71.05	86.2821	90.2481	53.4735
Pseudophaeobacter arcticus DSM_23566	Ruegeria Faecimaris HD_28_2	93.8638	0.5483	71.24	86.2725	90.3279	53.406
Pseudophaeobacter arcticus DSM_23566	Ruegeria halocynthiae DSM_27839	95.034	0.5198	71.11	86.014	90.2025	52.4953
Pseudophaeobacter arcticus DSM_23566	Ruegeria intermedia CC_GIMAT_2_1	93.0707	0.4932	72.28	86.7908	90.1025	56.5859
Pseudophaeobacter arcticus DSM_23566	Ruegeria lacuscaerulensis ITI-1157	92.8184	0.4829	72.07	86.8452	90.2485	56.1101
Pseudophaeobacter arcticus DSM_23566	Ruegeria litorea R37_CECT_7639	94.3166	0.413	71.93	86.9893	90.4453	55.7149
Pseudophaeobacter arcticus DSM_23566	Ruegeria marina CGMCC_1.9108	94.0136	0.4984	71.52	86.1949	89.5023	55.1045
Pseudophaeobacter arcticus DSM_23566	Ruegeria marisrubri ZGT118	93.2065	0.461	72.64	86.4564	89.8731	55.5865
Pseudophaeobacter arcticus DSM_23566	Ruegeria mediterranea M17	94.2412	0.4156	71.89	86.8009	90.4515	55.3705
Pseudophaeobacter arcticus DSM_23566	Ruegeria meonggei CECT_8411	94.6259	0.5478	71.1	86.2532	90.3965	53.8792
Pseudophaeobacter arcticus DSM_23566	Ruegeria pomeroyi DSS-3	93.4959	0.4839	72.19	86.8688	89.8229	57.3282
Pseudophaeobacter arcticus DSM_23566	Ruegeria profundi ZGT108	93.0217	0.5338	71.4	85.267	89.4828	50.9433
Pseudophaeobacter arcticus DSM_23566	Tritonibacter horizontis O3.65	95.2639	0.435	74.06	87.967	91.1607	57.3334
Pseudophaeobacter leonis 306	Epibacterium mobile DSM_23403	91.8809	0.4493	72.57	78.0136	80.8881	49.3094
Pseudophaeobacter leonis 306	Epibacterium multivorans DSM_26470	92.973	0.4177	72.2	78.4722	81.0037	50.346
Pseudophaeobacter leonis 306	Epibacterium scottomollicae DSM_25328	93.5637	0.4603	72.47	78.0632	80.8689	50.5827
Pseudophaeobacter leonis 306	Epibacterium ulvae U95	92.3077	0.4224	71.9	77.4928	81.0549	45.1548
Pseudophaeobacter leonis 306	Ruegeria arenilitoris CECT_8715	92.0216	0.5069	71.38	77.5167	80.477	48.7343
Pseudophaeobacter leonis 306	Ruegeria atlantica CECT_4292	92.4119	0.5605	70.62	76.5976	80.0456	46.6749
Pseudophaeobacter leonis 306	Ruegeria conchae TW15	91.363	0.5447	70.83	76.4656	80.0962	45.4184
Pseudophaeobacter leonis 306	Ruegeria denitrificans CECT_5091	92.3545	0.5434	70.79	76.7316	80.1733	47.5032
Pseudophaeobacter leonis 306	Ruegeria Faecimaris HD_28_2	92.915	0.5809	70.9	76.81	80.3445	47.1128
Pseudophaeobacter leonis 306	Ruegeria halocynthiae DSM_27839	93.2341	0.5523	70.8	76.6377	80.2509	46.2132
Pseudophaeobacter leonis 306	Ruegeria intermedia CC_GIMAT_2_1	91.3455	0.5257	71.96	77.3866	80.2247	49.5937
Pseudophaeobacter leonis 306	Ruegeria lacuscaerulensis ITI-1157	91.2281	0.5154	71.78	77.3947	80.1914	49.4563
Pseudophaeobacter leonis 306	Ruegeria litorea R37_CECT_7639	92.9919	0.4455	71.76	77.9163	80.9349	49.3847
Pseudophaeobacter leonis 306	Ruegeria marina CGMCC_1.9108	92.1516	0.5309	71.17	76.9155	79.7755	48.1914
Pseudophaeobacter leonis 306	Ruegeria marisrubri ZGT118	91.7512	0.4935	72.12	77.0707	79.8965	49.0286
Pseudophaeobacter leonis 306	Ruegeria mediterranea M17	92.8475	0.4482	71.59	77.8165	80.9779	49.119
Pseudophaeobacter leonis 306	Ruegeria meonggei CECT_8411	92.7605	0.5803	70.48	76.6477	80.1568	47.6457
Pseudophaeobacter leonis 306	Ruegeria pomeroyi DSS-3	92.7989	0.5164	71.85	77.409	79.9398	50.2403
Pseudophaeobacter leonis 306	Ruegeria profundi ZGT108	91.498	0.5664	70.84	75.9733	79.5806	45.0307
Pseudophaeobacter leonis 306	Tritonibacter horizontis O3.65	94.9728	0.4676	72.46	77.6969	80.4347	49.9697
Pseudorhodobacter antarcticus CGMCC_1.10836	Gemmobacter megaterium DSM_26375	93.5074	0.6862	66.88	81.1013	86.722	51.0931
Pseudorhodobacter antarcticus CGMCC_1.10836	Gemmobacter nectariphilus DSM_15620	91.2433	0.668	67.09	81.2257	86.8418	52.0008
Pseudorhodobacter antarcticus CGMCC_1.10836	Rhodobacter azotoformans KA25	93.3602	0.5843	69.33	82.5024	88.0795	49.4708
Pseudorhodobacter antarcticus CGMCC_1.10836	Rhodobacter johrii JA192	93.4943	0.5893	68.77	82.6451	88.0015	48.5959
Pseudorhodobacter antarcticus CGMCC_1.10836	Rhodobacter megalophilus DSM_18937	93.6284	0.5951	68.84	82.629	88.0434	48.5355
Pseudorhodobacter antarcticus CGMCC_1.10836	Rhodobacter ovatus JA234	93.8967	0.5799	70.16	82.6217	88.0578	52.0174
Pseudorhodobacter antarcticus CGMCC_1.10836	Rhodobacter sphaeroides 2.4.1	93.6284	0.5966	69.18	82.6099	88.0408	48.4868
Pseudorhodobacter aquimaris KCTC_23043	Gemmobacter megaterium DSM_26375	93.2972	0.6479	67.52	80.348	84.945	50.8567
Pseudorhodobacter aquimaris KCTC_23043	Gemmobacter nectariphilus DSM_15620	92.0216	0.6297	67.43	80.5648	85.1329	51.7644
Pseudorhodobacter aquimaris KCTC_23043	Rhodobacter azotoformans KA25	95.5902	0.546	69.19	82.0513	86.3912	50.1816
Pseudorhodobacter aquimaris KCTC_23043	Rhodobacter johrii JA192	94.7761	0.551	68.86	82.0795	86.2296	49.3629
Pseudorhodobacter aquimaris KCTC_23043	Rhodobacter megalophilus DSM_18937	94.7761	0.5567	68.76	82.1648	86.3088	49.2611
Pseudorhodobacter aquimaris KCTC_23043	Rhodobacter ovatus JA234	95.7259	0.5416	70.55	81.9995	86.3131	52.1515
Pseudorhodobacter aquimaris KCTC_23043	Rhodobacter sphaeroides 2.4.1	94.7761	0.5583	69.04	82.0873	86.245	49.3141
Pseudorhodobacter ferrugineus DSM_5888	Gemmobacter megaterium DSM_26375	93.7584	0.6578	67.86	81.8255	86.8252	51.957
Pseudorhodobacter ferrugineus DSM_5888	Gemmobacter nectariphilus DSM_15620	91.689	0.6396	67.84	82.1317	87.074	52.8698
Pseudorhodobacter ferrugineus DSM_5888	Rhodobacter azotoformans KA25	94.4929	0.5559	70.31	83.5106	88.5498	50.35
Pseudorhodobacter ferrugineus DSM_5888	Rhodobacter johrii JA192	93.8214	0.5609	69.94	83.614	88.4144	49.6672
Pseudorhodobacter ferrugineus DSM_5888	Rhodobacter megalophilus DSM_18937	93.9557	0.5666	69.92	83.5418	88.411	49.5186
Pseudorhodobacter ferrugineus DSM_5888	Rhodobacter ovatus JA234	95.0302	0.5515	71	83.3428	88.2855	52.4678
Pseudorhodobacter ferrugineus DSM_5888	Rhodobacter sphaeroides 2.4.1	93.9557	0.5682	70.11	83.435	88.3026	49.4618
Pseudorhodobacter wandonensis KCTC_23672	Gemmobacter megaterium DSM_26375	94.9898	0.664	67.33	82.3848	86.9095	51.5257
Pseudorhodobacter wandonensis KCTC_23672	Gemmobacter nectariphilus DSM_15620	92.9006	0.6457	67.66	82.5662	87.1244	52.4975
Pseudorhodobacter wandonensis KCTC_23672	Rhodobacter azotoformans KA25	95.251	0.5621	69.58	84.1469	88.6837	50.1516
Pseudorhodobacter wandonensis KCTC_23672	Rhodobacter johrii JA192	95.3867	0.567	69.14	84.192	88.5602	49.2292
Pseudorhodobacter wandonensis KCTC_23672	Rhodobacter megalophilus DSM_18937	95.3867	0.5728	69.33	84.2479	88.658	49.1734
Pseudorhodobacter wandonensis KCTC_23672	Rhodobacter ovatus JA234	95.7938	0.5577	70.66	83.9641	88.572	52.7853
Pseudorhodobacter wandonensis KCTC_23672	Rhodobacter sphaeroides 2.4.1	95.3867	0.5744	69.56	84.1304	88.5635	49.1809
Pseudoruegeria haliotis DSM_29328	Pseudoruegeria marinistellae SF-16	97.1545	0.3539	74.45	89.0284	91.8759	57.5827
Pseudoruegeria haliotis DSM_29328	Rhodovulum kholense DSM_19783	92.3494	0.7014	65.98	83.2439	86.4014	56.3595
Pseudoruegeria haliotis DSM_29328	Rhodovulum robiginosum DSM_12329	92.2192	0.6778	66.83	83.2198	86.6224	56.157
Pseudoruegeria haliotis DSM_29328	Tropicimonas isoalkanivorans DSM_19548	95.1417	0.3775	73.4	88.1049	91.052	57.8448
Pseudoruegeria haliotis DSM_29328	Tropicimonas sediminicola DSM_29339	94.6549	0.2922	74.88	90.2919	92.4956	62.2872
Pseudoruegeria lutimaris DSM_25294	Pseudoruegeria marinistellae SF-16	96.7524	0.3621	75.23	88.8645	91.9378	59.4443
Pseudoruegeria lutimaris DSM_25294	Rhodovulum robiginosum DSM_12329	92.1675	0.6861	66.61	83.475	86.9111	58.4134
Pseudoruegeria lutimaris DSM_25294	Tropicimonas isoalkanivorans DSM_19548	94.9324	0.3857	73.96	88.0108	91.0745	58.8925
Pseudoruegeria lutimaris DSM_25294	Tropicimonas sediminicola DSM_29339	94.2606	0.3005	75.58	90.4	92.8009	64.5127
Pseudoruegeria marinistellae SF-16	Rhodovulum robiginosum DSM_12329	93.9066	0.6896	67.61	83.3906	86.6448	56.7658
Pseudoruegeria sabulilitoris GJMS-35	Pseudoruegeria marinistellae SF-16	98.4417	0.3535	75.13	88.9103	91.9799	59.6406
Pseudoruegeria sabulilitoris GJMS-35	Rhodovulum kholense DSM_19783	92.4949	0.701	65.69	83.676	86.8385	58.962
Pseudoruegeria sabulilitoris GJMS-35	Rhodovulum robiginosum DSM_12329	93.1034	0.6775	66.58	83.6271	87.0162	58.8402
Pseudoruegeria sabulilitoris GJMS-35	Tropicimonas isoalkanivorans DSM_19548	95.7461	0.3772	74.22	88.16	91.1507	59.0647
Pseudoruegeria sabulilitoris GJMS-35	Tropicimonas sediminicola DSM_29339	94.7262	0.2919	75.89	90.5059	92.8986	64.5968
Puniceibacterium antarcticum SM1211	Donghicola eburneus DSM_29127	94.1813	0.648	66.32	82.735	86.7532	51.3314
Puniceibacterium antarcticum SM1211	Donghicola tyrosinivorans DSM_100212	92.37	0.6455	66.39	82.8373	86.615	52.1425
Puniceibacterium antarcticum SM1211	Lutimaribacter pacificus W11_2B_1	92.3597	0.6386	69.01	84.4069	87.4949	57.5812
Puniceibacterium antarcticum SM1211	Lutimaribacter saemankumensis DSM_28010	92.6829	0.6236	68.75	84.227	87.6409	55.6747
Puniceibacterium antarcticum SM1211	Pelagicola litorisediminis CECT_8287	93.1803	0.6505	68.31	83.9551	87.9169	51.4149
Puniceibacterium antarcticum SM1211	Poseidonocella pacifica DSM_29316	93.7585	0.6605	67.97	82.9237	86.763	50.0071
Puniceibacterium antarcticum SM1211	Poseidonocella sedimentorum KMM_9023	93.4282	0.6684	67.18	83.4099	86.7286	54.0912
Puniceibacterium antarcticum SM1211	Pseudooceanicola antarcticus Ar-45	94.5763	0.6809	66.05	83.774	87.0892	55.8038
Puniceibacterium antarcticum SM1211	Pseudooceanicola marinus LMG_23705	94.2255	0.6839	65.64	83.3641	86.8172	56.0248
Puniceibacterium antarcticum SM1211	Pseudooceanicola nanhaiensis DSM_18065	92.2869	0.685	67.64	84.3764	87.4133	55.8942
Puniceibacterium antarcticum SM1211	Pseudooceanicola nitratireducens DSM_29619	93.4459	0.6752	66.4	83.6027	87.1652	56.4911
Puniceibacterium antarcticum SM1211	Roseovarius aestuarii CECT_7745	93.5135	0.6645	67.06	83.8846	87.6863	52.813
Puniceibacterium antarcticum SM1211	Roseovarius gaetbuli CECT_8370	94.1813	0.6877	68.52	84.5003	87.9596	54.6939
Puniceibacterium antarcticum SM1211	Roseovarius lutimaris DSM_28463	93.7796	0.6958	68.8	83.6725	87.2745	53.3601
Puniceibacterium antarcticum SM1211	Roseovarius marisflavi DSM_29327	94.1256	0.6834	68.11	84.2157	87.7836	54.2379
Puniceibacterium antarcticum SM1211	Roseovarius nubinhibens ISM	93.1081	0.6711	68.17	83.5988	86.6968	55.9994
Puniceibacterium antarcticum SM1211	Roseovarius pacificus DSM_29589	93.0405	0.6734	68.69	84.2726	87.9682	55.8139
Puniceibacterium antarcticum SM1211	Shimia aestuarii DSM_15283	92.6928	0.6722	68.17	83.8015	87.5091	54.171
Puniceibacterium antarcticum SM1211	Thalassobius gelatinovorus CECT_4357	92.7703	0.6574	68.07	83.1792	87.7455	53.3318
Puniceibacterium sediminis DSM_29052	Donghicola eburneus DSM_29127	94.2645	0.6436	66.76	83.4228	87.453	51.7691
Puniceibacterium sediminis DSM_29052	Donghicola tyrosinivorans DSM_100212	93.1849	0.6411	66.65	83.3597	87.144	52.4525
Puniceibacterium sediminis DSM_29052	Lutimaribacter pacificus W11_2B_1	92.65	0.6341	68.9	84.9535	88.0503	57.8697
Puniceibacterium sediminis DSM_29052	Lutimaribacter saemankumensis DSM_28010	93.3739	0.6192	69.39	84.6987	88.2292	56.224
Puniceibacterium sediminis DSM_29052	Pelagicola litorisediminis CECT_8287	93.8472	0.6461	69.04	84.5893	88.4437	51.5923
Puniceibacterium sediminis DSM_29052	Poseidonocella pacifica DSM_29316	93.9066	0.6561	68.36	83.4542	87.3323	50.1631
Puniceibacterium sediminis DSM_29052	Poseidonocella sedimentorum KMM_9023	93.0941	0.6639	67.5	83.9166	87.2237	54.0048
Puniceibacterium sediminis DSM_29052	Pseudooceanicola antarcticus Ar-45	94.1813	0.6765	66.58	84.1896	87.4991	56.4338
Puniceibacterium sediminis DSM_29052	Pseudooceanicola marinus LMG_23705	94.1774	0.6795	66.42	83.8165	87.3399	56.3247
Puniceibacterium sediminis DSM_29052	Pseudooceanicola nanhaiensis DSM_18065	92.6451	0.6806	67.56	84.6986	87.8174	56.2054
Puniceibacterium sediminis DSM_29052	Pseudooceanicola nitratireducens DSM_29619	93.8472	0.6708	67.01	84.1881	87.6886	56.9146
Puniceibacterium sediminis DSM_29052	Roseovarius aestuarii CECT_7745	94.1853	0.66	68.04	84.4039	88.1375	53.0049
Puniceibacterium sediminis DSM_29052	Roseovarius albus CECT_7450	93.7205	0.6974	67.63	83.3812	87.8953	49.3849
Puniceibacterium sediminis DSM_29052	Roseovarius gaetbuli CECT_8370	94.1256	0.6833	68.93	84.972	88.3463	54.6729
Puniceibacterium sediminis DSM_29052	Roseovarius lutimaris DSM_28463	93.7247	0.6913	68.75	84.1526	87.6877	53.4013
Puniceibacterium sediminis DSM_29052	Roseovarius marisflavi DSM_29327	94.1892	0.679	68.59	84.6374	88.1504	54.3209
Puniceibacterium sediminis DSM_29052	Roseovarius nubinhibens ISM	93.3739	0.6667	68.44	84.1413	87.1453	55.7206
Puniceibacterium sediminis DSM_29052	Roseovarius pacificus DSM_29589	93.5941	0.6689	68.34	84.8363	88.5254	56.2623
Puniceibacterium sediminis DSM_29052	Shimia aestuarii DSM_15283	92.2402	0.6678	68.46	84.3801	88.0495	54.5609
Puniceibacterium sediminis DSM_29052	Thalassobius gelatinovorus CECT_4357	92.5202	0.653	68.42	83.8574	88.362	53.4766
Rhodobacter aestuarii DSM_19945	Defluviimonas aquaemixtae CECT_8626	94.7797	0.6867	67.08	83.0988	87.0114	50.3318
Rhodobacter aestuarii DSM_19945	Defluviimonas denitrificans DSM_18921	93.2569	0.6771	67.36	83.9065	87.4165	54.1673
Rhodobacter aestuarii DSM_19945	Rhodobacter veldkampii DSM_11550	94.5497	0.5167	72.07	85.5608	88.809	56.9935
Rhodobacter aestuarii DSM_19945	Rhodobacter vinaykumarii JA123	97.025	0.5854	70.01	85.1043	88.0848	56.9061
Rhodobacter azotoformans KA25	Gemmobacter megaterium DSM_26375	94.3128	0.586	68.7	84.562	87.9702	58.3475
Rhodobacter azotoformans KA25	Gemmobacter nectariphilus DSM_15620	92.833	0.5677	69.06	85.1726	88.0991	61.6689
Rhodobacter azotoformans KA25	Haematobacter massiliensis CCUG_47968	94.8958	0.6901	67.19	84.612	87.6248	58.2279
Rhodobacter azotoformans KA25	Haematobacter missouriensis H1892	95.0508	0.6891	66.98	84.5266	87.5957	57.7082
Rhodobacter capsulatus DSM_1710	Defluviimonas aquaemixtae CECT_8626	93.122	0.6845	67.21	83.6634	86.9428	57.0882
Rhodobacter capsulatus DSM_1710	Defluviimonas denitrificans DSM_18921	94.0379	0.6749	67.85	84.4358	87.2674	61.0176
Rhodobacter capsulatus DSM_1710	Rhodobacter veldkampii DSM_11550	94.3068	0.5145	72.24	86.2264	88.879	62.375
Rhodobacter capsulatus DSM_1710	Rhodobacter vinaykumarii JA123	95.1417	0.5832	69.58	85.6024	88.0437	64.1774
Rhodobacter johrii JA192	Gemmobacter megaterium DSM_26375	94.9898	0.5909	68.13	84.577	87.8506	58.2723
Rhodobacter johrii JA192	Gemmobacter nectariphilus DSM_15620	93.6444	0.5727	68.82	85.2221	87.9917	61.2286
Rhodobacter johrii JA192	Haematobacter massiliensis CCUG_47968	95.7584	0.695	66.81	84.8601	87.687	58.576
Rhodobacter johrii JA192	Haematobacter missouriensis H1892	95.8644	0.694	66.62	84.7268	87.6085	57.7149
Rhodobacter maris JA276	Defluviimonas aquaemixtae CECT_8626	93.4371	0.6829	67.07	84.0274	87.131	55.7473
Rhodobacter maris JA276	Defluviimonas denitrificans DSM_18921	94.3881	0.6733	67.71	84.7963	87.472	58.4932
Rhodobacter maris JA276	Rhodobacter veldkampii DSM_11550	94.4624	0.5129	72.08	86.5055	89.0268	59.88
Rhodobacter maris JA276	Rhodobacter vinaykumarii JA123	96.1382	0.5816	70.47	86.1527	88.3141	61.8807
Rhodobacter megalophilus DSM_18937	Gemmobacter megaterium DSM_26375	95.1253	0.5967	68.32	84.4488	87.8284	58.1474
Rhodobacter megalophilus DSM_18937	Gemmobacter nectariphilus DSM_15620	93.6444	0.5784	69.18	85.2392	88.0423	60.9993
Rhodobacter megalophilus DSM_18937	Haematobacter massiliensis CCUG_47968	95.9022	0.7008	67.17	84.6826	87.6134	58.419
Rhodobacter megalophilus DSM_18937	Haematobacter missouriensis H1892	96	0.6998	66.61	84.5448	87.5618	57.5124
Rhodobacter ovatus JA234	Gemmobacter megaterium DSM_26375	94.6513	0.5816	69.28	84.4567	87.8971	59.705
Rhodobacter ovatus JA234	Gemmobacter nectariphilus DSM_15620	93.0358	0.5633	71.24	84.9346	87.9844	62.6092
Rhodobacter ovatus JA234	Haematobacter massiliensis CCUG_47968	95.0395	0.6857	68.32	84.2454	87.5087	56.5149
Rhodobacter ovatus JA234	Haematobacter missouriensis H1892	95.322	0.6847	68.03	84.0251	87.3616	56.0677
Rhodobacter sphaeroides 2.4.1	Gemmobacter megaterium DSM_26375	95.1253	0.5982	68.68	84.4662	87.7773	58.07
Rhodobacter sphaeroides 2.4.1	Gemmobacter nectariphilus DSM_15620	93.6444	0.58	68.67	85.2231	87.9875	61.0163
Rhodobacter sphaeroides 2.4.1	Haematobacter missouriensis H1892	96	0.7013	67.07	84.5604	87.5409	57.6095
Rhodobacter veldkampii DSM_11550	Defluviimonas aquaemixtae CECT_8626	93.2534	0.5803	70.6	85.3133	88.236	55.6953
Rhodobacter veldkampii DSM_11550	Defluviimonas denitrificans DSM_18921	94.0785	0.5707	70.87	85.6201	88.2602	60.1311
Rhodobacter veldkampii DSM_11550	Gemmobacter aquatilis DSM_3857	92.2346	0.6294	70.26	85.4338	88.2233	61.7445
Rhodobacter veldkampii DSM_11550	Gemmobacter caeni DSM_21823	92.7367	0.655	69.99	85.2632	88.0239	60.1059
Rhodobacter veldkampii DSM_11550	Gemmobacter megaterium DSM_26375	93.9519	0.6624	69.08	83.894	87.2206	59.1928
Rhodobacter veldkampii DSM_11550	Gemmobacter nectariphilus DSM_15620	93.172	0.6442	69.61	84.399	87.3763	61.4931
Rhodobacter veldkampii DSM_11550	Haematobacter massiliensis CCUG_47968	95.2372	0.6824	68.35	83.8555	86.9033	54.4667
Rhodobacter veldkampii DSM_11550	Haematobacter missouriensis H1892	95.3091	0.6813	68.01	83.6275	86.754	54.0873
Rhodobacter veldkampii DSM_11550	Pseudorhodobacter aquimaris KCTC_23043	94.1505	0.7009	68.78	80.7918	85.0314	51.8117
Rhodobacter veldkampii DSM_11550	Rhodobacter azotoformans KA25	94.5863	0.6389	70.16	85.8384	88.4869	60.5572
Rhodobacter veldkampii DSM_11550	Rhodobacter johrii JA192	94.5863	0.6438	70.39	85.6847	88.2566	59.8885
Rhodobacter veldkampii DSM_11550	Rhodobacter megalophilus DSM_18937	94.7302	0.6496	70.21	85.7579	88.369	59.7938
Rhodobacter veldkampii DSM_11550	Rhodobacter ovatus JA234	94.7302	0.6345	71.03	85.7804	88.3562	62.5447
Rhodobacter veldkampii DSM_11550	Rhodobacter sphaeroides 2.4.1	94.7302	0.6512	70.13	85.7179	88.3141	59.7087
Rhodobacter vinaykumarii JA123	Defluviimonas aquaemixtae CECT_8626	95.7288	0.649	68.19	83.9381	86.8462	58.2236
Rhodobacter vinaykumarii JA123	Defluviimonas denitrificans DSM_18921	93.8472	0.6394	68.53	84.2225	86.8137	61.6305
Rhodobacter vinaykumarii JA123	Gemmobacter aquatilis DSM_3857	93.6444	0.698	67.46	84.0215	86.5315	61.3613
Rhodobacter viridis JA737	Defluviimonas aquaemixtae CECT_8626	93.2569	0.678	67.17	83.4502	86.7114	56.8213
Rhodobacter viridis JA737	Defluviimonas denitrificans DSM_18921	94.1695	0.6684	67.84	84.2126	87.0704	59.8871
Rhodobacter viridis JA737	Rhodobacter veldkampii DSM_11550	94.3746	0.508	71.98	85.9382	88.6619	61.2032
Rhodobacter viridis JA737	Rhodobacter vinaykumarii JA123	95.4085	0.5767	69.41	85.4426	87.8934	63.3125
Rhodovulum imhoffii DSM_18064	Actibacterium ureilyticum LS-811	94.0541	0.6819	70.24	84.9667	88.2013	56.1257
Rhodovulum kholense DSM_19783	Actibacterium ureilyticum LS-811	93.4459	0.6754	69.12	85.4803	88.1313	63.4966
Rhodovulum robiginosum DSM_12329	Actibacterium pelagium JN33	93.7077	0.7009	68.69	83.628	87.291	53.8273
Rhodovulum robiginosum DSM_12329	Actibacterium ureilyticum LS-811	94.9221	0.6519	70.95	85.6288	88.3942	63.1902
Rhodovulum sulfidophilum DSM_1374	Actibacterium ureilyticum LS-811	93.6486	0.7001	69.28	85.6165	88.2488	63.416
Rhodovulum viride JA756	Actibacterium ureilyticum LS-811	93.2432	0.6769	69.26	85.6176	88.2563	63.637
Roseivivax halodurans JCM_10272	Marivita cryptomonadis CL-SK44	91.4015	0.6342	68.75	83.9803	87.5873	51.6111
Roseivivax halodurans JCM_10272	Marivita geojedonensis DPG-138	91.9431	0.6121	69.4	85.2135	88.2021	54.1728
Roseivivax halodurans JCM_10272	Marivita hallyeonensis DSM_29431	91.9431	0.6129	68.59	84.3749	87.7059	53.6155
Roseivivax halodurans JCM_10272	Puniceibacterium antarcticum SM1211	92.0624	0.6681	69.7	84.3177	87.349	53.8522
Roseivivax halodurans JCM_10272	Puniceibacterium sediminis DSM_29052	92.6152	0.6637	70.1	84.6062	87.7591	54.4531
Roseivivax halotolerans JCM_10271	Donghicola tyrosinivorans DSM_100212	92.9293	0.7008	65.95	83.0034	86.5224	50.0524
Roseivivax halotolerans JCM_10271	Lutimaribacter pacificus W11_2B_1	94.2974	0.6939	67.65	84.7729	87.5285	58.4486
Roseivivax halotolerans JCM_10271	Lutimaribacter saemankumensis DSM_28010	92.6302	0.6789	68.51	84.6589	87.8152	56.6639
Roseivivax halotolerans JCM_10271	Marivita cryptomonadis CL-SK44	93.5374	0.5489	69.59	85.552	89.1524	51.7075
Roseivivax halotolerans JCM_10271	Marivita geojedonensis DPG-138	93.4694	0.5268	70.09	85.9844	89.1007	53.8852
Roseivivax halotolerans JCM_10271	Marivita hallyeonensis DSM_29431	93.9456	0.5276	68.92	85.6166	89.0495	53.1605
Roseivivax halotolerans JCM_10271	Puniceibacterium antarcticum SM1211	91.8133	0.5829	70.3	85.2742	88.3388	53.3641
Roseivivax halotolerans JCM_10271	Puniceibacterium sediminis DSM_29052	91.8354	0.5785	70.8	85.7105	88.8693	53.7408
Roseivivax isoporae LMG_25204	Lutimaribacter saemankumensis DSM_28010	94.7797	0.6985	68.23	85.1045	87.871	59.7603
Roseivivax isoporae LMG_25204	Marivita cryptomonadis CL-SK44	92.0054	0.5685	68.64	85.5298	88.9351	53.7406
Roseivivax isoporae LMG_25204	Marivita geojedonensis DPG-138	92.0732	0.5465	69.68	86.2442	88.9216	55.8699
Roseivivax isoporae LMG_25204	Marivita hallyeonensis DSM_29431	92.2764	0.5472	68.48	85.8005	88.8313	55.4161
Roseivivax isoporae LMG_25204	Puniceibacterium antarcticum SM1211	92.8087	0.6025	70.95	86.0826	88.7853	55.86
Roseivivax isoporae LMG_25204	Puniceibacterium sediminis DSM_29052	93.7669	0.5981	70.83	86.3701	89.2256	56.3673
Roseivivax jejudonensis CECT_8625	Marivita cryptomonadis CL-SK44	91.1247	0.5881	68.61	84.9427	88.5922	52.3855
Roseivivax jejudonensis CECT_8625	Marivita geojedonensis DPG-138	91.8699	0.566	69.35	85.5668	88.619	54.5595
Roseivivax jejudonensis CECT_8625	Marivita hallyeonensis DSM_29431	91.5989	0.5668	68.9	85.2185	88.5256	54.1912
Roseivivax jejudonensis CECT_8625	Puniceibacterium antarcticum SM1211	91.9946	0.6221	69.88	85.1213	88.2447	54.1908
Roseivivax jejudonensis CECT_8625	Puniceibacterium sediminis DSM_29052	92.6152	0.6177	70.61	85.4709	88.7378	54.7552
Roseivivax lentus DSM_29430	Lutimaribacter pacificus W11_2B_1	94.8405	0.6986	67.88	85.3365	87.8386	63.1398
Roseivivax lentus DSM_29430	Lutimaribacter saemankumensis DSM_28010	92.6302	0.6836	68.39	85.2922	88.1399	60.4594
Roseivivax lentus DSM_29430	Marivita cryptomonadis CL-SK44	94.898	0.5536	69.83	85.8358	89.3889	54.3019
Roseivivax lentus DSM_29430	Marivita geojedonensis DPG-138	95.5102	0.5316	70.54	86.666	89.5663	56.3738
Roseivivax lentus DSM_29430	Marivita hallyeonensis DSM_29431	94.966	0.5323	69.77	86.2136	89.5021	55.7745
Roseivivax lentus DSM_29430	Puniceibacterium antarcticum SM1211	93.0988	0.5876	70.72	85.8182	88.6897	56.7184
Roseivivax lentus DSM_29430	Puniceibacterium sediminis DSM_29052	93.7247	0.5832	70.9	86.2249	88.956	56.7013
Roseivivax marinus DSM_27511	Marivita cryptomonadis CL-SK44	91.3279	0.6289	68.44	84.6383	88.3197	52.9758
Roseivivax marinus DSM_27511	Marivita geojedonensis DPG-138	91.5312	0.6069	69.04	85.2396	88.2668	54.9638
Roseivivax marinus DSM_27511	Marivita hallyeonensis DSM_29431	92.0054	0.6076	68.68	84.8464	88.2621	54.4182
Roseivivax marinus DSM_27511	Puniceibacterium antarcticum SM1211	91.9946	0.6629	70.27	84.7814	88.0668	54.8987
Roseivivax marinus DSM_27511	Puniceibacterium sediminis DSM_29052	93.0894	0.6585	70.68	85.2408	88.5929	55.5975
Roseobacter denitrificans OCh_114_DSM_7001	Lutimaribacter pacificus W11_2B_1	93.2972	0.6964	68.08	83.399	87.076	53.4088
Roseobacter denitrificans OCh_114_DSM_7001	Lutimaribacter saemankumensis DSM_28010	91.4363	0.6815	68.59	83.5557	87.4224	52.1242
Roseobacter denitrificans OCh_114_DSM_7001	Planktotalea arctica IMCC9565	93.6913	0.5637	68.93	83.2494	87.841	48.1536
Roseobacter denitrificans OCh_114_DSM_7001	Planktotalea frisia SH6-1	93.9905	0.575	68.6	82.3527	87.7151	45.2346
Roseobacter denitrificans OCh_114_DSM_7001	Shimia aestuarii DSM_15283	94.5726	0.6641	68.36	83.7208	87.6823	50.7238
Roseobacter litoralis Och_149	Lutimaribacter pacificus W11_2B_1	93.2295	0.686	67.62	83.4999	87.4081	51.1814
Roseobacter litoralis Och_149	Lutimaribacter saemankumensis DSM_28010	91.3688	0.6711	68.3	83.58	87.831	50.1955
Roseobacter litoralis Och_149	Pelagicola litorisediminis CECT_8287	93.1034	0.698	68.41	83.6636	88.3814	48.8058
Roseobacter litoralis Och_149	Planktotalea arctica IMCC9565	94.4295	0.5533	69.04	83.4776	88.2232	47.4811
Roseobacter litoralis Och_149	Planktotalea frisia SH6-1	94.7333	0.5646	68.29	82.5864	88.0847	45.4427
Roseobacter litoralis Och_149	Shimia abyssi DSM_100673	94.6404	0.6943	68.02	83.0391	87.8978	47.0682
Roseobacter litoralis Och_149	Shimia aestuarii DSM_15283	94.5726	0.6537	68.18	83.8687	88.2232	49.3468
Roseovarius aestuarii CECT_7745	Actibacterium ureilyticum LS-811	92.9635	0.6881	67.28	84.9965	88.6675	56.8518
Roseovarius aestuarii CECT_7745	Lutimaribacter pacificus W11_2B_1	92.9777	0.5484	69.39	85.6867	88.9445	57.3763
Roseovarius aestuarii CECT_7745	Lutimaribacter saemankumensis DSM_28010	92.6401	0.5335	69.64	85.7166	89.2785	55.4751
Roseovarius aestuarii CECT_7745	Pseudooceanicola antarcticus Ar-45	92.8427	0.6251	66.48	84.2012	87.7739	54.2163
Roseovarius aestuarii CECT_7745	Pseudooceanicola atlanticus 2II-s11g	93.8389	0.6736	67.07	84.3668	88.1615	54.8026
Roseovarius aestuarii CECT_7745	Pseudooceanicola batsensis HTCC2597	93.2432	0.6581	66.8	83.9385	87.2562	53.3052
Roseovarius aestuarii CECT_7745	Pseudooceanicola marinus LMG_23705	94.6477	0.6281	65.97	84.1226	87.7157	54.3847
Roseovarius aestuarii CECT_7745	Pseudooceanicola nanhaiensis DSM_18065	92.2973	0.6292	67.05	84.686	88.1077	54.0455
Roseovarius aestuarii CECT_7745	Pseudooceanicola nitratireducens DSM_29619	94.5047	0.6193	66.91	84.4657	88.0505	54.5492
Roseovarius aestuarii CECT_7745	Shimia abyssi DSM_100673	93.843	0.6925	68.34	84.3675	88.8615	49.4963
Roseovarius aestuarii CECT_7745	Shimia aestuarii DSM_15283	94.1137	0.6518	69.01	85.4804	89.0607	53.1429
Roseovarius aestuarii CECT_7745	Shimia haliotis DSM_28453	95.0609	0.7002	68.12	84.3248	88.481	50.1214
Roseovarius aestuarii CECT_7745	Thalassobius autumnalis CECT_5118	94.3166	0.6169	68.46	84.937	88.8011	52.7179
Roseovarius aestuarii CECT_7745	Thalassobius gelatinovorus CECT_4357	95.0676	0.5673	68.83	84.9528	89.5084	53.71
Roseovarius aestuarii CECT_7745	Thalassobius mediterraneus CECT_5383	94.249	0.6374	68.42	84.2046	88.0991	51.4339
Roseovarius albus CECT_7450	Lutimaribacter pacificus W11_2B_1	92.5625	0.5858	68.65	84.5875	88.619	50.4606
Roseovarius albus CECT_7450	Lutimaribacter saemankumensis DSM_28010	92.4222	0.5709	68.79	84.6413	88.9965	50.2649
Roseovarius albus CECT_7450	Pseudooceanicola antarcticus Ar-45	92.7654	0.6624	66.2	83.2291	87.6878	49.0404
Roseovarius albus CECT_7450	Pseudooceanicola batsensis HTCC2597	92.8281	0.6955	67.08	82.6539	86.9285	46.9459
Roseovarius albus CECT_7450	Pseudooceanicola marinus LMG_23705	94.7154	0.6654	65.83	83.0554	87.6933	49.1715
Roseovarius albus CECT_7450	Pseudooceanicola nanhaiensis DSM_18065	91.8754	0.6666	66.81	83.4107	87.7614	47.4249
Roseovarius albus CECT_7450	Pseudooceanicola nitratireducens DSM_29619	93.5003	0.6567	67.23	83.488	88.1657	49.7341
Roseovarius albus CECT_7450	Shimia aestuarii DSM_15283	93.8305	0.6892	68.6	84.8374	89.1616	50.3864
Roseovarius albus CECT_7450	Thalassobius autumnalis CECT_5118	94.4407	0.6543	68.34	84.5245	88.8804	51.0302
Roseovarius albus CECT_7450	Thalassobius gelatinovorus CECT_4357	94.5836	0.6047	68.75	84.4212	89.3942	50.0411
Roseovarius albus CECT_7450	Thalassobius mediterraneus CECT_5383	94.6441	0.6748	68.69	83.9531	88.2696	50.69
Roseovarius atlanticus R12B	Lutimaribacter pacificus W11_2B_1	93.4548	0.6471	71.43	85.5503	88.3703	62.4891
Roseovarius atlanticus R12B	Lutimaribacter saemankumensis DSM_28010	93.7247	0.6322	69.53	85.2951	88.6847	59.6518
Roseovarius atlanticus R12B	Thalassobius gelatinovorus CECT_4357	92.7175	0.666	68.19	83.1454	87.6922	53.1972
Roseovarius azorensis DSM_100674	Lutimaribacter pacificus W11_2B_1	92.5625	0.616	70.86	86.333	88.8891	61.4818
Roseovarius azorensis DSM_100674	Lutimaribacter saemankumensis DSM_28010	92.0946	0.6011	70.7	85.8696	88.7182	58.3831
Roseovarius azorensis DSM_100674	Pseudooceanicola antarcticus Ar-45	92.3649	0.6927	67	84.2162	87.13	56.8019
Roseovarius azorensis DSM_100674	Pseudooceanicola marinus LMG_23705	92.7654	0.6957	66.72	84.0136	86.8893	57.0097
Roseovarius azorensis DSM_100674	Pseudooceanicola nanhaiensis DSM_18065	91.6779	0.6968	68.86	84.8287	87.4889	57.772
Roseovarius azorensis DSM_100674	Pseudooceanicola nitratireducens DSM_29619	91.8919	0.6869	67.52	84.3523	87.2658	56.2717
Roseovarius azorensis DSM_100674	Thalassobius autumnalis CECT_5118	92.3545	0.6845	68.97	84.3769	87.4374	52.1528
Roseovarius azorensis DSM_100674	Thalassobius gelatinovorus CECT_4357	93.3739	0.6349	69.31	84.4085	88.3904	54.1106
Roseovarius confluentis SAG6	Lutimaribacter pacificus W11_2B_1	93.6572	0.6503	69.84	85.4736	88.3839	61.7036
Roseovarius confluentis SAG6	Lutimaribacter saemankumensis DSM_28010	93.6572	0.6354	69.5	85.1995	88.5904	59.3504
Roseovarius confluentis SAG6	Thalassobius gelatinovorus CECT_4357	92.8523	0.6692	68.51	83.0583	87.5894	53.0282
Roseovarius gaetbuli CECT_8370	Lutimaribacter pacificus W11_2B_1	92.5152	0.5717	70.11	85.9279	89.0586	58.7606
Roseovarius gaetbuli CECT_8370	Lutimaribacter saemankumensis DSM_28010	93.2432	0.5568	70.45	85.9815	89.3129	57.0549
Roseovarius gaetbuli CECT_8370	Pseudooceanicola antarcticus Ar-45	92.4949	0.6483	66.98	84.4472	87.7388	55.5817
Roseovarius gaetbuli CECT_8370	Pseudooceanicola atlanticus 2II-s11g	93.5047	0.6969	67.81	84.3329	88.1233	55.4036
Roseovarius gaetbuli CECT_8370	Pseudooceanicola batsensis HTCC2597	92.3752	0.6814	67.87	83.7774	87.0101	53.9893
Roseovarius gaetbuli CECT_8370	Pseudooceanicola marinus LMG_23705	93.3649	0.6513	66.9	84.1908	87.5565	55.2282
Roseovarius gaetbuli CECT_8370	Pseudooceanicola nanhaiensis DSM_18065	92.1727	0.6525	68.01	84.7914	88.1598	54.908
Roseovarius gaetbuli CECT_8370	Pseudooceanicola nitratireducens DSM_29619	92.9198	0.6426	67.99	84.5082	87.9605	55.6977
Roseovarius gaetbuli CECT_8370	Shimia aestuarii DSM_15283	92.915	0.6751	69.42	85.2129	88.7371	54.8519
Roseovarius gaetbuli CECT_8370	Thalassobius autumnalis CECT_5118	92.7126	0.6402	69.06	84.7036	88.3309	53.1774
Roseovarius gaetbuli CECT_8370	Thalassobius gelatinovorus CECT_4357	94.2684	0.5906	69.69	84.8264	89.209	53.9034
Roseovarius gaetbuli CECT_8370	Thalassobius mediterraneus CECT_5383	92.78	0.6607	69.07	84.1734	87.7295	52.0689
Roseovarius halotolerans DSM_29507	Lutimaribacter pacificus W11_2B_1	93.9107	0.6067	71.75	87.2512	89.8242	64.0506
Roseovarius halotolerans DSM_29507	Lutimaribacter saemankumensis DSM_28010	94.3166	0.5917	70.76	86.6373	89.6346	60.7759
Roseovarius halotolerans DSM_29507	Pseudooceanicola antarcticus Ar-45	92.7076	0.6833	67.4	84.1108	87.0166	59.839
Roseovarius halotolerans DSM_29507	Pseudooceanicola marinus LMG_23705	93.6357	0.6863	66.89	84.1925	87.0189	59.7954
Roseovarius halotolerans DSM_29507	Pseudooceanicola nanhaiensis DSM_18065	93.3108	0.6874	69.19	84.82	87.3622	60.1616
Roseovarius halotolerans DSM_29507	Pseudooceanicola nitratireducens DSM_29619	93.9148	0.6776	68.01	84.3223	87.3241	58.3552
Roseovarius halotolerans DSM_29507	Thalassobius autumnalis CECT_5118	93.9783	0.6751	69.54	84.459	87.7236	53.4126
Roseovarius halotolerans DSM_29507	Thalassobius gelatinovorus CECT_4357	94.7867	0.6255	70.02	84.2278	88.5011	54.9944
Roseovarius halotolerans DSM_29507	Thalassobius mediterraneus CECT_5383	93.7754	0.6956	69.32	83.6797	87.0716	52.3565
Roseovarius indicus B108	Lutimaribacter pacificus W11_2B_1	93.2524	0.5993	71.03	86.4905	89.1795	62.6751
Roseovarius indicus B108	Lutimaribacter saemankumensis DSM_28010	93.6572	0.5843	69.54	85.9416	89.0361	60.163
Roseovarius indicus B108	Pseudooceanicola antarcticus Ar-45	92.5152	0.6759	66.78	84.6914	87.7036	60.9567
Roseovarius indicus B108	Pseudooceanicola marinus LMG_23705	93.1664	0.6789	65.53	84.5101	87.5042	61.1472
Roseovarius indicus B108	Pseudooceanicola nanhaiensis DSM_18065	92.9825	0.68	68.57	85.1918	88.0026	62.4091
Roseovarius indicus B108	Pseudooceanicola nitratireducens DSM_29619	93.0894	0.6702	67.02	84.8522	88.0148	59.3468
Roseovarius indicus B108	Thalassobius autumnalis CECT_5118	92.6351	0.6677	68.18	84.5935	88.178	53.5026
Roseovarius indicus B108	Thalassobius gelatinovorus CECT_4357	92.7752	0.6181	68.51	84.5604	89.0332	53.8778
Roseovarius indicus B108	Thalassobius mediterraneus CECT_5383	92.4324	0.6882	68.55	83.972	87.6221	52.1672
Roseovarius litoreus 1	Lutimaribacter pacificus W11_2B_1	93.843	0.6087	71.16	85.9637	88.9305	61.7255
Roseovarius litoreus 1	Lutimaribacter saemankumensis DSM_28010	94.3166	0.5937	70.96	86.1404	89.4486	59.7681
Roseovarius litoreus 1	Pseudooceanicola antarcticus Ar-45	92.5726	0.6853	67.19	84.2096	87.4687	58.2988
Roseovarius litoreus 1	Pseudooceanicola marinus LMG_23705	93.4326	0.6883	67.04	84.0062	87.3087	58.1886
Roseovarius litoreus 1	Pseudooceanicola nanhaiensis DSM_18065	92.9054	0.6894	68.54	84.7952	87.8607	58.4271
Roseovarius litoreus 1	Pseudooceanicola nitratireducens DSM_29619	93.2387	0.6796	68.06	84.3149	87.6317	57.7072
Roseovarius litoreus 1	Thalassobius autumnalis CECT_5118	93.7754	0.6771	69.21	84.3114	87.9232	53.2704
Roseovarius litoreus 1	Thalassobius gelatinovorus CECT_4357	94.3805	0.6275	69.79	84.3232	88.9884	54.9632
Roseovarius litoreus 1	Thalassobius mediterraneus CECT_5383	93.7077	0.6976	69.69	83.7337	87.5686	52.3291
Roseovarius lutimaris DSM_28463	Lutimaribacter pacificus W11_2B_1	92.9006	0.5797	70.36	85.6094	88.7223	57.6537
Roseovarius lutimaris DSM_28463	Lutimaribacter saemankumensis DSM_28010	93.0405	0.5648	70.18	85.1417	88.5063	55.7844
Roseovarius lutimaris DSM_28463	Pseudooceanicola antarcticus Ar-45	92.3649	0.6563	67.07	83.763	87.1631	53.8452
Roseovarius lutimaris DSM_28463	Pseudooceanicola batsensis HTCC2597	92.8958	0.6894	68.01	83.6556	86.8821	52.9505
Roseovarius lutimaris DSM_28463	Pseudooceanicola marinus LMG_23705	93.1711	0.6593	66.32	83.6607	87.126	53.7179
Roseovarius lutimaris DSM_28463	Pseudooceanicola nanhaiensis DSM_18065	92.7605	0.6605	68.29	84.1639	87.5604	53.228
Roseovarius lutimaris DSM_28463	Pseudooceanicola nitratireducens DSM_29619	93.3784	0.6506	67.38	83.7412	87.2983	54.2161
Roseovarius lutimaris DSM_28463	Shimia aestuarii DSM_15283	93.3018	0.6831	69.15	84.6198	88.1068	53.4933
Roseovarius lutimaris DSM_28463	Thalassobius autumnalis CECT_5118	93.5047	0.6482	69.21	84.0009	87.595	51.9723
Roseovarius lutimaris DSM_28463	Thalassobius gelatinovorus CECT_4357	95.1318	0.5986	69.59	84.0907	88.36	53.1042
Roseovarius lutimaris DSM_28463	Thalassobius mediterraneus CECT_5383	93.5724	0.6687	69.45	83.6086	87.2512	51.1042
Roseovarius marisflavi DSM_29327	Lutimaribacter pacificus W11_2B_1	92.1938	0.5674	70.09	85.8502	88.9897	58.5489
Roseovarius marisflavi DSM_29327	Lutimaribacter saemankumensis DSM_28010	92.8523	0.5525	70.29	85.8585	89.2435	56.6895
Roseovarius marisflavi DSM_29327	Pseudooceanicola antarcticus Ar-45	92.3752	0.644	66.95	84.2031	87.6086	55.1083
Roseovarius marisflavi DSM_29327	Pseudooceanicola atlanticus 2II-s11g	93.1128	0.6926	67.89	84.2064	87.9455	55.0875
Roseovarius marisflavi DSM_29327	Pseudooceanicola batsensis HTCC2597	92.0539	0.6771	68.02	83.6701	86.8858	53.8375
Roseovarius marisflavi DSM_29327	Pseudooceanicola marinus LMG_23705	93.1034	0.647	66.78	83.9857	87.4678	54.7829
Roseovarius marisflavi DSM_29327	Pseudooceanicola nanhaiensis DSM_18065	91.7172	0.6482	67.88	84.5907	88.0104	54.5373
Roseovarius marisflavi DSM_29327	Pseudooceanicola nitratireducens DSM_29619	93.1128	0.6383	67.7	84.3185	87.8607	55.3152
Roseovarius marisflavi DSM_29327	Shimia aestuarii DSM_15283	92.5926	0.6708	69.19	85.0732	88.6328	54.3954
Roseovarius marisflavi DSM_29327	Thalassobius autumnalis CECT_5118	92.3906	0.6359	68.82	84.5487	88.2766	52.8676
Roseovarius marisflavi DSM_29327	Thalassobius gelatinovorus CECT_4357	94.0108	0.5863	69.64	84.6048	89.0484	53.557
Roseovarius marisflavi DSM_29327	Thalassobius mediterraneus CECT_5383	92.4579	0.6564	69.06	83.9682	87.6363	51.7368
Roseovarius mucosus DSM_17069	Lutimaribacter pacificus W11_2B_1	91.9649	0.6154	70.72	85.4383	88.4625	58.2577
Roseovarius mucosus DSM_17069	Lutimaribacter saemankumensis DSM_28010	92.1212	0.6005	70.55	85.5515	88.9714	56.1377
Roseovarius mucosus DSM_17069	Pseudooceanicola antarcticus Ar-45	92.5926	0.6921	67.33	84.0009	87.2748	54.9722
Roseovarius mucosus DSM_17069	Pseudooceanicola marinus LMG_23705	93.2432	0.6951	66.53	83.8447	87.1262	54.8921
Roseovarius mucosus DSM_17069	Pseudooceanicola nanhaiensis DSM_18065	92.2973	0.6962	68.86	84.4534	87.6422	55.0883
Roseovarius mucosus DSM_17069	Pseudooceanicola nitratireducens DSM_29619	92.6928	0.6863	67.8	83.9318	87.4171	54.3839
Roseovarius mucosus DSM_17069	Thalassobius autumnalis CECT_5118	91.8809	0.6839	69.34	84.3473	87.7501	51.4065
Roseovarius mucosus DSM_17069	Thalassobius gelatinovorus CECT_4357	93.1711	0.6343	68.94	84.2856	88.5908	52.3867
Roseovarius nanhaiticus DSM_29590	Lutimaribacter pacificus W11_2B_1	93.0311	0.592	68.44	85.1242	88.0647	59.894
Roseovarius nanhaiticus DSM_29590	Lutimaribacter saemankumensis DSM_28010	91.9703	0.577	68.44	85.0698	88.2226	57.9891
Roseovarius nanhaiticus DSM_29590	Pseudooceanicola antarcticus Ar-45	92.3077	0.6686	65.93	83.8993	87.1436	58.3056
Roseovarius nanhaiticus DSM_29590	Pseudooceanicola batsensis HTCC2597	92.6879	0.7017	66.91	83.425	86.5175	57.0706
Roseovarius nanhaiticus DSM_29590	Pseudooceanicola marinus LMG_23705	92.9006	0.6716	65.56	83.8659	87.0717	58.2759
Roseovarius nanhaiticus DSM_29590	Pseudooceanicola nanhaiensis DSM_18065	92.4848	0.6727	67.5	84.4643	87.3744	58.816
Roseovarius nanhaiticus DSM_29590	Pseudooceanicola nitratireducens DSM_29619	93.5003	0.6629	66.32	83.9139	87.1514	56.5303
Roseovarius nanhaiticus DSM_29590	Shimia aestuarii DSM_15283	93.2972	0.6954	67.25	84.2826	87.7505	53.858
Roseovarius nanhaiticus DSM_29590	Thalassobius autumnalis CECT_5118	93.1618	0.6604	67.37	83.9695	87.4382	52.2021
Roseovarius nanhaiticus DSM_29590	Thalassobius gelatinovorus CECT_4357	93.5091	0.6108	67.43	83.9079	88.1312	52.2945
Roseovarius nanhaiticus DSM_29590	Thalassobius mediterraneus CECT_5383	93.0941	0.681	67.43	83.233	86.7705	51.2587
Roseovarius nitratireducens TFZ	Lutimaribacter pacificus W11_2B_1	91.9595	0.6818	69.45	85.6241	88.1892	62.006
Roseovarius nitratireducens TFZ	Lutimaribacter saemankumensis DSM_28010	92.1622	0.6668	69.82	85.3553	88.3142	58.7233
Roseovarius nitratireducens TFZ	Thalassobius gelatinovorus CECT_4357	93.6401	0.7006	68.44	83.7912	87.9682	51.9815
Roseovarius nubinhibens ISM	Actibacterium ureilyticum LS-811	92.2192	0.6948	68.62	84.9225	87.6258	60.0991
Roseovarius nubinhibens ISM	Lutimaribacter pacificus W11_2B_1	92.3025	0.5551	69.71	85.6576	88.0322	60.9852
Roseovarius nubinhibens ISM	Lutimaribacter saemankumensis DSM_28010	92.0999	0.5402	69.46	85.4454	88.3012	58.6086
Roseovarius nubinhibens ISM	Pseudooceanicola antarcticus Ar-45	92.235	0.6317	67.1	84.343	86.9285	58.9822
Roseovarius nubinhibens ISM	Pseudooceanicola atlanticus 2II-s11g	92.7556	0.6802	67.91	84.2929	87.1698	58.206
Roseovarius nubinhibens ISM	Pseudooceanicola batsensis HTCC2597	92.7027	0.6648	67.99	83.7546	86.2823	57.6373
Roseovarius nubinhibens ISM	Pseudooceanicola marinus LMG_23705	94.9187	0.6347	66.44	84.1142	86.7912	58.7193
Roseovarius nubinhibens ISM	Pseudooceanicola nanhaiensis DSM_18065	91.8243	0.6359	67.98	84.9664	87.2611	59.4583
Roseovarius nubinhibens ISM	Pseudooceanicola nitratireducens DSM_29619	93.8942	0.626	67.38	84.4598	87.249	58.0982
Roseovarius nubinhibens ISM	Shimia abyssi DSM_100673	93.4371	0.6991	67.82	83.7329	87.7233	50.6928
Roseovarius nubinhibens ISM	Shimia aestuarii DSM_15283	93.5047	0.6585	69.01	85.0265	87.9887	56.6689
Roseovarius nubinhibens ISM	Thalassobius autumnalis CECT_5118	93.9783	0.6236	68.49	84.7549	87.6279	54.6231
Roseovarius nubinhibens ISM	Thalassobius gelatinovorus CECT_4357	94.3919	0.574	68.55	84.2382	88.2157	54.6113
Roseovarius nubinhibens ISM	Thalassobius mediterraneus CECT_5383	93.9107	0.6441	69.02	84.1755	87.0929	52.9174
Roseovarius pacificus DSM_29589	Actibacterium ureilyticum LS-811	93.6401	0.697	68.83	85.5214	88.6467	61.5777
Roseovarius pacificus DSM_29589	Lutimaribacter pacificus W11_2B_1	94.5159	0.5574	71.94	86.7791	89.4891	63.6949
Roseovarius pacificus DSM_29589	Lutimaribacter saemankumensis DSM_28010	94.4482	0.5424	70.83	86.7323	89.7861	61.2083
Roseovarius pacificus DSM_29589	Pseudooceanicola antarcticus Ar-45	92.6351	0.634	67.49	84.8159	88.0815	59.069
Roseovarius pacificus DSM_29589	Pseudooceanicola atlanticus 2II-s11g	93.2249	0.6825	68.64	85.0764	88.4352	59.6498
Roseovarius pacificus DSM_29589	Pseudooceanicola batsensis HTCC2597	92.9006	0.667	68.66	84.5453	87.5486	57.8904
Roseovarius pacificus DSM_29589	Pseudooceanicola marinus LMG_23705	93.2341	0.637	67.01	84.715	87.9777	59.3948
Roseovarius pacificus DSM_29589	Pseudooceanicola nanhaiensis DSM_18065	92.9682	0.6381	68.63	85.3736	88.4006	58.6536
Roseovarius pacificus DSM_29589	Pseudooceanicola nitratireducens DSM_29619	93.5091	0.6283	67.7	84.8986	88.3395	59.1802
Roseovarius pacificus DSM_29589	Shimia abyssi DSM_100673	93.6357	0.7014	68.05	84.3683	88.7037	51.1035
Roseovarius pacificus DSM_29589	Shimia aestuarii DSM_15283	93.6357	0.6607	69.42	85.7483	89.029	56.676
Roseovarius pacificus DSM_29589	Thalassobius autumnalis CECT_5118	93.7035	0.6258	69.41	85.3204	88.787	54.9734
Roseovarius pacificus DSM_29589	Thalassobius gelatinovorus CECT_4357	94.2412	0.5762	70.18	85.2633	89.585	56.3734
Roseovarius pacificus DSM_29589	Thalassobius mediterraneus CECT_5383	93.5003	0.6463	69.83	84.7077	88.253	54.1446
Roseovarius salinarum N53	Lutimaribacter pacificus W11_2B_1	92.2245	0.6952	70.09	85.4307	88.0304	63.0336
Roseovarius salinarum N53	Lutimaribacter saemankumensis DSM_28010	92.4273	0.6803	70.43	85.2142	88.2035	59.98
Roseovarius tolerans DSM_11457	Lutimaribacter pacificus W11_2B_1	91.9757	0.6122	70.69	85.5491	88.4446	61.1607
Roseovarius tolerans DSM_11457	Lutimaribacter saemankumensis DSM_28010	92.5826	0.5972	70.84	85.6307	88.8059	58.5592
Roseovarius tolerans DSM_11457	Pseudooceanicola antarcticus Ar-45	92.9872	0.6888	67.46	84.0473	87.2002	58.1494
Roseovarius tolerans DSM_11457	Pseudooceanicola marinus LMG_23705	93.3784	0.6918	67.15	83.8552	87.1196	57.7826
Roseovarius tolerans DSM_11457	Pseudooceanicola nanhaiensis DSM_18065	92.0378	0.6929	68.13	84.5826	87.4578	58.9953
Roseovarius tolerans DSM_11457	Pseudooceanicola nitratireducens DSM_29619	92.6928	0.6831	67.69	84.0468	87.3625	56.6377
Roseovarius tolerans DSM_11457	Thalassobius autumnalis CECT_5118	92.1727	0.6806	69	84.0253	87.4035	52.2749
Roseovarius tolerans DSM_11457	Thalassobius gelatinovorus CECT_4357	93.0593	0.631	69.79	84.1061	88.4024	53.4547
Roseovarius tolerans DSM_11457	Thalassobius mediterraneus CECT_5383	92.3752	0.7011	68.7	83.2605	86.774	51.2494
Ruegeria arenilitoris CECT_8715	Actibacterium ureilyticum LS-811	91.8464	0.6901	67.96	85.3894	88.4714	60.877
Ruegeria arenilitoris CECT_8715	Lutimaribacter pacificus W11_2B_1	92.9054	0.6517	69.16	86.4301	89.1781	61.465
Ruegeria arenilitoris CECT_8715	Lutimaribacter saemankumensis DSM_28010	93.0847	0.6368	69.77	86.335	89.5348	59.5088
Ruegeria arenilitoris CECT_8715	Marivita cryptomonadis CL-SK44	92.9006	0.6915	68.52	84.7866	88.6463	53.7363
Ruegeria arenilitoris CECT_8715	Marivita geojedonensis DPG-138	93.3739	0.6694	69.01	86.2391	89.4852	55.099
Ruegeria arenilitoris CECT_8715	Marivita hallyeonensis DSM_29431	92.5625	0.6702	68.5	85.0145	88.8014	53.4229
Ruegeria arenilitoris CECT_8715	Pelagicola litorisediminis CECT_8287	93.2524	0.6637	69.25	85.0243	88.8809	52.4041
Ruegeria arenilitoris CECT_8715	Planktotalea arctica IMCC9565	92.349	0.6065	68.8	84.2016	88.3936	49.0645
Ruegeria arenilitoris CECT_8715	Planktotalea frisia SH6-1	92.7126	0.6178	68.29	83.2317	88.1712	44.8464
Ruegeria arenilitoris CECT_8715	Pseudooceanicola antarcticus Ar-45	93.8692	0.6941	66.83	84.7666	87.8582	59.3585
Ruegeria arenilitoris CECT_8715	Pseudooceanicola marinus LMG_23705	93.4237	0.6971	66.52	84.3332	87.5189	59.161
Ruegeria arenilitoris CECT_8715	Pseudooceanicola nanhaiensis DSM_18065	91.5483	0.6982	67.32	84.9688	87.8687	58.5572
Ruegeria arenilitoris CECT_8715	Pseudooceanicola nitratireducens DSM_29619	92.1675	0.6884	67.77	84.8411	88.1106	59.1848
Ruegeria arenilitoris CECT_8715	Puniceibacterium antarcticum SM1211	92.8814	0.6981	67.54	83.8745	87.4737	55.5253
Ruegeria arenilitoris CECT_8715	Puniceibacterium sediminis DSM_29052	92.5575	0.6937	68.22	84.2952	87.9469	55.3945
Ruegeria arenilitoris CECT_8715	Roseobacter denitrificans OCh_114_DSM_7001	92.8523	0.6454	69.26	84.4572	88.2925	52.0211
Ruegeria arenilitoris CECT_8715	Roseobacter litoralis Och_149	92.7849	0.635	68.87	84.5247	88.6802	50.1063
Ruegeria arenilitoris CECT_8715	Roseovarius aestuarii CECT_7745	93.3153	0.6776	68.5	85.2266	88.8833	54.8188
Ruegeria arenilitoris CECT_8715	Roseovarius gaetbuli CECT_8370	93.1711	0.7009	68.85	85.1903	88.6239	54.9786
Ruegeria arenilitoris CECT_8715	Roseovarius marisflavi DSM_29327	92.915	0.6966	68.64	85.0987	88.5208	54.8988
Ruegeria arenilitoris CECT_8715	Roseovarius nubinhibens ISM	93.9905	0.6843	68.71	85.1733	88.0585	56.9957
Ruegeria arenilitoris CECT_8715	Roseovarius pacificus DSM_29589	93.5811	0.6865	68.78	85.5671	88.9789	58.9251
Ruegeria arenilitoris CECT_8715	Shimia abyssi DSM_100673	94.05	0.66	69.2	84.8653	89.2253	50.8727
Ruegeria arenilitoris CECT_8715	Shimia aestuarii DSM_15283	94.1176	0.6194	70.09	87.0848	90.4708	56.9852
Ruegeria arenilitoris CECT_8715	Shimia haliotis DSM_28453	95.1799	0.6677	69.25	85.8163	89.8251	53.2362
Ruegeria arenilitoris CECT_8715	Shimia isoporae SW6_1	94.9762	0.67	68.98	85.1498	89.2597	50.1944
Ruegeria arenilitoris CECT_8715	Shimia marina CECT_7688	95.1153	0.685	69.01	85.268	88.7993	51.444
Ruegeria arenilitoris CECT_8715	Shimia sagamensis JAMH011_1	93.5811	0.6816	68.76	84.8837	89.1223	49.9982
Ruegeria arenilitoris CECT_8715	Sulfitobacter brevis DSM_11443	93.0405	0.6917	68.95	84.0147	88.0673	52.7814
Ruegeria arenilitoris CECT_8715	Sulfitobacter donghicola DSW-25	94.05	0.6635	68.85	83.6601	88.1457	49.3616
Ruegeria arenilitoris CECT_8715	Sulfitobacter dubius DSM_16472	93.7796	0.6975	69.23	84.6255	88.3175	54.5936
Ruegeria arenilitoris CECT_8715	Sulfitobacter geojensis MM-124	93.5091	0.6745	69.08	84.0602	88.3057	52.038
Ruegeria arenilitoris CECT_8715	Sulfitobacter guttiformis DSM_11458	93.2524	0.6994	68.04	83.0261	87.4072	47.1639
Ruegeria arenilitoris CECT_8715	Sulfitobacter indolifex HEL-45	93.3739	0.689	69.12	84.6056	88.402	54.1007
Ruegeria arenilitoris CECT_8715	Sulfitobacter litoralis DSM_17584	93.4504	0.6917	69.04	84.1102	88.1656	52.3432
Ruegeria arenilitoris CECT_8715	Sulfitobacter marinus DSM_23422	93.2432	0.6711	68.97	84.2965	88.8871	51.8566
Ruegeria arenilitoris CECT_8715	Sulfitobacter mediterraneus DSM_12244	93.8389	0.6615	69.09	84.6689	88.8292	52.7789
Ruegeria arenilitoris CECT_8715	Sulfitobacter noctilucicola NB-77	93.2972	0.6927	68.84	84.5072	88.5044	49.7207
Ruegeria arenilitoris CECT_8715	Sulfitobacter pontiacus DSM_10014	94.042	0.6784	69.21	84.9147	88.6766	55.0118
Ruegeria arenilitoris CECT_8715	Thalassobius gelatinovorus CECT_4357	93.6529	0.6706	69.17	84.8591	89.1715	55.146
Ruegeria atlantica CECT_4292	Lutimaribacter saemankumensis DSM_28010	93.555	0.6904	68.66	84.8358	88.6211	53.6415
Ruegeria atlantica CECT_4292	Planktotalea arctica IMCC9565	93.9475	0.6601	68.24	83.8904	88.5171	47.7
Ruegeria atlantica CECT_4292	Planktotalea frisia SH6-1	94.249	0.6714	68.58	83.0109	88.321	45.2567
Ruegeria atlantica CECT_4292	Roseobacter denitrificans OCh_114_DSM_7001	93.3739	0.699	68.75	84.0581	88.4368	49.6268
Ruegeria atlantica CECT_4292	Roseobacter litoralis Och_149	93.712	0.6886	68.32	84.2456	88.8849	48.6503
Ruegeria atlantica CECT_4292	Shimia aestuarii DSM_15283	94.1734	0.673	69.62	85.8143	89.7781	53.1326
Ruegeria conchae TW15	Lutimaribacter pacificus W11_2B_1	93.5506	0.6895	68.68	84.6744	88.2695	52.3613
Ruegeria conchae TW15	Lutimaribacter saemankumensis DSM_28010	92.7654	0.6746	68.82	84.7122	88.6495	51.4367
Ruegeria conchae TW15	Pelagicola litorisediminis CECT_8287	93.3784	0.7015	68.56	84.5418	88.7868	49.2284
Ruegeria conchae TW15	Planktotalea arctica IMCC9565	93.2124	0.6443	68.15	83.6995	88.463	46.756
Ruegeria conchae TW15	Planktotalea frisia SH6-1	93.1941	0.6556	68.21	83.0951	88.3159	44.5724
Ruegeria conchae TW15	Roseobacter denitrificans OCh_114_DSM_7001	93.8263	0.6832	68.57	84.0098	88.3609	48.3844
Ruegeria conchae TW15	Roseobacter litoralis Och_149	93.8942	0.6728	68.43	84.2071	88.7425	47.6502
Ruegeria conchae TW15	Shimia abyssi DSM_100673	95.5102	0.6978	69.19	84.7207	89.2938	48.817
Ruegeria conchae TW15	Shimia aestuarii DSM_15283	95.5102	0.6572	69.26	85.8215	89.704	51.8143
Ruegeria conchae TW15	Sulfitobacter donghicola DSW-25	95.1701	0.7013	68.59	83.3235	88.3064	47.6839
Ruegeria conchae TW15	Sulfitobacter mediterraneus DSM_12244	95.0272	0.6993	68.62	84.4122	88.9694	49.4968
Ruegeria denitrificans CECT_5091	Lutimaribacter pacificus W11_2B_1	92.9682	0.6882	68.67	85.1392	88.4113	55.4927
Ruegeria denitrificans CECT_5091	Lutimaribacter saemankumensis DSM_28010	93.2157	0.6732	68.91	85.0436	88.7171	54.2682
Ruegeria denitrificans CECT_5091	Pelagicola litorisediminis CECT_8287	93.8555	0.7001	68.42	84.6404	88.8819	50.8846
Ruegeria denitrificans CECT_5091	Planktotalea arctica IMCC9565	93.4095	0.643	68.09	84.1233	88.6455	48.0631
Ruegeria denitrificans CECT_5091	Planktotalea frisia SH6-1	93.9148	0.6542	67.82	83.3069	88.4738	45.1277
Ruegeria denitrificans CECT_5091	Roseobacter denitrificans OCh_114_DSM_7001	93.1757	0.6819	68.74	84.3469	88.4837	50.2983
Ruegeria denitrificans CECT_5091	Roseobacter litoralis Och_149	93.5135	0.6715	68.26	84.5487	88.9438	49.4116
Ruegeria denitrificans CECT_5091	Shimia abyssi DSM_100673	95.0542	0.6965	68.91	84.9262	89.4273	50.1169
Ruegeria denitrificans CECT_5091	Shimia aestuarii DSM_15283	94.9187	0.6558	69.17	86.1722	89.91	54.0449
Ruegeria denitrificans CECT_5091	Sulfitobacter donghicola DSW-25	95.0542	0.7	68.17	83.6194	88.3659	49.227
Ruegeria denitrificans CECT_5091	Sulfitobacter mediterraneus DSM_12244	94.3767	0.698	68.42	84.5456	89.0314	51.7503
Ruegeria Faecimaris HD_28_2	Planktotalea arctica IMCC9565	93.1681	0.6805	68.02	84.1592	88.8522	47.517
Ruegeria Faecimaris HD_28_2	Planktotalea frisia SH6-1	93.3962	0.6917	67.86	83.3045	88.5527	44.915
Ruegeria Faecimaris HD_28_2	Shimia aestuarii DSM_15283	94.3805	0.6933	69.39	86.1401	90.0265	53.0865
Ruegeria halocynthiae DSM_27839	Lutimaribacter pacificus W11_2B_1	92.5	0.6971	68.4	84.765	88.3742	53.811
Ruegeria halocynthiae DSM_27839	Lutimaribacter saemankumensis DSM_28010	92.8136	0.6822	68.96	84.7302	88.7277	52.693
Ruegeria halocynthiae DSM_27839	Planktotalea arctica IMCC9565	93.3423	0.6519	68.23	83.9474	88.6108	47.2592
Ruegeria halocynthiae DSM_27839	Planktotalea frisia SH6-1	93.9107	0.6632	68.02	83.0714	88.4304	44.4878
Ruegeria halocynthiae DSM_27839	Roseobacter denitrificans OCh_114_DSM_7001	93.4459	0.6908	68.48	84.0934	88.5343	49.2097
Ruegeria halocynthiae DSM_27839	Roseobacter litoralis Och_149	94.1892	0.6804	68.75	84.3853	88.9315	48.3583
Ruegeria halocynthiae DSM_27839	Shimia aestuarii DSM_15283	93.8347	0.6648	69.4	85.8085	89.8535	52.2994
Ruegeria intermedia CC_GIMAT_2_1	Lutimaribacter pacificus W11_2B_1	94.929	0.6705	69.86	86.8692	89.3477	64.4122
Ruegeria intermedia CC_GIMAT_2_1	Lutimaribacter saemankumensis DSM_28010	96.0625	0.6556	70.29	86.3041	89.3086	61.7751
Ruegeria intermedia CC_GIMAT_2_1	Marivita geojedonensis DPG-138	94.9864	0.6882	69.68	86.2402	89.3025	56.6213
Ruegeria intermedia CC_GIMAT_2_1	Marivita hallyeonensis DSM_29431	94.4444	0.689	69.02	85.0309	88.5973	54.782
Ruegeria intermedia CC_GIMAT_2_1	Pelagicola litorisediminis CECT_8287	92.0999	0.6825	69.81	84.9768	88.6807	53.6511
Ruegeria intermedia CC_GIMAT_2_1	Planktotalea arctica IMCC9565	93.8172	0.6253	68.98	84.0414	88.1239	49.8483
Ruegeria intermedia CC_GIMAT_2_1	Planktotalea frisia SH6-1	93.9865	0.6366	68.72	83.4226	88.2594	44.9686
Ruegeria intermedia CC_GIMAT_2_1	Roseobacter denitrificans OCh_114_DSM_7001	93.3784	0.6642	69.73	84.2951	88.0629	52.9834
Ruegeria intermedia CC_GIMAT_2_1	Roseobacter litoralis Och_149	93.1757	0.6538	69.44	84.4149	88.5117	51.1524
Ruegeria intermedia CC_GIMAT_2_1	Roseovarius aestuarii CECT_7745	93.3694	0.6964	68.92	85.1168	88.6809	56.3688
Ruegeria intermedia CC_GIMAT_2_1	Shimia abyssi DSM_100673	94.2412	0.6788	69.69	85.0015	89.159	51.6521
Ruegeria intermedia CC_GIMAT_2_1	Shimia aestuarii DSM_15283	94.9187	0.6381	70.65	87.0319	90.2125	58.2733
Ruegeria intermedia CC_GIMAT_2_1	Shimia haliotis DSM_28453	94.8334	0.6865	70.09	85.6511	89.5638	54.0864
Ruegeria intermedia CC_GIMAT_2_1	Shimia isoporae SW6_1	94.5159	0.6888	69.64	85.1543	89.1976	50.9359
Ruegeria intermedia CC_GIMAT_2_1	Shimia sagamensis JAMH011_1	93.0358	0.7004	69.14	84.7086	88.8851	50.5475
Ruegeria intermedia CC_GIMAT_2_1	Sulfitobacter donghicola DSW-25	93.1572	0.6823	69.2	83.5405	87.8761	49.7436
Ruegeria intermedia CC_GIMAT_2_1	Sulfitobacter geojensis MM-124	93.4959	0.6933	69.42	83.9385	88.0998	52.8345
Ruegeria intermedia CC_GIMAT_2_1	Sulfitobacter marinus DSM_23422	93.2387	0.6899	69.42	84.2271	88.6976	52.8886
Ruegeria intermedia CC_GIMAT_2_1	Sulfitobacter mediterraneus DSM_12244	93.5637	0.6803	69.67	84.4262	88.574	53.7444
Ruegeria intermedia CC_GIMAT_2_1	Sulfitobacter pontiacus DSM_10014	93.6992	0.6972	69.53	85.1423	88.805	56.5074
Ruegeria intermedia CC_GIMAT_2_1	Thalassobius gelatinovorus CECT_4357	93.5724	0.6894	69.78	84.7083	88.8939	56.3553
Ruegeria lacuscaerulensis ITI-1157	Actibacterium ureilyticum LS-811	92.5	0.6986	68.21	85.9014	88.8913	63.1407
Ruegeria lacuscaerulensis ITI-1157	Lutimaribacter pacificus W11_2B_1	94.2974	0.6603	69.73	86.229	88.8162	63.7058
Ruegeria lacuscaerulensis ITI-1157	Lutimaribacter saemankumensis DSM_28010	93.5091	0.6453	70.21	86.1162	89.1266	61.1498
Ruegeria lacuscaerulensis ITI-1157	Marivita cryptomonadis CL-SK44	94.0136	0.7	68.77	85.2282	89.0074	54.9221
Ruegeria lacuscaerulensis ITI-1157	Marivita geojedonensis DPG-138	94.6259	0.6779	69.53	85.9755	89.1169	56.2497
Ruegeria lacuscaerulensis ITI-1157	Marivita hallyeonensis DSM_29431	94.3537	0.6787	69.01	85.4031	89.146	54.6126
Ruegeria lacuscaerulensis ITI-1157	Pelagicola litorisediminis CECT_8287	93.4459	0.6722	69.6	85.5003	89.1435	53.3957
Ruegeria lacuscaerulensis ITI-1157	Planktotalea arctica IMCC9565	93.9516	0.615	68.63	84.4471	88.5842	49.9679
Ruegeria lacuscaerulensis ITI-1157	Planktotalea frisia SH6-1	93.4636	0.6263	68.61	83.4139	88.3257	44.9767
Ruegeria lacuscaerulensis ITI-1157	Pseudooceanicola nitratireducens DSM_29619	93.8179	0.6969	67.89	85.4219	88.5763	60.967
Ruegeria lacuscaerulensis ITI-1157	Roseobacter denitrificans OCh_114_DSM_7001	94.1655	0.6539	69.67	84.8313	88.5941	53.0245
Ruegeria lacuscaerulensis ITI-1157	Roseobacter litoralis Och_149	94.0977	0.6435	69.39	84.9885	89.0569	51.0916
Ruegeria lacuscaerulensis ITI-1157	Roseovarius aestuarii CECT_7745	93.843	0.6862	68.91	85.5837	89.1525	56.1816
Ruegeria lacuscaerulensis ITI-1157	Roseovarius nubinhibens ISM	93.5047	0.6928	69.15	85.4696	88.3782	58.8956
Ruegeria lacuscaerulensis ITI-1157	Roseovarius pacificus DSM_29589	94.3128	0.6951	69.41	86.0686	89.3784	61.0221
Ruegeria lacuscaerulensis ITI-1157	Shimia abyssi DSM_100673	95.2381	0.6685	69.64	85.2991	89.5106	51.632
Ruegeria lacuscaerulensis ITI-1157	Shimia aestuarii DSM_15283	95.1701	0.6279	70.49	86.8793	89.9977	57.9362
Ruegeria lacuscaerulensis ITI-1157	Shimia haliotis DSM_28453	94.5799	0.6762	69.62	85.5417	89.3939	53.7879
Ruegeria lacuscaerulensis ITI-1157	Shimia isoporae SW6_1	93.9865	0.6785	69.38	85.3798	89.4709	50.5341
Ruegeria lacuscaerulensis ITI-1157	Shimia marina CECT_7688	95.0441	0.6935	69.36	85.6092	89.0423	52.0162
Ruegeria lacuscaerulensis ITI-1157	Shimia sagamensis JAMH011_1	94.2295	0.6901	69.03	85.1092	89.327	50.3634
Ruegeria lacuscaerulensis ITI-1157	Sulfitobacter brevis DSM_11443	94.4935	0.7002	69.28	84.3415	88.353	53.733
Ruegeria lacuscaerulensis ITI-1157	Sulfitobacter donghicola DSW-25	94.3537	0.672	69.15	84.034	88.4536	50.057
Ruegeria lacuscaerulensis ITI-1157	Sulfitobacter geojensis MM-124	94.966	0.683	69.39	84.3889	88.6479	53.0382
Ruegeria lacuscaerulensis ITI-1157	Sulfitobacter indolifex HEL-45	93.8776	0.6976	69.5	84.9913	88.7626	55.2664
Ruegeria lacuscaerulensis ITI-1157	Sulfitobacter litoralis DSM_17584	95.1766	0.7002	69.28	84.3616	88.4752	53.1097
Ruegeria lacuscaerulensis ITI-1157	Sulfitobacter marinus DSM_23422	94.5689	0.6796	69.23	84.0265	88.5353	52.5933
Ruegeria lacuscaerulensis ITI-1157	Sulfitobacter mediterraneus DSM_12244	94.7619	0.67	69.57	84.9667	89.1452	53.5692
Ruegeria lacuscaerulensis ITI-1157	Sulfitobacter noctilucicola NB-77	94.7619	0.7012	69.31	84.755	88.7589	50.4949
Ruegeria lacuscaerulensis ITI-1157	Sulfitobacter pontiacus DSM_10014	95.4422	0.6869	69.34	84.6081	88.3274	55.8639
Ruegeria lacuscaerulensis ITI-1157	Thalassobius gelatinovorus CECT_4357	94.769	0.6791	69.58	85.2931	89.5142	56.2906
Ruegeria litorea R37_CECT_7639	Actibacterium ureilyticum LS-811	91.2281	0.6889	67.31	84.9213	88.3652	57.8682
Ruegeria litorea R37_CECT_7639	Lutimaribacter pacificus W11_2B_1	92.5474	0.6506	68.66	85.7849	88.8453	57.6573
Ruegeria litorea R37_CECT_7639	Lutimaribacter saemankumensis DSM_28010	91.8298	0.6356	68.83	85.8359	89.2192	56.5776
Ruegeria litorea R37_CECT_7639	Marivita cryptomonadis CL-SK44	94.0937	0.6903	67.52	84.5662	88.572	52.6604
Ruegeria litorea R37_CECT_7639	Marivita geojedonensis DPG-138	93.7542	0.6683	68.09	85.7779	89.3804	53.5148
Ruegeria litorea R37_CECT_7639	Marivita hallyeonensis DSM_29431	93.279	0.669	67.84	84.6833	88.7352	51.8099
Ruegeria litorea R37_CECT_7639	Pelagicola litorisediminis CECT_8287	93.5897	0.6625	69	84.9169	88.9561	52.0125
Ruegeria litorea R37_CECT_7639	Planktotalea arctica IMCC9565	92.1477	0.6053	68.47	84.4385	88.6957	49.3761
Ruegeria litorea R37_CECT_7639	Planktotalea frisia SH6-1	92.6649	0.6166	68.44	83.6686	88.6139	46.2924
Ruegeria litorea R37_CECT_7639	Pseudooceanicola antarcticus Ar-45	93.3198	0.6929	66.12	84.3632	87.818	56.3039
Ruegeria litorea R37_CECT_7639	Pseudooceanicola marinus LMG_23705	93.7796	0.6959	65.85	84.157	87.5256	56.3502
Ruegeria litorea R37_CECT_7639	Pseudooceanicola nanhaiensis DSM_18065	93.0122	0.697	66.36	84.4771	87.8128	54.7209
Ruegeria litorea R37_CECT_7639	Pseudooceanicola nitratireducens DSM_29619	93.6906	0.6872	66.78	84.7372	88.2999	56.8746
Ruegeria litorea R37_CECT_7639	Puniceibacterium antarcticum SM1211	93.3108	0.6969	66.92	83.6816	87.3977	54.1575
Ruegeria litorea R37_CECT_7639	Puniceibacterium sediminis DSM_29052	92.9919	0.6925	67.65	84.2377	88.0104	54.1432
Ruegeria litorea R37_CECT_7639	Roseobacter denitrificans OCh_114_DSM_7001	93.2927	0.6442	68.94	84.6921	88.5481	51.5593
Ruegeria litorea R37_CECT_7639	Roseobacter litoralis Och_149	93.4959	0.6338	68.73	84.7286	88.8875	50.5625
Ruegeria litorea R37_CECT_7639	Roseovarius aestuarii CECT_7745	93.9189	0.6765	68.35	85.0866	88.9391	53.1273
Ruegeria litorea R37_CECT_7639	Roseovarius gaetbuli CECT_8370	93.1267	0.6997	68.33	84.8167	88.5441	54.0708
Ruegeria litorea R37_CECT_7639	Roseovarius marisflavi DSM_29327	92.8043	0.6954	68.14	84.7556	88.4929	53.8697
Ruegeria litorea R37_CECT_7639	Roseovarius nubinhibens ISM	94.4595	0.6831	67.97	84.6415	87.8072	55.0382
Ruegeria litorea R37_CECT_7639	Roseovarius pacificus DSM_29589	93.3739	0.6854	68.06	85.2326	88.8085	55.8624
Ruegeria litorea R37_CECT_7639	Ruegeria arenilitoris CECT_8715	94.7333	0.3259	76.09	90.2458	93.5205	60.576
Ruegeria litorea R37_CECT_7639	Ruegeria atlantica CECT_4292	93.843	0.3795	75.74	89.4947	93.1473	58.0109
Ruegeria litorea R37_CECT_7639	Ruegeria conchae TW15	95.0408	0.3637	75.39	89.4947	93.1457	55.8409
Ruegeria litorea R37_CECT_7639	Ruegeria denitrificans CECT_5091	94.9256	0.3624	75.51	89.8186	93.2172	58.8792
Ruegeria litorea R37_CECT_7639	Ruegeria Faecimaris HD_28_2	94.05	0.3999	75	89.672	93.2115	57.4211
Ruegeria litorea R37_CECT_7639	Ruegeria halocynthiae DSM_27839	94.2529	0.3713	75.57	89.598	93.2044	56.631
Ruegeria litorea R37_CECT_7639	Ruegeria intermedia CC_GIMAT_2_1	93.0311	0.3447	76.56	90.0187	93.1818	61.8053
Ruegeria litorea R37_CECT_7639	Ruegeria lacuscaerulensis ITI-1157	94.2935	0.3344	76.46	89.9826	93.0949	61.5476
Ruegeria litorea R37_CECT_7639	Ruegeria marina CGMCC_1.9108	93.4415	0.35	75.52	88.9619	91.9479	59.009
Ruegeria litorea R37_CECT_7639	Ruegeria marisrubri ZGT118	93.5724	0.3125	77.05	89.6225	92.5545	60.6581
Ruegeria litorea R37_CECT_7639	Ruegeria meonggei CECT_8411	94.2529	0.3994	75.42	89.5733	93.1187	58.2232
Ruegeria litorea R37_CECT_7639	Ruegeria pomeroyi DSS-3	93.9312	0.3355	76.34	89.4047	92.0933	61.1087
Ruegeria litorea R37_CECT_7639	Ruegeria profundi ZGT108	95.0408	0.3854	75.35	88.5809	92.3754	55.4499
Ruegeria litorea R37_CECT_7639	Shimia abyssi DSM_100673	94.4293	0.6589	69.02	85.5293	89.7351	51.5251
Ruegeria litorea R37_CECT_7639	Shimia aestuarii DSM_15283	94.7011	0.6182	69.62	87.3	90.8034	56.0597
Ruegeria litorea R37_CECT_7639	Shimia haliotis DSM_28453	93.9783	0.6665	69.26	86.4927	90.4512	54.3356
Ruegeria litorea R37_CECT_7639	Shimia isoporae SW6_1	92.915	0.6688	69.11	85.4668	89.663	50.5236
Ruegeria litorea R37_CECT_7639	Shimia marina CECT_7688	95.1153	0.6838	68.98	85.9422	89.3397	52.5313
Ruegeria litorea R37_CECT_7639	Shimia sagamensis JAMH011_1	94.501	0.6804	68.38	85.5535	89.7163	51.6741
Ruegeria litorea R37_CECT_7639	Sulfitobacter brevis DSM_11443	93.9579	0.6905	68.53	84.0786	88.37	52.268
Ruegeria litorea R37_CECT_7639	Sulfitobacter donghicola DSW-25	94.9049	0.6623	68.93	83.8496	88.391	50.3934
Ruegeria litorea R37_CECT_7639	Sulfitobacter dubius DSM_16472	94.0897	0.6963	69.05	84.6571	88.5945	53.9071
Ruegeria litorea R37_CECT_7639	Sulfitobacter geojensis MM-124	93.8179	0.6733	68.55	84.28	88.6379	52.485
Ruegeria litorea R37_CECT_7639	Sulfitobacter guttiformis DSM_11458	93.7838	0.6982	67.93	83.1959	87.6783	47.3581
Ruegeria litorea R37_CECT_7639	Sulfitobacter indolifex HEL-45	94.3614	0.6879	69.05	84.7032	88.647	54.0133
Ruegeria litorea R37_CECT_7639	Sulfitobacter litoralis DSM_17584	93.962	0.6905	69.04	84.0274	88.3614	52.0396
Ruegeria litorea R37_CECT_7639	Sulfitobacter marinus DSM_23422	93.9661	0.6699	68.91	84.4045	89.1539	52.2505
Ruegeria litorea R37_CECT_7639	Sulfitobacter mediterraneus DSM_12244	94.1576	0.6603	69.31	85.0409	89.2211	53.4252
Ruegeria litorea R37_CECT_7639	Sulfitobacter noctilucicola NB-77	93.5462	0.6916	68.66	84.6236	88.7248	50.6142
Ruegeria litorea R37_CECT_7639	Sulfitobacter pontiacus DSM_10014	93.4783	0.6772	68.96	84.9054	88.9843	54.3877
Ruegeria litorea R37_CECT_7639	Thalassobius gelatinovorus CECT_4357	95.0475	0.6694	68.48	84.954	89.3155	53.85
Ruegeria marina CGMCC_1.9108	Lutimaribacter pacificus W11_2B_1	95.3378	0.6758	69.01	85.786	88.3812	62.8253
Ruegeria marina CGMCC_1.9108	Lutimaribacter saemankumensis DSM_28010	95.1864	0.6608	69.63	85.7549	88.6808	60.4157
Ruegeria marina CGMCC_1.9108	Marivita geojedonensis DPG-138	94.5836	0.6935	68.32	85.5577	88.6018	55.0108
Ruegeria marina CGMCC_1.9108	Marivita hallyeonensis DSM_29431	94.1097	0.6942	67.86	84.8518	88.4962	53.6034
Ruegeria marina CGMCC_1.9108	Pelagicola litorisediminis CECT_8287	93.5811	0.6877	68.57	84.8682	88.5479	52.5226
Ruegeria marina CGMCC_1.9108	Planktotalea arctica IMCC9565	92.4008	0.6305	68.25	83.9285	87.9985	49.4144
Ruegeria marina CGMCC_1.9108	Planktotalea frisia SH6-1	93.2341	0.6418	67.99	82.8065	87.7192	44.0021
Ruegeria marina CGMCC_1.9108	Roseobacter denitrificans OCh_114_DSM_7001	92.8378	0.6694	68.73	84.1532	87.9211	52.3153
Ruegeria marina CGMCC_1.9108	Roseobacter litoralis Och_149	93.0405	0.659	68.21	84.2324	88.3299	50.223
Ruegeria marina CGMCC_1.9108	Roseovarius aestuarii CECT_7745	93.7754	0.7017	67.73	84.9838	88.5273	55.1386
Ruegeria marina CGMCC_1.9108	Shimia abyssi DSM_100673	93.3604	0.6841	68.29	85.1089	89.1789	50.8741
Ruegeria marina CGMCC_1.9108	Shimia aestuarii DSM_15283	94.0379	0.6434	69.81	86.2669	89.4915	56.913
Ruegeria marina CGMCC_1.9108	Shimia haliotis DSM_28453	94.2896	0.6918	68.64	84.9033	88.6909	52.6706
Ruegeria marina CGMCC_1.9108	Shimia isoporae SW6_1	94.0379	0.694	68.41	84.8938	88.9153	49.6557
Ruegeria marina CGMCC_1.9108	Sulfitobacter donghicola DSW-25	93.0217	0.6875	68.37	83.4214	87.682	48.4734
Ruegeria marina CGMCC_1.9108	Sulfitobacter geojensis MM-124	93.7669	0.6985	68.01	83.749	88.2396	51.5287
Ruegeria marina CGMCC_1.9108	Sulfitobacter marinus DSM_23422	93.1711	0.6951	68.54	83.4608	87.8848	50.8547
Ruegeria marina CGMCC_1.9108	Sulfitobacter mediterraneus DSM_12244	93.6314	0.6856	68.71	84.6165	88.7139	52.9094
Ruegeria marina CGMCC_1.9108	Thalassobius gelatinovorus CECT_4357	94.3166	0.6946	68.56	84.795	88.7978	55.7593
Ruegeria marisrubri ZGT118	Actibacterium ureilyticum LS-811	92.5051	0.6767	68.43	85.4861	88.3796	62.3437
Ruegeria marisrubri ZGT118	Lutimaribacter pacificus W11_2B_1	94.4557	0.6383	69.98	85.9331	88.4666	63.4085
Ruegeria marisrubri ZGT118	Lutimaribacter saemankumensis DSM_28010	95.5872	0.6234	70.42	85.859	88.8362	61.1737
Ruegeria marisrubri ZGT118	Marivita cryptomonadis CL-SK44	93.5637	0.6781	68.88	84.7588	88.6142	54.7107
Ruegeria marisrubri ZGT118	Marivita geojedonensis DPG-138	94.4444	0.656	69.31	85.641	88.7784	56.1078
Ruegeria marisrubri ZGT118	Marivita hallyeonensis DSM_29431	94.6477	0.6568	68.92	85.0437	88.7202	54.5149
Ruegeria marisrubri ZGT118	Pelagicola litorisediminis CECT_8287	92.9102	0.6503	69.56	85.0531	88.792	52.9774
Ruegeria marisrubri ZGT118	Planktotalea arctica IMCC9565	92.3387	0.5931	69.06	83.8814	88.1111	49.5037
Ruegeria marisrubri ZGT118	Planktotalea frisia SH6-1	92.3649	0.6044	68.55	82.8298	87.8696	44.6291
Ruegeria marisrubri ZGT118	Pseudooceanicola antarcticus Ar-45	93.0801	0.6807	67.3	84.7947	87.7734	61.4806
Ruegeria marisrubri ZGT118	Pseudooceanicola marinus LMG_23705	93.6185	0.6837	67.07	84.5015	87.5272	61.2868
Ruegeria marisrubri ZGT118	Pseudooceanicola nanhaiensis DSM_18065	92.4222	0.6848	67.92	85.0062	87.8547	61.3279
Ruegeria marisrubri ZGT118	Pseudooceanicola nitratireducens DSM_29619	93.2341	0.675	68.16	84.8283	87.9794	60.3531
Ruegeria marisrubri ZGT118	Puniceibacterium antarcticum SM1211	93.6271	0.6847	68.27	84.6683	88.0645	56.6357
Ruegeria marisrubri ZGT118	Puniceibacterium sediminis DSM_29052	93.2341	0.6802	68.79	84.4012	87.8557	56.3133
Ruegeria marisrubri ZGT118	Roseobacter denitrificans OCh_114_DSM_7001	92.6351	0.632	69.46	84.3337	88.1472	52.5566
Ruegeria marisrubri ZGT118	Roseobacter litoralis Och_149	92.1622	0.6216	68.9	84.5356	88.6591	50.4415
Ruegeria marisrubri ZGT118	Roseovarius aestuarii CECT_7745	93.843	0.6642	68.91	85.2228	88.7844	55.5041
Ruegeria marisrubri ZGT118	Roseovarius albus CECT_7450	94.1017	0.7016	68.78	84.4688	88.7404	50.6505
Ruegeria marisrubri ZGT118	Roseovarius gaetbuli CECT_8370	93.6444	0.6875	69.23	85.0039	88.3714	56.0872
Ruegeria marisrubri ZGT118	Roseovarius lutimaris DSM_28463	93.8472	0.6955	69.35	84.75	88.1045	54.9612
Ruegeria marisrubri ZGT118	Roseovarius marisflavi DSM_29327	93.2524	0.6832	69.12	84.8463	88.2787	55.891
Ruegeria marisrubri ZGT118	Roseovarius nubinhibens ISM	93.3694	0.6709	69.16	84.8384	87.8217	58.7237
Ruegeria marisrubri ZGT118	Roseovarius pacificus DSM_29589	94.3805	0.6731	69.7	85.8358	89.0299	60.7176
Ruegeria marisrubri ZGT118	Shimia abyssi DSM_100673	93.5637	0.6466	69.71	84.9545	89.208	51.0057
Ruegeria marisrubri ZGT118	Shimia aestuarii DSM_15283	94.0379	0.6059	70.9	86.742	89.8806	57.9468
Ruegeria marisrubri ZGT118	Shimia haliotis DSM_28453	93.8817	0.6543	69.73	85.3816	89.0344	53.5544
Ruegeria marisrubri ZGT118	Shimia isoporae SW6_1	93.7712	0.6566	69.86	85.0809	89.0378	50.3543
Ruegeria marisrubri ZGT118	Shimia marina CECT_7688	93.1711	0.6716	69.73	85.27	88.6408	51.8799
Ruegeria marisrubri ZGT118	Shimia sagamensis JAMH011_1	92.3597	0.6682	69.35	84.7182	88.9336	50.0697
Ruegeria marisrubri ZGT118	Sulfitobacter brevis DSM_11443	92.8233	0.6783	69.4	83.9743	87.9789	53.1107
Ruegeria marisrubri ZGT118	Sulfitobacter delicatus DSM_16477	92.8184	0.6976	69.97	84.1074	87.7723	55.8034
Ruegeria marisrubri ZGT118	Sulfitobacter donghicola DSW-25	93.2927	0.6501	69.13	83.4369	87.8418	49.2955
Ruegeria marisrubri ZGT118	Sulfitobacter dubius DSM_16472	93.2249	0.6841	69.87	84.5594	88.1965	55.4413
Ruegeria marisrubri ZGT118	Sulfitobacter geojensis MM-124	92.7507	0.6611	69.1	83.8347	88.2358	52.0559
Ruegeria marisrubri ZGT118	Sulfitobacter guttiformis DSM_11458	92.2297	0.686	68.19	82.8114	87.2003	47.8519
Ruegeria marisrubri ZGT118	Sulfitobacter indolifex HEL-45	92.8184	0.6756	69.51	84.5786	88.3295	54.9658
Ruegeria marisrubri ZGT118	Sulfitobacter litoralis DSM_17584	93.2341	0.6783	69.29	83.805	87.926	52.3565
Ruegeria marisrubri ZGT118	Sulfitobacter marinus DSM_23422	92.833	0.6577	69.32	83.5696	88.0334	51.5963
Ruegeria marisrubri ZGT118	Sulfitobacter mediterraneus DSM_12244	93.1572	0.6481	69.57	84.5817	88.7064	53.3738
Ruegeria marisrubri ZGT118	Sulfitobacter noctilucicola NB-77	93.0217	0.6793	69.36	84.2538	88.3564	49.8571
Ruegeria marisrubri ZGT118	Sulfitobacter pontiacus DSM_10014	93.8347	0.665	69.37	84.1621	87.8647	55.1652
Ruegeria marisrubri ZGT118	Thalassobius gelatinovorus CECT_4357	93.5047	0.6572	69.5	85.0602	89.2162	55.7427
Ruegeria mediterranea M17	Actibacterium ureilyticum LS-811	91.0811	0.6915	67.32	84.8195	88.4	57.2808
Ruegeria mediterranea M17	Lutimaribacter pacificus W11_2B_1	92.6052	0.6532	68.6	85.6697	88.8107	56.8928
Ruegeria mediterranea M17	Lutimaribacter saemankumensis DSM_28010	91.7512	0.6382	68.66	85.6549	89.1421	55.939
Ruegeria mediterranea M17	Marivita cryptomonadis CL-SK44	93.8817	0.693	67.7	84.4334	88.6062	52.1758
Ruegeria mediterranea M17	Marivita geojedonensis DPG-138	93.8137	0.6709	68.33	85.5452	89.3447	53.0707
Ruegeria mediterranea M17	Marivita hallyeonensis DSM_29431	93.3379	0.6717	67.56	84.5374	88.7218	51.2171
Ruegeria mediterranea M17	Pelagicola litorisediminis CECT_8287	92.973	0.6652	68.86	84.7595	88.9209	51.4954
Ruegeria mediterranea M17	Planktotalea arctica IMCC9565	91.5995	0.608	68.93	84.3637	88.6782	49.1678
Ruegeria mediterranea M17	Planktotalea frisia SH6-1	92.1159	0.6192	68.68	83.5749	88.5472	46.3127
Ruegeria mediterranea M17	Pseudooceanicola antarcticus Ar-45	93.1081	0.6955	66.01	84.2434	87.8812	55.9203
Ruegeria mediterranea M17	Pseudooceanicola marinus LMG_23705	93.6357	0.6985	65.91	83.9194	87.5661	55.8858
Ruegeria mediterranea M17	Pseudooceanicola nanhaiensis DSM_18065	93.0027	0.6997	66.49	84.3146	87.8411	54.2752
Ruegeria mediterranea M17	Pseudooceanicola nitratireducens DSM_29619	93.75	0.6898	66.77	84.5361	88.2704	56.3247
Ruegeria mediterranea M17	Puniceibacterium antarcticum SM1211	93.4371	0.6995	66.91	83.5307	87.457	53.7492
Ruegeria mediterranea M17	Puniceibacterium sediminis DSM_29052	93.0499	0.6951	67.62	84.1405	88.0652	53.5826
Ruegeria mediterranea M17	Roseobacter denitrificans OCh_114_DSM_7001	93.4871	0.6469	69.07	84.4844	88.5168	51.0987
Ruegeria mediterranea M17	Roseobacter litoralis Och_149	93.2836	0.6365	68.85	84.5802	88.8942	49.8964
Ruegeria mediterranea M17	Roseovarius aestuarii CECT_7745	93.6401	0.6791	68.44	85.04	88.9449	52.8701
Ruegeria mediterranea M17	Roseovarius marisflavi DSM_29327	92.3232	0.6981	68.19	84.6867	88.4748	53.2191
Ruegeria mediterranea M17	Roseovarius nubinhibens ISM	94.452	0.6858	68.04	84.5603	87.8729	54.2355
Ruegeria mediterranea M17	Roseovarius pacificus DSM_29589	93.6357	0.688	67.84	85.0593	88.7636	55.2619
Ruegeria mediterranea M17	Ruegeria arenilitoris CECT_8715	94.7938	0.3286	75.97	90.0628	93.505	59.851
Ruegeria mediterranea M17	Ruegeria atlantica CECT_4292	93.9024	0.3822	75.92	89.4802	93.1425	57.4267
Ruegeria mediterranea M17	Ruegeria conchae TW15	95.4422	0.3664	75.61	89.4782	93.1659	55.6121
Ruegeria mediterranea M17	Ruegeria denitrificans CECT_5091	94.8509	0.365	75.46	89.6683	93.2626	58.1828
Ruegeria mediterranea M17	Ruegeria Faecimaris HD_28_2	93.8389	0.4025	74.92	89.524	93.1851	56.7584
Ruegeria mediterranea M17	Ruegeria halocynthiae DSM_27839	93.7712	0.374	75.54	89.4851	93.1912	56.141
Ruegeria mediterranea M17	Ruegeria intermedia CC_GIMAT_2_1	92.9539	0.3473	76.37	89.8388	93.1157	60.9908
Ruegeria mediterranea M17	Ruegeria lacuscaerulensis ITI-1157	94.7619	0.3371	76.26	89.8102	93.1381	60.886
Ruegeria mediterranea M17	Ruegeria marina CGMCC_1.9108	93.3649	0.3526	75.01	88.8861	91.9763	58.3372
Ruegeria mediterranea M17	Ruegeria marisrubri ZGT118	93.9024	0.3151	76.89	89.3728	92.5224	59.717
Ruegeria mediterranea M17	Ruegeria meonggei CECT_8411	93.7712	0.402	75.39	89.4299	93.0931	57.5458
Ruegeria mediterranea M17	Ruegeria pomeroyi DSS-3	94.1256	0.3381	76.05	89.3364	92.1666	60.421
Ruegeria mediterranea M17	Ruegeria profundi ZGT108	95.4422	0.388	75.29	88.4378	92.3853	55.2051
Ruegeria mediterranea M17	Shimia abyssi DSM_100673	94.6259	0.6615	69.15	85.4645	89.7346	51.5078
Ruegeria mediterranea M17	Shimia aestuarii DSM_15283	94.898	0.6208	69.76	87.1542	90.7901	55.5121
Ruegeria mediterranea M17	Shimia haliotis DSM_28453	93.6992	0.6692	69.08	86.3238	90.379	53.8464
Ruegeria mediterranea M17	Shimia isoporae SW6_1	92.973	0.6714	69.11	85.3296	89.6704	50.2643
Ruegeria mediterranea M17	Shimia marina CECT_7688	95.5163	0.6864	69.13	85.7367	89.3446	52.0397
Ruegeria mediterranea M17	Shimia sagamensis JAMH011_1	94.4935	0.6831	68.45	85.5018	89.7606	51.3168
Ruegeria mediterranea M17	Sulfitobacter brevis DSM_11443	93.7458	0.6931	68.32	83.9204	88.3717	51.9202
Ruegeria mediterranea M17	Sulfitobacter donghicola DSW-25	94.6939	0.665	68.99	83.7828	88.4339	50.2227
Ruegeria mediterranea M17	Sulfitobacter dubius DSM_16472	94.2857	0.699	68.77	84.5669	88.5746	53.2315
Ruegeria mediterranea M17	Sulfitobacter geojensis MM-124	94.0136	0.676	68.44	84.2433	88.673	52.0622
Ruegeria mediterranea M17	Sulfitobacter guttiformis DSM_11458	93.1081	0.7009	67.92	83.0489	87.6176	47.0825
Ruegeria mediterranea M17	Sulfitobacter indolifex HEL-45	94.0136	0.6905	68.71	84.6157	88.7367	53.3952
Ruegeria mediterranea M17	Sulfitobacter litoralis DSM_17584	94.1576	0.6931	69.02	83.9762	88.4217	52.0016
Ruegeria mediterranea M17	Sulfitobacter marinus DSM_23422	93.89	0.6725	68.89	84.3914	89.186	51.996
Ruegeria mediterranea M17	Sulfitobacter mediterraneus DSM_12244	94.0816	0.663	69.23	84.9177	89.3438	53.2472
Ruegeria mediterranea M17	Sulfitobacter noctilucicola NB-77	93.7415	0.6942	68.83	84.4952	88.7325	49.9732
Ruegeria mediterranea M17	Sulfitobacter pontiacus DSM_10014	93.6735	0.6798	68.86	84.8219	89.0365	54.1995
Ruegeria mediterranea M17	Thalassobius gelatinovorus CECT_4357	94.9728	0.672	68.43	84.9116	89.2885	53.4804
Ruegeria meonggei CECT_8411	Planktotalea arctica IMCC9565	93.9475	0.6799	68.25	84.1373	88.7681	47.7078
Ruegeria meonggei CECT_8411	Planktotalea frisia SH6-1	94.6549	0.6912	68.21	83.2926	88.5349	45.2347
Ruegeria meonggei CECT_8411	Shimia aestuarii DSM_15283	93.9702	0.6928	69.39	85.8614	89.8484	53.4435
Ruegeria pomeroyi DSS-3	Actibacterium ureilyticum LS-811	91.6273	0.6996	68.25	85.8479	88.5027	64.0084
Ruegeria pomeroyi DSS-3	Lutimaribacter pacificus W11_2B_1	93.3962	0.6613	69.77	86.1525	88.5235	64.3474
Ruegeria pomeroyi DSS-3	Lutimaribacter saemankumensis DSM_28010	93.3784	0.6463	69.89	86.0575	88.7692	61.4541
Ruegeria pomeroyi DSS-3	Marivita cryptomonadis CL-SK44	93.5854	0.701	67.96	85.1168	88.5998	54.7009
Ruegeria pomeroyi DSS-3	Marivita geojedonensis DPG-138	93.5179	0.679	68.79	85.6014	88.5257	55.9752
Ruegeria pomeroyi DSS-3	Marivita hallyeonensis DSM_29431	93.9148	0.6797	68.22	85.1869	88.5525	54.5683
Ruegeria pomeroyi DSS-3	Pelagicola litorisediminis CECT_8287	93.5091	0.6732	69.2	85.2689	88.8101	54.0565
Ruegeria pomeroyi DSS-3	Planktotalea arctica IMCC9565	92.8716	0.616	68.53	84.3503	88.162	50.3742
Ruegeria pomeroyi DSS-3	Planktotalea frisia SH6-1	93.2341	0.6273	68.31	83.1612	87.9158	44.7468
Ruegeria pomeroyi DSS-3	Pseudooceanicola nitratireducens DSM_29619	93.8347	0.6979	67.24	85.1878	88.0914	61.0143
Ruegeria pomeroyi DSS-3	Roseobacter denitrificans OCh_114_DSM_7001	92.9682	0.6549	69.15	84.622	88.2455	53.4524
Ruegeria pomeroyi DSS-3	Roseobacter litoralis Och_149	93.0358	0.6445	68.7	84.7641	88.6909	51.3648
Ruegeria pomeroyi DSS-3	Roseovarius aestuarii CECT_7745	94.2412	0.6872	68.27	85.4442	88.7845	56.7571
Ruegeria pomeroyi DSS-3	Roseovarius nubinhibens ISM	94.7832	0.6938	68.42	85.4911	87.9961	60.7478
Ruegeria pomeroyi DSS-3	Roseovarius pacificus DSM_29589	93.6572	0.6961	68.56	85.8792	88.8045	61.0758
Ruegeria pomeroyi DSS-3	Shimia abyssi DSM_100673	93.5135	0.6696	68.63	85.2378	89.1038	52.1098
Ruegeria pomeroyi DSS-3	Shimia aestuarii DSM_15283	93.7162	0.6289	70.12	86.7067	89.6103	58.2503
Ruegeria pomeroyi DSS-3	Shimia haliotis DSM_28453	93.8347	0.6772	68.83	85.4647	88.9785	53.5763
Ruegeria pomeroyi DSS-3	Shimia isoporae SW6_1	94.2255	0.6795	68.78	85.3217	88.998	50.0722
Ruegeria pomeroyi DSS-3	Shimia marina CECT_7688	92.7224	0.6945	68.63	85.5509	88.6517	52.2691
Ruegeria pomeroyi DSS-3	Shimia sagamensis JAMH011_1	92.4477	0.6911	68.2	85.0701	88.9051	50.5155
Ruegeria pomeroyi DSS-3	Sulfitobacter brevis DSM_11443	93.1803	0.7012	69.1	84.4553	88.2867	54.4874
Ruegeria pomeroyi DSS-3	Sulfitobacter donghicola DSW-25	93.9148	0.673	68.64	83.8385	87.9108	49.8142
Ruegeria pomeroyi DSS-3	Sulfitobacter geojensis MM-124	93.1757	0.684	68.54	84.2011	88.3433	53.0345
Ruegeria pomeroyi DSS-3	Sulfitobacter indolifex HEL-45	93.3784	0.6986	69.03	85.0778	88.5281	55.6985
Ruegeria pomeroyi DSS-3	Sulfitobacter litoralis DSM_17584	93.5854	0.7012	69.17	84.3917	88.2136	52.8081
Ruegeria pomeroyi DSS-3	Sulfitobacter marinus DSM_23422	93.3198	0.6806	68.84	84.0513	88.2931	52.2556
Ruegeria pomeroyi DSS-3	Sulfitobacter mediterraneus DSM_12244	93.3784	0.671	69.18	85.1874	89.036	54.7915
Ruegeria pomeroyi DSS-3	Sulfitobacter pontiacus DSM_10014	93.3694	0.6879	69.29	84.7217	88.105	55.7978
Ruegeria pomeroyi DSS-3	Thalassobius gelatinovorus CECT_4357	94.197	0.6801	68.98	85.1591	88.9738	56.9572
Ruegeria profundi ZGT108	Lutimaribacter saemankumensis DSM_28010	92.6978	0.6962	69.2	84.187	88.159	51.8193
Ruegeria profundi ZGT108	Planktotalea arctica IMCC9565	92.8091	0.666	68.29	83.1164	87.9944	46.5625
Ruegeria profundi ZGT108	Planktotalea frisia SH6-1	92.9245	0.6772	68.01	82.4192	87.7974	44.3491
Ruegeria profundi ZGT108	Roseobacter litoralis Och_149	93.6228	0.6945	68.53	83.7425	88.4353	47.8574
Ruegeria profundi ZGT108	Shimia aestuarii DSM_15283	95.2381	0.6788	69.39	84.9547	89.0475	51.4896
Salipiger aestuarii DSM_22011	Marivita cryptomonadis CL-SK44	93.3649	0.5896	68.62	85.0747	88.7753	54.0025
Salipiger aestuarii DSM_22011	Marivita geojedonensis DPG-138	93.8389	0.5675	69	85.9584	89.2412	55.2698
Salipiger aestuarii DSM_22011	Marivita hallyeonensis DSM_29431	92.7458	0.5683	68.69	85.1199	88.6563	53.7391
Salipiger aestuarii DSM_22011	Puniceibacterium antarcticum SM1211	94.3012	0.6236	69.63	84.6092	87.9005	56.5098
Salipiger aestuarii DSM_22011	Puniceibacterium sediminis DSM_29052	95.0508	0.6192	69.67	85.2832	88.5126	57.0271
Salipiger aestuarii DSM_22011	Roseivivax halodurans JCM_10272	93.2019	0.6931	67.56	84.3318	87.2035	57.0236
Salipiger aestuarii DSM_22011	Roseivivax halotolerans JCM_10271	92.8862	0.6078	68.13	84.8715	87.8702	55.5773
Salipiger aestuarii DSM_22011	Roseivivax isoporae LMG_25204	94.1497	0.6275	68.3	85.2867	87.9704	58.9404
Salipiger aestuarii DSM_22011	Roseivivax jejudonensis CECT_8625	92.585	0.647	67.89	84.8723	87.733	57.1792
Salipiger aestuarii DSM_22011	Roseivivax lentus DSM_29430	94.3767	0.6126	67.96	85.326	88.0155	58.9466
Salipiger aestuarii DSM_22011	Roseivivax marinus DSM_27511	93.6735	0.6879	68.04	84.3879	87.4414	57.8229
Salipiger bermudensis HTCC2601	Marivita cryptomonadis CL-SK44	94.7832	0.5747	69.17	84.8548	88.5731	54.2513
Salipiger bermudensis HTCC2601	Marivita geojedonensis DPG-138	94.8509	0.5526	69.91	86.0789	89.1709	56.7424
Salipiger bermudensis HTCC2601	Marivita hallyeonensis DSM_29431	93.8347	0.5534	69.17	84.8909	88.3531	55.069
Salipiger bermudensis HTCC2601	Puniceibacterium antarcticum SM1211	93.1479	0.6087	69.92	84.571	87.5819	56.2854
Salipiger bermudensis HTCC2601	Puniceibacterium sediminis DSM_29052	93.4326	0.6043	70.11	85.0986	88.123	56.8018
Salipiger bermudensis HTCC2601	Roseivivax halodurans JCM_10272	93.6821	0.6782	68.48	84.7929	87.4013	63.5346
Salipiger bermudensis HTCC2601	Roseivivax halotolerans JCM_10271	94.1017	0.593	69.17	85.327	87.9454	60.2409
Salipiger bermudensis HTCC2601	Roseivivax isoporae LMG_25204	94.1536	0.6126	68.64	85.8362	87.9772	65.5677
Salipiger bermudensis HTCC2601	Roseivivax jejudonensis CECT_8625	93.2019	0.6322	68.58	85.4631	87.8498	62.8072
Salipiger bermudensis HTCC2601	Roseivivax lentus DSM_29430	94.5085	0.5977	69.13	85.647	87.9492	64.4906
Salipiger bermudensis HTCC2601	Roseivivax marinus DSM_27511	93.5418	0.673	69.6	85.7059	88.0616	64.8883
Salipiger marinus DSM_26424	Marivita cryptomonadis CL-SK44	93.6497	0.5799	68.26	85.8536	89.2284	55.532
Salipiger marinus DSM_26424	Marivita geojedonensis DPG-138	93.7195	0.5579	69.16	86.4637	89.1678	56.958
Salipiger marinus DSM_26424	Marivita hallyeonensis DSM_29431	93.1516	0.5586	68.52	85.956	89.1153	55.0613
Salipiger marinus DSM_26424	Puniceibacterium antarcticum SM1211	94.3396	0.6139	69.67	85.5011	88.2581	58.3046
Salipiger marinus DSM_26424	Puniceibacterium sediminis DSM_29052	94.5531	0.6095	69.82	85.9919	88.8067	57.9794
Salipiger marinus DSM_26424	Roseivivax halodurans JCM_10272	93.2025	0.6834	68.06	84.9094	87.2179	59.3665
Salipiger marinus DSM_26424	Roseivivax halotolerans JCM_10271	92.8821	0.5982	68.59	86.2116	88.5865	57.9642
Salipiger marinus DSM_26424	Roseivivax isoporae LMG_25204	94.2537	0.6178	69.45	86.9793	88.8485	62.0629
Salipiger marinus DSM_26424	Roseivivax jejudonensis CECT_8625	92.0112	0.6374	68.7	86.2924	88.5009	59.7717
Salipiger marinus DSM_26424	Roseivivax lentus DSM_29430	93.5799	0.6029	68.5	86.661	88.7702	62.7294
Salipiger marinus DSM_26424	Roseivivax marinus DSM_27511	93.7631	0.6782	68.19	85.7801	88.1584	60.0672
Salipiger mucosus DSM_16094	Marivita cryptomonadis CL-SK44	93.9066	0.5825	69.12	84.087	87.852	53.2245
Salipiger mucosus DSM_16094	Marivita geojedonensis DPG-138	94.3128	0.5605	69.66	84.8394	87.7727	55.7867
Salipiger mucosus DSM_16094	Marivita hallyeonensis DSM_29431	93.2295	0.5612	69.18	84.5584	88.0501	54.6871
Salipiger mucosus DSM_16094	Puniceibacterium antarcticum SM1211	91.9431	0.6165	69.32	83.9252	86.9055	55.7357
Salipiger mucosus DSM_16094	Puniceibacterium sediminis DSM_29052	92.37	0.6121	70.02	84.3566	87.5322	56.6506
Salipiger mucosus DSM_16094	Roseivivax halodurans JCM_10272	93.7712	0.686	69.55	84.2214	86.5736	64.2814
Salipiger mucosus DSM_16094	Roseivivax halotolerans JCM_10271	94.4444	0.6008	69.74	85.0153	87.5975	60.6023
Salipiger mucosus DSM_16094	Roseivivax isoporae LMG_25204	94.4482	0.6204	69.37	85.6816	87.7091	67.2301
Salipiger mucosus DSM_16094	Roseivivax jejudonensis CECT_8625	93.6949	0.64	69.99	85.1452	87.3452	63.7805
Salipiger mucosus DSM_16094	Roseivivax lentus DSM_29430	94.5799	0.6055	69.05	85.3611	87.5901	64.9796
Salipiger mucosus DSM_16094	Roseivivax marinus DSM_27511	93.7035	0.6808	70.05	85.0208	87.3388	65.3188
Salipiger profundus JLT2016	Lutimaribacter saemankumensis DSM_28010	93.3739	0.6936	68.85	85.3083	88.327	60.3994
Salipiger profundus JLT2016	Marivita cryptomonadis CL-SK44	92.6302	0.5636	69.21	85.8166	89.6304	54.3399
Salipiger profundus JLT2016	Marivita geojedonensis DPG-138	93.2387	0.5416	70.12	86.4735	89.5619	56.5785
Salipiger profundus JLT2016	Marivita hallyeonensis DSM_29431	92.3545	0.5423	69.67	85.9576	89.4882	55.5884
Salipiger profundus JLT2016	Puniceibacterium antarcticum SM1211	92.6879	0.5976	69.78	85.5985	88.6932	56.1315
Salipiger profundus JLT2016	Puniceibacterium sediminis DSM_29052	92.7556	0.5932	70.42	86.1835	89.3236	57.0709
Salipiger profundus JLT2016	Roseivivax halodurans JCM_10272	93.9661	0.6671	69.04	85.5202	87.9071	65.0546
Salipiger profundus JLT2016	Roseivivax halotolerans JCM_10271	93.7796	0.5819	69.46	86.427	89.0204	61.3575
Salipiger profundus JLT2016	Roseivivax isoporae LMG_25204	93.9702	0.6015	69.14	87.0402	89.0578	67.3784
Salipiger profundus JLT2016	Roseivivax jejudonensis CECT_8625	93.2203	0.6211	69.17	86.4818	88.8992	64.4777
Salipiger profundus JLT2016	Roseivivax lentus DSM_29430	94.2529	0.5866	69.16	86.7048	89.0398	65.2282
Salipiger profundus JLT2016	Roseivivax marinus DSM_27511	93.9702	0.6619	69.43	86.2442	88.7807	65.779
Salipiger thiooxidans DSM_10146	Donghicola eburneus DSM_29127	93.4459	0.6967	66.87	83.932	87.4494	54.8124
Salipiger thiooxidans DSM_10146	Donghicola tyrosinivorans DSM_100212	92.6202	0.6942	66.75	83.9694	87.2373	54.9329
Salipiger thiooxidans DSM_10146	Lutimaribacter pacificus W11_2B_1	92.5776	0.6873	69.37	85.5668	87.9887	63.0692
Salipiger thiooxidans DSM_10146	Lutimaribacter saemankumensis DSM_28010	93.1034	0.6723	68.18	85.3692	88.1803	60.2752
Salipiger thiooxidans DSM_10146	Marivita cryptomonadis CL-SK44	93.3063	0.5423	68.99	86.1414	89.537	54.489
Salipiger thiooxidans DSM_10146	Marivita geojedonensis DPG-138	93.4415	0.5202	69.52	86.7201	89.5185	56.7761
Salipiger thiooxidans DSM_10146	Marivita hallyeonensis DSM_29431	94.4482	0.521	68.91	86.1612	89.4386	55.4372
Salipiger thiooxidans DSM_10146	Pelagicola litorisediminis CECT_8287	92.8281	0.6992	67.02	83.9536	87.894	50.04
Salipiger thiooxidans DSM_10146	Puniceibacterium antarcticum SM1211	94.5085	0.5763	69.68	85.7008	88.6225	56.4951
Salipiger thiooxidans DSM_10146	Puniceibacterium sediminis DSM_29052	94.0379	0.5719	69.91	86.5471	89.4753	57.3703
Salipiger thiooxidans DSM_10146	Roseivivax halodurans JCM_10272	93.4282	0.6458	68.1	85.1347	87.4964	64.405
Salipiger thiooxidans DSM_10146	Roseivivax halotolerans JCM_10271	93.843	0.5606	68.4	86.1699	88.7359	60.6564
Salipiger thiooxidans DSM_10146	Roseivivax isoporae LMG_25204	94.5763	0.5802	69.07	86.8955	88.9426	67.3384
Salipiger thiooxidans DSM_10146	Roseivivax jejudonensis CECT_8625	92.5424	0.5998	68.37	86.4276	88.7465	64.0166
Salipiger thiooxidans DSM_10146	Roseivivax lentus DSM_29430	93.7754	0.5653	68.74	86.5399	88.772	64.8374
Salipiger thiooxidans DSM_10146	Roseivivax marinus DSM_27511	93.9661	0.6406	68.58	85.9993	88.3304	65.7321
Shimia aestuarii DSM_15283	Actibacterium ureilyticum LS-811	93.3784	0.6642	68.48	85.4253	88.4435	57.3052
Sulfitobacter brevis DSM_11443	Planktotalea arctica IMCC9565	94.8925	0.61	68.13	83.3779	88.01	49.1805
Sulfitobacter brevis DSM_11443	Planktotalea frisia SH6-1	94.6092	0.6212	68.56	82.7307	87.8029	46.442
Sulfitobacter brevis DSM_11443	Roseobacter denitrificans OCh_114_DSM_7001	96.0678	0.4762	70.83	85.5966	89.6289	50.9109
Sulfitobacter brevis DSM_11443	Roseobacter litoralis Och_149	97.0169	0.4658	71.01	85.8476	90.1196	49.8037
Sulfitobacter delicatus DSM_16477	Planktotalea arctica IMCC9565	93.2124	0.6293	68.67	83.2642	87.8193	49.5078
Sulfitobacter delicatus DSM_16477	Planktotalea frisia SH6-1	93.3962	0.6406	68.76	82.9808	88.0335	46.2434
Sulfitobacter delicatus DSM_16477	Roseobacter denitrificans OCh_114_DSM_7001	95.5902	0.4956	71.79	85.2638	89.1989	51.7067
Sulfitobacter delicatus DSM_16477	Roseobacter litoralis Och_149	96.2687	0.4852	71.52	85.4581	89.6038	50.6693
Sulfitobacter donghicola DSW-25	Lutimaribacter saemankumensis DSM_28010	91.4131	0.6996	67.92	82.7053	87.1768	48.7446
Sulfitobacter donghicola DSW-25	Planktotalea arctica IMCC9565	93.8844	0.5818	68.46	83.6981	88.5224	48.5281
Sulfitobacter donghicola DSW-25	Planktotalea frisia SH6-1	93.8005	0.5931	68.32	83.0257	88.2821	47.4946
Sulfitobacter donghicola DSW-25	Roseobacter denitrificans OCh_114_DSM_7001	95.5224	0.4481	71.07	84.8233	89.3518	49.0488
Sulfitobacter donghicola DSW-25	Roseobacter litoralis Och_149	95.8616	0.4377	71.35	85.175	89.8526	48.7291
Sulfitobacter donghicola DSW-25	Shimia aestuarii DSM_15283	94.6259	0.6822	68.16	83.2123	87.7199	49.0743
Sulfitobacter dubius DSM_16472	Planktotalea arctica IMCC9565	93.2124	0.6158	68.43	83.6562	88.2335	49.6795
Sulfitobacter dubius DSM_16472	Planktotalea frisia SH6-1	93.3962	0.6271	67.97	82.9086	88.009	46.6241
Sulfitobacter dubius DSM_16472	Roseobacter denitrificans OCh_114_DSM_7001	95.8616	0.4821	70.93	85.7698	89.7579	51.7839
Sulfitobacter dubius DSM_16472	Roseobacter litoralis Och_149	95.9294	0.4717	70.67	85.9468	90.1261	50.6124
Sulfitobacter geojensis MM-124	Planktotalea arctica IMCC9565	93.9516	0.5928	68.71	83.7151	88.4676	49.7072
Sulfitobacter geojensis MM-124	Planktotalea frisia SH6-1	94.2722	0.604	68.83	83.0528	88.2517	46.9344
Sulfitobacter geojensis MM-124	Roseobacter denitrificans OCh_114_DSM_7001	96.133	0.4591	72.04	85.8103	89.9984	51.2698
Sulfitobacter geojensis MM-124	Roseobacter litoralis Och_149	96.3365	0.4487	72	86.0752	90.4123	50.7145
Sulfitobacter geojensis MM-124	Shimia aestuarii DSM_15283	95.5782	0.6932	68.09	83.5483	88.1331	51.0338
Sulfitobacter guttiformis DSM_11458	Planktotalea arctica IMCC9565	93.75	0.6177	68.27	82.9625	87.6004	46.3004
Sulfitobacter guttiformis DSM_11458	Planktotalea frisia SH6-1	93.9946	0.629	68.3	82.1447	87.4576	43.9793
Sulfitobacter guttiformis DSM_11458	Roseobacter denitrificans OCh_114_DSM_7001	94.5233	0.484	70.78	84.3892	88.6948	46.9391
Sulfitobacter guttiformis DSM_11458	Roseobacter litoralis Och_149	94.9966	0.4736	70.69	84.6578	89.1566	46.5388
Sulfitobacter indolifex HEL-45	Planktotalea arctica IMCC9565	93.3468	0.6073	68.49	83.7539	88.3132	49.4488
Sulfitobacter indolifex HEL-45	Planktotalea frisia SH6-1	93.531	0.6186	68.82	82.9	88.0239	46.6353
Sulfitobacter indolifex HEL-45	Roseobacter denitrificans OCh_114_DSM_7001	95.8616	0.4736	71.09	85.8823	89.9289	51.8273
Sulfitobacter indolifex HEL-45	Roseobacter litoralis Och_149	96.0651	0.4632	70.97	86.0883	90.3225	50.7277
Sulfitobacter litoralis DSM_17584	Planktotalea arctica IMCC9565	95.0302	0.61	68.52	83.4439	88.0347	48.4267
Sulfitobacter litoralis DSM_17584	Planktotalea frisia SH6-1	94.6801	0.6212	68.62	83.045	88.2771	46.0666
Sulfitobacter litoralis DSM_17584	Roseobacter denitrificans OCh_114_DSM_7001	96.9512	0.4762	71.03	85.3124	89.5531	50.575
Sulfitobacter litoralis DSM_17584	Roseobacter litoralis Och_149	96.748	0.4658	71.05	85.7606	90.1007	49.9225
Sulfitobacter marinus DSM_23422	Planktotalea arctica IMCC9565	94.9631	0.5894	68.75	83.1968	88.2292	48.6698
Sulfitobacter marinus DSM_23422	Planktotalea frisia SH6-1	94.6128	0.6006	68.62	82.5897	88.055	46.9221
Sulfitobacter marinus DSM_23422	Roseobacter denitrificans OCh_114_DSM_7001	95.6669	0.4556	71.27	85.2376	89.7348	50.4403
Sulfitobacter marinus DSM_23422	Roseobacter litoralis Och_149	96.4116	0.4452	71.35	85.5835	90.1868	50.0027
Sulfitobacter marinus DSM_23422	Shimia aestuarii DSM_15283	94.0937	0.6897	68.24	83.6638	88.3471	50.6841
Sulfitobacter mediterraneus DSM_12244	Lutimaribacter saemankumensis DSM_28010	92.2245	0.6976	68.5	83.6722	87.8836	52.6734
Sulfitobacter mediterraneus DSM_12244	Planktotalea arctica IMCC9565	94.8253	0.5798	69.15	84.0945	88.6898	49.6153
Sulfitobacter mediterraneus DSM_12244	Planktotalea frisia SH6-1	94.3396	0.5911	68.98	83.4268	88.4379	47.1366
Sulfitobacter mediterraneus DSM_12244	Roseobacter denitrificans OCh_114_DSM_7001	96.6757	0.4461	71.89	86.258	90.2655	51.8835
Sulfitobacter mediterraneus DSM_12244	Roseobacter litoralis Och_149	97.422	0.4357	71.78	86.5909	90.7305	51.406
Sulfitobacter mediterraneus DSM_12244	Shimia aestuarii DSM_15283	94.8299	0.6802	68.55	84.2335	88.4589	51.9708
Sulfitobacter noctilucae NB-68	Planktotalea arctica IMCC9565	93.75	0.6349	68.74	83.2344	87.8896	48.6603
Sulfitobacter noctilucae NB-68	Planktotalea frisia SH6-1	94.0661	0.6461	68.89	82.5085	87.8574	45.8461
Sulfitobacter noctilucae NB-68	Roseobacter denitrificans OCh_114_DSM_7001	96.1982	0.5011	71.82	85.5626	89.5517	50.65
Sulfitobacter noctilucae NB-68	Roseobacter litoralis Och_149	96.1982	0.4907	71.83	85.8306	90.039	50.1434
Sulfitobacter noctilucicola NB-77	Planktotalea arctica IMCC9565	93.6828	0.611	68.51	83.8342	88.5077	47.9882
Sulfitobacter noctilucicola NB-77	Planktotalea frisia SH6-1	93.3962	0.6223	68.77	83.1446	88.4462	46.452
Sulfitobacter noctilucicola NB-77	Roseobacter denitrificans OCh_114_DSM_7001	96.2008	0.4773	71.58	85.8739	89.9952	49.2543
Sulfitobacter noctilucicola NB-77	Roseobacter litoralis Och_149	95.7259	0.4669	71.48	86.087	90.494	48.8514
Sulfitobacter pontiacus DSM_10014	Planktotalea arctica IMCC9565	94.4892	0.5967	68.57	83.4893	87.7952	49.8204
Sulfitobacter pontiacus DSM_10014	Planktotalea frisia SH6-1	94.3358	0.6079	69.11	83.138	88.1582	46.7964
Sulfitobacter pontiacus DSM_10014	Roseobacter denitrificans OCh_114_DSM_7001	95.9946	0.4629	71.26	85.5648	89.4099	52.3881
Sulfitobacter pontiacus DSM_10014	Roseobacter litoralis Och_149	96.4698	0.4525	71.18	85.8889	89.9184	51.3366
Sulfitobacter pontiacus DSM_10014	Shimia aestuarii DSM_15283	94.5578	0.697	68.29	84.1279	88.0464	53.099
Thalassobius autumnalis CECT_5118	Lutimaribacter pacificus W11_2B_1	95.112	0.5292	70.66	85.9567	88.7101	56.3641
Thalassobius autumnalis CECT_5118	Lutimaribacter saemankumensis DSM_28010	93.0358	0.5143	70.57	86.061	89.1338	55.1299
Thalassobius autumnalis CECT_5118	Pseudooceanicola antarcticus Ar-45	93.1711	0.6676	67.1	84.8515	88.0401	56.3887
Thalassobius autumnalis CECT_5118	Pseudooceanicola batsensis HTCC2597	95.3125	0.7007	68.06	83.9757	87.1137	52.4246
Thalassobius autumnalis CECT_5118	Pseudooceanicola marinus LMG_23705	93.6314	0.6706	66.56	84.5228	87.7798	56.3923
Thalassobius autumnalis CECT_5118	Pseudooceanicola nanhaiensis DSM_18065	94.1576	0.6717	68.13	84.665	87.71	53.7586
Thalassobius autumnalis CECT_5118	Pseudooceanicola nitratireducens DSM_29619	95.788	0.6619	67.76	85.2842	88.4887	57.1131
Thalassobius autumnalis CECT_5118	Shimia aestuarii DSM_15283	97.415	0.6943	69.79	86.4911	89.644	55.2413
Thalassobius gelatinovorus CECT_4357	Actibacterium ureilyticum LS-811	92.9682	0.6811	68.32	84.688	88.953	57.5318
Thalassobius gelatinovorus CECT_4357	Lutimaribacter pacificus W11_2B_1	95.4484	0.4796	71.2	85.9672	89.7405	58.3236
Thalassobius gelatinovorus CECT_4357	Lutimaribacter saemankumensis DSM_28010	93.5047	0.4647	71.53	86.1013	90.158	56.8116
Thalassobius gelatinovorus CECT_4357	Pseudooceanicola antarcticus Ar-45	92.9777	0.618	67.78	84.1096	88.4163	54.2871
Thalassobius gelatinovorus CECT_4357	Pseudooceanicola atlanticus 2II-s11g	93.9743	0.6665	68.61	84.4269	88.823	55.5314
Thalassobius gelatinovorus CECT_4357	Pseudooceanicola batsensis HTCC2597	94.9796	0.6511	68.43	83.6611	87.7828	52.8802
Thalassobius gelatinovorus CECT_4357	Pseudooceanicola marinus LMG_23705	93.9107	0.621	67.65	84.0137	88.3697	54.5696
Thalassobius gelatinovorus CECT_4357	Pseudooceanicola nanhaiensis DSM_18065	93.2157	0.6221	68.62	84.3563	88.459	52.896
Thalassobius gelatinovorus CECT_4357	Pseudooceanicola nitratireducens DSM_29619	95.3189	0.6123	68.59	84.5842	88.8185	55.918
Thalassobius gelatinovorus CECT_4357	Shimia abyssi DSM_100673	96.6033	0.6854	68.98	84.5888	89.379	49.7255
Thalassobius gelatinovorus CECT_4357	Shimia aestuarii DSM_15283	96.875	0.6447	70.19	85.8263	89.9401	54.469
Thalassobius gelatinovorus CECT_4357	Shimia haliotis DSM_28453	95.0609	0.6931	69.01	84.654	89.1461	51.2057
Thalassobius gelatinovorus CECT_4357	Shimia isoporae SW6_1	94.197	0.6954	68.9	84.3162	89.1166	48.4498
Thalassobius mediterraneus CECT_5383	Lutimaribacter pacificus W11_2B_1	95.0441	0.5497	70.63	85.1775	88.011	55.2344
Thalassobius mediterraneus CECT_5383	Lutimaribacter saemankumensis DSM_28010	92.9682	0.5348	70.48	85.2924	88.4186	54.2045
Thalassobius mediterraneus CECT_5383	Pseudooceanicola antarcticus Ar-45	93.1034	0.6881	67.2	84.187	87.4073	54.6071
Thalassobius mediterraneus CECT_5383	Pseudooceanicola marinus LMG_23705	93.5637	0.6911	66.91	83.7317	87.039	55.1689
Thalassobius mediterraneus CECT_5383	Pseudooceanicola nanhaiensis DSM_18065	93.9538	0.6923	68.12	84.1622	87.3415	52.3814
Thalassobius mediterraneus CECT_5383	Pseudooceanicola nitratireducens DSM_29619	95.5842	0.6824	68.27	84.3023	87.69	55.5364
Thioclava arenosa CAU_1312	Defluviimonas aquaemixtae CECT_8626	94.5196	0.6391	68.44	84.1938	87.2956	57.7207
Thioclava arenosa CAU_1312	Defluviimonas denitrificans DSM_18921	94.8614	0.6295	68.81	84.7513	87.5187	60.3552
Thioclava arenosa CAU_1312	Gemmobacter aquatilis DSM_3857	92.3597	0.6881	68	84.5906	87.4539	60.7214
Thioclava arenosa CAU_1312	Rhodobacter aestuarii DSM_19945	95.3992	0.4412	73.47	87.3735	90.27	59.4257
Thioclava arenosa CAU_1312	Rhodobacter azotoformans KA25	93.8472	0.6977	67.79	84.2535	87.089	61.866
Thioclava arenosa CAU_1312	Rhodobacter capsulatus DSM_1710	94.4595	0.439	73.24	87.4196	89.7371	64.7972
Thioclava arenosa CAU_1312	Rhodobacter maris JA276	96.1356	0.4374	73.01	87.9258	90.1124	63.0933
Thioclava arenosa CAU_1312	Rhodobacter ovatus JA234	93.1711	0.6933	67.98	83.8487	86.6955	60.7114
Thioclava arenosa CAU_1312	Rhodobacter veldkampii DSM_11550	93.6022	0.4691	72.43	85.996	88.5471	61.4002
Thioclava arenosa CAU_1312	Rhodobacter vinaykumarii JA123	96.0027	0.5378	70.4	85.4657	87.7335	64.1934
Thioclava arenosa CAU_1312	Rhodobacter viridis JA737	94.6622	0.4325	73.04	87.3933	89.6807	64.6829
Thioclava atlantica 13D2W-2	Defluviimonas denitrificans DSM_18921	94.1296	0.6986	67.79	84.7752	87.5511	60.6647
Thioclava atlantica 13D2W-2	Rhodobacter aestuarii DSM_19945	96.1434	0.5103	71.52	86.3859	89.6053	56.8873
Thioclava atlantica 13D2W-2	Rhodobacter capsulatus DSM_1710	95.2735	0.5081	71.14	86.4611	89.1478	63.1336
Thioclava atlantica 13D2W-2	Rhodobacter maris JA276	96.4794	0.5065	71.39	87.0406	89.5307	62.2909
Thioclava atlantica 13D2W-2	Rhodobacter veldkampii DSM_11550	94.4742	0.5382	71.42	85.5087	88.2069	59.3493
Thioclava atlantica 13D2W-2	Rhodobacter vinaykumarii JA123	96.2737	0.6069	70.24	85.1588	87.5764	63.4645
Thioclava atlantica 13D2W-2	Rhodobacter viridis JA737	95.0775	0.5016	71.14	86.2595	88.9748	63.0403
Thioclava dalianensis strain_DLFJ1-1	Rhodobacter aestuarii DSM_19945	94.7973	0.5593	69.97	85.3063	88.7667	55.6907
Thioclava dalianensis strain_DLFJ1-1	Rhodobacter capsulatus DSM_1710	93.9312	0.5571	69.98	85.3132	88.513	59.1964
Thioclava dalianensis strain_DLFJ1-1	Rhodobacter maris JA276	94.8614	0.5555	69.82	85.7959	88.6864	58.5607
Thioclava dalianensis strain_DLFJ1-1	Rhodobacter veldkampii DSM_11550	92.7679	0.5872	70.23	84.5862	87.63	56.9955
Thioclava dalianensis strain_DLFJ1-1	Rhodobacter vinaykumarii JA123	94.7903	0.6558	69.09	83.9486	87.0128	59.1899
Thioclava dalianensis strain_DLFJ1-1	Rhodobacter viridis JA737	93.7374	0.5506	70.01	85.0859	88.2013	58.89
Thioclava electrotropha Elox9	Rhodobacter aestuarii DSM_19945	95.0709	0.5359	70.76	85.6713	89.0646	56.7057
Thioclava electrotropha Elox9	Rhodobacter capsulatus DSM_1710	94.6055	0.5337	70.47	85.7135	88.5637	61.4123
Thioclava electrotropha Elox9	Rhodobacter maris JA276	95.9377	0.5321	70.27	86.2207	88.8746	60.5978
Thioclava electrotropha Elox9	Rhodobacter veldkampii DSM_11550	94.0408	0.5638	70.27	84.7618	87.5907	58.2416
Thioclava electrotropha Elox9	Rhodobacter vinaykumarii JA123	95.5962	0.6325	68.59	84.5265	87.1235	61.1112
Thioclava electrotropha Elox9	Rhodobacter viridis JA737	94.9359	0.5272	70.3	85.6233	88.3492	61.9391
Thioclava indica strain_DT23-4	Rhodobacter aestuarii DSM_19945	94.0781	0.5286	70.76	85.4893	89.4769	56.2736
Thioclava indica strain_DT23-4	Rhodobacter capsulatus DSM_1710	94.0581	0.5264	70.73	85.3419	89.0385	57.9541
Thioclava indica strain_DT23-4	Rhodobacter maris JA276	94.5344	0.5248	70.48	85.8335	89.2525	56.3431
Thioclava indica strain_DT23-4	Rhodobacter veldkampii DSM_11550	93.8889	0.5565	70.57	84.5609	88.0455	56.6802
Thioclava indica strain_DT23-4	Rhodobacter vinaykumarii JA123	94.5307	0.6252	68.66	83.8659	87.4978	57.2496
Thioclava indica strain_DT23-4	Rhodobacter viridis JA737	94.0541	0.5199	70.37	85.2393	88.9669	57.4329
Thioclava marina 11-10-0-13	Rhodobacter aestuarii DSM_19945	95.476	0.5157	71.79	86.4684	89.6337	57.2598
Thioclava marina 11-10-0-13	Rhodobacter capsulatus DSM_1710	94.8078	0.5135	71.28	86.5464	89.1844	62.1845
Thioclava marina 11-10-0-13	Rhodobacter maris JA276	95.87	0.5119	71.24	87.1045	89.5969	61.7814
Thioclava marina 11-10-0-13	Rhodobacter veldkampii DSM_11550	94.184	0.5436	71.27	85.5081	88.0961	58.7087
Thioclava marina 11-10-0-13	Rhodobacter vinaykumarii JA123	95.7995	0.6123	69.2	85.0821	87.572	62.005
Thioclava marina 11-10-0-13	Rhodobacter viridis JA737	94.8683	0.507	71.35	86.3788	89.0467	62.3282
Thioclava nitratireducens 25B10_4	Rhodobacter aestuarii DSM_19945	96.2034	0.5296	70.91	85.8858	89.2687	56.0862
Thioclava nitratireducens 25B10_4	Rhodobacter capsulatus DSM_1710	94.6765	0.5274	70.78	85.9408	88.7922	60.9658
Thioclava nitratireducens 25B10_4	Rhodobacter maris JA276	95.7432	0.5258	70.56	86.4138	89.0679	60.2253
Thioclava nitratireducens 25B10_4	Rhodobacter veldkampii DSM_11550	93.8437	0.5575	70.64	84.9689	87.7696	57.8072
Thioclava nitratireducens 25B10_4	Rhodobacter vinaykumarii JA123	95.6728	0.6262	68.69	84.7056	87.3106	61.0551
Thioclava nitratireducens 25B10_4	Rhodobacter viridis JA737	94.4818	0.5209	70.77	85.8462	88.6243	61.7441
Thioclava pacifica DSM_10166	Defluviimonas denitrificans DSM_18921	93.8047	0.6972	68.02	84.9644	87.8856	59.3966
Thioclava pacifica DSM_10166	Rhodobacter aestuarii DSM_19945	96.339	0.5089	72.12	86.6625	89.8689	57.1984
Thioclava pacifica DSM_10166	Rhodobacter capsulatus DSM_1710	94.7439	0.5066	71.61	86.6746	89.3048	62.1234
Thioclava pacifica DSM_10166	Rhodobacter maris JA276	95.5405	0.505	71.56	87.2733	89.7648	61.5006
Thioclava pacifica DSM_10166	Rhodobacter veldkampii DSM_11550	93.8437	0.5368	71.17	85.6625	88.3386	58.6086
Thioclava pacifica DSM_10166	Rhodobacter vinaykumarii JA123	95.5375	0.6054	69.8	85.263	87.8485	61.9935
Thioclava pacifica DSM_10166	Rhodobacter viridis JA737	94.2799	0.5002	71.56	86.6137	89.2664	62.6024
Thioclava sediminum TAW-CT134	Rhodobacter aestuarii DSM_19945	95.8644	0.5317	71.02	85.4345	88.7939	56.6736
Thioclava sediminum TAW-CT134	Rhodobacter capsulatus DSM_1710	94.4744	0.5295	70.49	85.4949	88.3913	61.2884
Thioclava sediminum TAW-CT134	Rhodobacter maris JA276	95.5405	0.5279	70.41	86.0376	88.6681	60.4173
Thioclava sediminum TAW-CT134	Rhodobacter veldkampii DSM_11550	93.7009	0.5596	70.49	84.5937	87.3911	58.1271
Thioclava sediminum TAW-CT134	Rhodobacter vinaykumarii JA123	95.3347	0.6283	68.77	84.4034	86.9984	61.14
Thioclava sediminum TAW-CT134	Rhodobacter viridis JA737	94.2799	0.523	70.51	85.5005	88.1863	61.804
Tritonibacter horizontis O3.65	Ruegeria arenilitoris CECT_8715	95.251	0.5124	71.39	86.5203	89.7183	56.8131
Tritonibacter horizontis O3.65	Ruegeria atlantica CECT_4292	95.251	0.5661	70.83	85.8862	89.7988	52.9527
Tritonibacter horizontis O3.65	Ruegeria conchae TW15	94.527	0.5502	70.41	85.9454	89.847	51.2365
Tritonibacter horizontis O3.65	Ruegeria denitrificans CECT_5091	95.0609	0.5489	70.56	86.1354	89.9604	53.7822
Tritonibacter horizontis O3.65	Ruegeria Faecimaris HD_28_2	96.0054	0.5864	70.5	86.1067	90.0109	53.4729
Tritonibacter horizontis O3.65	Ruegeria halocynthiae DSM_27839	94.7903	0.5578	70.25	85.8588	89.9042	52.1128
Tritonibacter horizontis O3.65	Ruegeria intermedia CC_GIMAT_2_1	93.3063	0.5312	71.71	86.7329	89.8505	58.6193
Tritonibacter horizontis O3.65	Ruegeria lacuscaerulensis ITI-1157	93.9946	0.521	71.7	86.993	90.1046	58.2405
Tritonibacter horizontis O3.65	Ruegeria litorea R37_CECT_7639	93.4636	0.4511	70.79	86.4327	90.0473	55.6585
Tritonibacter horizontis O3.65	Ruegeria marina CGMCC_1.9108	94.5196	0.5365	71.19	86.4299	89.4495	57.4801
Tritonibacter horizontis O3.65	Ruegeria marisrubri ZGT118	93.6444	0.499	71.8	86.4606	89.7302	57.7399
Tritonibacter horizontis O3.65	Ruegeria mediterranea M17	93.4548	0.4537	70.54	86.2455	90.0929	55.168
Tritonibacter horizontis O3.65	Ruegeria meonggei CECT_8411	94.3166	0.5859	70.54	86.157	90.092	53.8769
Tritonibacter horizontis O3.65	Ruegeria pomeroyi DSS-3	95.856	0.522	71.2	86.9057	89.7325	59.0084
Tritonibacter horizontis O3.65	Ruegeria profundi ZGT108	94.3919	0.5719	70.79	85.2975	89.383	51.5043
Tropicibacter naphthalenivorans DSM_19561	Lutimaribacter saemankumensis DSM_28010	91.7578	0.6944	69.16	85.086	88.8212	58.7086
Tropicibacter naphthalenivorans DSM_19561	Marivita cryptomonadis CL-SK44	93.8507	0.5644	70.26	85.1575	89.1566	54.576
Tropicibacter naphthalenivorans DSM_19561	Marivita geojedonensis DPG-138	94.3631	0.5423	70.88	86.2242	89.6324	55.6396
Tropicibacter naphthalenivorans DSM_19561	Marivita hallyeonensis DSM_29431	93.7729	0.5431	70.29	85.0316	88.9757	53.6454
Tropicibacter naphthalenivorans DSM_19561	Pelagibaca abyssi JLT2014	94.5867	0.5562	72.38	86.5358	89.4715	60.2511
Tropicibacter naphthalenivorans DSM_19561	Puniceibacterium antarcticum SM1211	93.1387	0.5984	70.09	84.2296	88.0369	55.8391
Tropicibacter naphthalenivorans DSM_19561	Puniceibacterium sediminis DSM_29052	92.8675	0.5939	70.9	84.7894	88.6202	56.3882
Tropicibacter naphthalenivorans DSM_19561	Roseivivax halodurans JCM_10272	92.0322	0.6679	68.71	83.6874	87.1604	56.1781
Tropicibacter naphthalenivorans DSM_19561	Roseivivax halotolerans JCM_10271	93.0454	0.5826	69.04	84.5438	88.1055	54.5249
Tropicibacter naphthalenivorans DSM_19561	Roseivivax isoporae LMG_25204	92.4708	0.6023	69.23	84.8112	87.9346	58.0457
Tropicibacter naphthalenivorans DSM_19561	Roseivivax jejudonensis CECT_8625	91.5205	0.6218	68.56	84.1989	87.5147	56.0211
Tropicibacter naphthalenivorans DSM_19561	Roseivivax lentus DSM_29430	94.3631	0.5874	69.26	84.9248	88.2345	58.2232
Tropicibacter naphthalenivorans DSM_19561	Roseivivax marinus DSM_27511	91.5936	0.6627	69.05	84.7637	88.1069	57.8411
Tropicibacter naphthalenivorans DSM_19561	Salipiger aestuarii DSM_22011	93.4894	0.5596	70.84	85.8062	89.1782	59.2072
Tropicibacter naphthalenivorans DSM_19561	Salipiger bermudensis HTCC2601	94.6598	0.5447	72.11	86.453	89.5584	60.3328
Tropicibacter naphthalenivorans DSM_19561	Salipiger marinus DSM_26424	92.7579	0.5499	71.44	85.7525	88.7318	59.6769
Tropicibacter naphthalenivorans DSM_19561	Salipiger mucosus DSM_16094	93.4942	0.5525	71.41	83.9795	87.2874	59.3327
Tropicibacter naphthalenivorans DSM_19561	Salipiger profundus JLT2016	92.7061	0.5336	71.85	86.1813	89.4359	60.1443
Tropicibacter naphthalenivorans DSM_19561	Salipiger thiooxidans DSM_10146	93.4259	0.5123	71.62	86.3856	89.304	60.5491
Tropicibacter naphthalenivorans DSM_19561	Yangia pacifica CGMCC_1.3455	93.348	0.5178	70.68	86.2365	89.379	60.5818
Tropicibacter phthalicicus CECT_8649	Marivita cryptomonadis CL-SK44	95.102	0.6279	70.01	84.9318	89.2202	52.0156
Tropicibacter phthalicicus CECT_8649	Marivita geojedonensis DPG-138	94.6259	0.6059	70.38	85.3387	89.1984	52.0565
Tropicibacter phthalicicus CECT_8649	Marivita hallyeonensis DSM_29431	95.3061	0.6066	69.5	84.915	89.1558	50.2762
Tropicibacter phthalicicus CECT_8649	Pelagibaca abyssi JLT2014	93.3559	0.6198	70.69	85.4918	88.9946	55.2533
Tropicibacter phthalicicus CECT_8649	Puniceibacterium antarcticum SM1211	92.8958	0.6619	68.66	83.5903	87.7745	52.8212
Tropicibacter phthalicicus CECT_8649	Puniceibacterium sediminis DSM_29052	92.915	0.6575	69.38	84.2025	88.2932	52.4397
Tropicibacter phthalicicus CECT_8649	Roseivivax halotolerans JCM_10271	94.0736	0.6462	67.9	83.6518	87.6534	49.4364
Tropicibacter phthalicicus CECT_8649	Roseivivax isoporae LMG_25204	93.1479	0.6658	67.49	83.8742	87.3869	50.3705
Tropicibacter phthalicicus CECT_8649	Roseivivax jejudonensis CECT_8625	91.8589	0.6854	67.68	83.1953	87.0776	49.7122
Tropicibacter phthalicicus CECT_8649	Roseivivax lentus DSM_29430	95.6403	0.6509	68.09	84.2314	87.768	52.3435
Tropicibacter phthalicicus CECT_8649	Salipiger aestuarii DSM_22011	92.0054	0.6232	68.74	84.1643	87.9399	53.3593
Tropicibacter phthalicicus CECT_8649	Salipiger bermudensis HTCC2601	93.6949	0.6083	70.11	84.5581	88.1104	53.048
Tropicibacter phthalicicus CECT_8649	Salipiger marinus DSM_26424	92.3238	0.6135	68.4	84.607	88.1672	54.8808
Tropicibacter phthalicicus CECT_8649	Salipiger mucosus DSM_16094	92.6152	0.6161	69.26	83.2685	87.059	51.407
Tropicibacter phthalicicus CECT_8649	Salipiger profundus JLT2016	91.3455	0.5972	69.68	84.9474	88.6726	52.2908
Tropicibacter phthalicicus CECT_8649	Salipiger thiooxidans DSM_10146	92.7605	0.5759	69.38	85.1499	88.7481	52.6897
Tropicibacter phthalicicus CECT_8649	Yangia pacifica CGMCC_1.3455	94.0299	0.5814	68.86	85.3755	89.0841	53.5092
Tropicimonas sediminicola DSM_29339	Actibacterium ureilyticum LS-811	95.1351	0.6571	67.92	85.3798	87.8818	60.4858
Tropicimonas sediminicola DSM_29339	Rhodovulum imhoffii DSM_18064	93.2615	0.6579	67.06	83.8839	87.1643	54.4444
Tropicimonas sediminicola DSM_29339	Rhodovulum kholense DSM_19783	93.9783	0.6515	66.72	84.8168	87.3868	62.4581
Tropicimonas sediminicola DSM_29339	Rhodovulum robiginosum DSM_12329	94.3089	0.628	67.81	84.7469	87.3061	62.2659
Tropicimonas sediminicola DSM_29339	Rhodovulum sulfidophilum DSM_1374	93.9783	0.6762	66.69	84.2977	86.9444	62.2525
Tropicimonas sediminicola DSM_29339	Rhodovulum viride JA756	93.4504	0.6529	66.74	84.8228	87.3164	62.4323
Yangia pacifica CGMCC_1.3455	Donghicola tyrosinivorans DSM_100212	93.1128	0.6997	66.63	84.2331	87.6916	55.4792
Yangia pacifica CGMCC_1.3455	Lutimaribacter pacificus W11_2B_1	93.0358	0.6928	67.52	85.168	87.8906	62.4956
Yangia pacifica CGMCC_1.3455	Lutimaribacter saemankumensis DSM_28010	93.8983	0.6778	67.74	85.0819	88.2728	59.9395
Yangia pacifica CGMCC_1.3455	Marivita cryptomonadis CL-SK44	93.0217	0.5478	68.35	86.0417	89.6947	54.6343
Yangia pacifica CGMCC_1.3455	Marivita geojedonensis DPG-138	93.9024	0.5258	68.87	86.7121	89.7186	57.0765
Yangia pacifica CGMCC_1.3455	Marivita hallyeonensis DSM_29431	93.2249	0.5265	68.55	86.0063	89.5314	55.4805
Yangia pacifica CGMCC_1.3455	Puniceibacterium antarcticum SM1211	93.8263	0.5818	68.95	85.6762	88.7352	56.979
Yangia pacifica CGMCC_1.3455	Puniceibacterium sediminis DSM_29052	94.1734	0.5774	69.26	86.1203	89.2403	57.3227
Yangia pacifica CGMCC_1.3455	Roseivivax halodurans JCM_10272	94.3537	0.6513	67.56	84.9397	87.6162	63.8385
Yangia pacifica CGMCC_1.3455	Roseivivax halotolerans JCM_10271	94.0299	0.5661	68.21	86.1542	88.8853	60.2212
Yangia pacifica CGMCC_1.3455	Roseivivax isoporae LMG_25204	95.7084	0.5857	67.92	86.566	88.8432	65.8714
Yangia pacifica CGMCC_1.3455	Roseivivax jejudonensis CECT_8625	94.0054	0.6053	67.86	86.0234	88.5833	62.9927
Yangia pacifica CGMCC_1.3455	Roseivivax lentus DSM_29430	96.0651	0.5708	68.15	86.5168	88.8081	64.2894
Yangia pacifica CGMCC_1.3455	Roseivivax marinus DSM_27511	94.8229	0.6461	68.28	85.7211	88.2574	64.4895
Yoonia litorea DSM_29433	Cognatiyoonia koreensis DSM_17925	95.664	0.4636	72.52	86.5403	90.678	49.5868
Yoonia litorea DSM_29433	Cognatiyoonia sediminum DSM_28715	95.1897	0.5144	72.07	85.4651	90.3648	47.5653
Yoonia litorea DSM_29433	Loktanella atrilutea DSM_29326	94.042	0.5826	69.57	84.9801	88.7293	50.5786
Yoonia litorea DSM_29433	Loktanella fryxellensis DSM_16213	93.9148	0.592	68.84	83.9862	87.5004	50.4067
Yoonia litorea DSM_29433	Loktanella salsilacus DSM_16199	94.1097	0.5806	69.32	84.2373	88.4546	50.3685
Yoonia maricola DSM_29128	Cognatiyoonia koreensis DSM_17925	97.0748	0.43	72.55	86.8773	91.1727	49.6874
Yoonia maricola DSM_29128	Cognatiyoonia sediminum DSM_28715	94.0541	0.4807	72.29	85.7567	90.542	48.4695
Yoonia maricola DSM_29128	Loktanella atrilutea DSM_29326	94.0258	0.549	69.7	84.6618	88.9359	49.3083
Yoonia maricola DSM_29128	Loktanella fryxellensis DSM_16213	93.8305	0.5584	68.83	83.9567	87.831	49.4653
Yoonia maricola DSM_29128	Loktanella salsilacus DSM_16199	94.2412	0.547	69.77	84.1525	88.7084	50.1617
Yoonia maritima DSM_101533	Cognatiyoonia koreensis DSM_17925	96.7369	0.392	72.1	86.4333	91.0045	47.9365
Yoonia maritima DSM_101533	Cognatiyoonia sediminum DSM_28715	93.8514	0.4427	71.22	84.5515	89.8183	47.0185
Yoonia maritima DSM_101533	Limimaricola hongkongensis DSM_17492	94.898	0.6985	67.67	82.6859	87.0769	43.7293
Yoonia maritima DSM_101533	Limimaricola pyoseonensis DSM_21424	93.6735	0.6769	67.26	82.904	87.3329	43.18
Yoonia maritima DSM_101533	Loktanella atrilutea DSM_29326	94.7011	0.511	69.6	85.0573	89.1819	45.4654
Yoonia maritima DSM_101533	Loktanella fryxellensis DSM_16213	94.4369	0.5204	68.87	84.3264	88.2935	45.6525
Yoonia maritima DSM_101533	Loktanella salsilacus DSM_16199	94.6477	0.509	69.85	85.5048	89.9424	49.5993
Yoonia maritima DSM_101533	Octadecabacter ascidiaceicola CECT_8868	93.2387	0.7008	68.62	83.8916	88.7147	48.6304
Yoonia maritima DSM_101533	Octadecabacter temperatus SB1	93.4415	0.6964	68.65	83.8241	88.6708	48.7794
Yoonia maritima DSM_101533	Wenxinia marina DSM_24838	91.1984	0.6907	66.95	81.8177	86.2931	41.849
Yoonia rosea DSM_29591	Cognatiyoonia koreensis DSM_17925	96.329	0.4179	73.16	87.2367	91.1929	51.087
Yoonia rosea DSM_29591	Cognatiyoonia sediminum DSM_28715	93.8514	0.4687	72.14	85.2403	89.9082	48.6369
Yoonia rosea DSM_29591	Loktanella atrilutea DSM_29326	94.4973	0.5369	70.33	85.3539	88.9286	51.5745
Yoonia rosea DSM_29591	Loktanella fryxellensis DSM_16213	94.2334	0.5464	69.61	85.0634	88.3027	51.9954
Yoonia rosea DSM_29591	Loktanella salsilacus DSM_16199	94.3089	0.535	70.37	85.2936	89.2238	52.599
Yoonia sediminilitoris DSM_29955	Cognatiyoonia koreensis DSM_17925	96.1931	0.3977	72.81	87.1335	91.4331	50.285
Yoonia sediminilitoris DSM_29955	Cognatiyoonia sediminum DSM_28715	93.9783	0.4485	71.72	85.0025	89.9939	47.2454
Yoonia sediminilitoris DSM_29955	Limimaricola pyoseonensis DSM_21424	93.6735	0.6827	66.6	82.9105	86.9615	49.1886
Yoonia sediminilitoris DSM_29955	Loktanella atrilutea DSM_29326	94.7011	0.5167	69.64	84.8587	88.6955	51.042
Yoonia sediminilitoris DSM_29955	Loktanella fryxellensis DSM_16213	94.5047	0.5262	69.05	84.5463	88.1708	51.5952
Yoonia sediminilitoris DSM_29955	Loktanella salsilacus DSM_16199	94.3767	0.5148	69.72	84.9563	89.3127	51.5854
Yoonia sediminilitoris DSM_29955	Wenxinia marina DSM_24838	91.6723	0.6965	66.66	82.1372	86.2282	47.8214
Yoonia tamlensis DSM_26879	Cognatiyoonia koreensis DSM_17925	95.7966	0.4098	71.94	86.4754	90.7233	50.6438
Yoonia tamlensis DSM_26879	Cognatiyoonia sediminum DSM_28715	93.3784	0.4606	70.94	84.7616	89.716	47.7532
Yoonia tamlensis DSM_26879	Limimaricola pyoseonensis DSM_21424	93.5637	0.6948	67.29	82.88	86.9865	48.1904
Yoonia tamlensis DSM_26879	Loktanella atrilutea DSM_29326	94.5159	0.5288	69.72	85.0369	88.9156	49.7815
Yoonia tamlensis DSM_26879	Loktanella fryxellensis DSM_16213	94.1853	0.5383	69.11	84.3445	88.0914	50.2563
Yoonia tamlensis DSM_26879	Loktanella salsilacus DSM_16199	94.9153	0.5269	70.02	85.2813	89.4174	52.6555
Yoonia vestfoldensis DSM_16212	Cognatiyoonia koreensis DSM_17925	93.6401	0.4558	72.07	86.6973	90.5016	53.0177
Yoonia vestfoldensis DSM_16212	Cognatiyoonia sediminum DSM_28715	92.7703	0.5066	70.88	84.0899	88.802	48.1844
Yoonia vestfoldensis DSM_16212	Loktanella atrilutea DSM_29326	94.3767	0.5748	70.7	85.4901	88.656	57.7326
Yoonia vestfoldensis DSM_16212	Loktanella fryxellensis DSM_16213	94.9796	0.5842	70.63	85.4997	88.4225	58.9585
Yoonia vestfoldensis DSM_16212	Loktanella salsilacus DSM_16199	96.0571	0.5729	70.42	85.5072	89.138	55.6548

## Sheet: Within Rhodobacteraceae
Query	Subject	16S rRNA similarity (%)	Patristic distance	Average amino acid identity (%)	1st codon position similarity (%)	2nd codon position similarity (%)	3rd codon position similarity (%)
Albidovulum inexpectatum DSM_12048	Defluviimonas alba cai42	94.3166	0.5766	69.17	83.0292	85.8362	58.4022
Albidovulum inexpectatum DSM_12048	Defluviimonas aquaemixtae CECT_8626	94.4632	0.452	73.31	86.7071	89.9706	57.2005
Albidovulum inexpectatum DSM_12048	Defluviimonas denitrificans DSM_18921	93.7754	0.4424	71.96	86.5656	89.5499	59.9872
Albidovulum inexpectatum DSM_12048	Methylarcula marina VKM_B-2159	92.4426	0.8772	65.55	78.913	82.6236	54.8967
Albidovulum inexpectatum DSM_12048	Paenirhodobacter enshiensis DW2-9	93.9373	0.7631	66.19	82.8405	86.1212	58.7514
Albidovulum inexpectatum DSM_12048	Paracoccus aestuarii DSM_19484	93.5724	0.9003	65.51	82.3317	85.6104	60.338
Albidovulum inexpectatum DSM_12048	Paracoccus alcaliphilus DSM_8512	91.4865	0.8454	65.04	81.7094	85.2408	58.1521
Albidovulum inexpectatum DSM_12048	Paracoccus alkenifer DSM_11593	91.7004	0.8439	65.15	81.6561	84.7102	57.8852
Albidovulum inexpectatum DSM_12048	Paracoccus aminophilus JCM_7686	91.9083	0.8332	65.1	82.1312	85.9672	55.2487
Albidovulum inexpectatum DSM_12048	Paracoccus aminovorans DSM_8537	91.6386	0.7819	66.26	82.8875	85.9895	59.9232
Albidovulum inexpectatum DSM_12048	Paracoccus bengalensis DSM_17099	92.3129	0.7906	66.11	82.8571	85.8067	60.6859
Albidovulum inexpectatum DSM_12048	Paracoccus chinensis CGMCC_1.7655	91.9458	0.7929	65.14	81.9162	85.0389	58.486
Albidovulum inexpectatum DSM_12048	Paracoccus contaminans RKI_16-01929	92.4222	0.8318	65.97	80.7225	83.4732	57.8607
Albidovulum inexpectatum DSM_12048	Paracoccus halophilus CGMCC_1.6117	91.6386	0.7992	65.76	82.738	85.8727	59.2956
Albidovulum inexpectatum DSM_12048	Paracoccus homiensis DSM_17862	92.5426	0.8417	66.15	82.4388	85.8603	57.8211
Albidovulum inexpectatum DSM_12048	Paracoccus isoporae DSM_22220	92.1106	0.8373	64.98	82.0948	85.3634	57.0979
Albidovulum inexpectatum DSM_12048	Paracoccus laeviglucosivorans 3P_1	91.5266	0.8143	65.23	81.8103	85.4521	56.277
Albidovulum inexpectatum DSM_12048	Paracoccus lutimaris strain_CECT_8525	92.3025	0.771	65.99	82.8994	86.0741	59.083
Albidovulum inexpectatum DSM_12048	Paracoccus pantotrophus DSM_2944	92.5876	0.7877	66.12	82.832	85.9255	60.4702
Albidovulum inexpectatum DSM_12048	Paracoccus saliphilus DSM_18447	92.1159	0.8674	65.33	82.0689	86.1401	55.2008
Albidovulum inexpectatum DSM_12048	Paracoccus sanguinis DSM_29303	93.0405	0.821	65.64	81.6781	84.408	57.7537
Albidovulum inexpectatum DSM_12048	Paracoccus sediminis DSM_26170	91.8354	0.8656	65.52	82.3031	85.8023	58.0671
Albidovulum inexpectatum DSM_12048	Paracoccus seriniphilus DSM_14827	92.7605	0.8665	65.56	82.1406	85.8619	55.3213
Albidovulum inexpectatum DSM_12048	Paracoccus siganidrum strain_M26	92.3545	0.8118	65.73	82.7779	85.8719	61.4404
Albidovulum inexpectatum DSM_12048	Paracoccus solventivorans DSM_6637	92.0324	0.833	65.65	82.2495	84.9408	59.3983
Albidovulum inexpectatum DSM_12048	Paracoccus sphaerophysae HAMBI_3106	91.7734	0.8049	65.86	81.4521	84.437	58.9886
Albidovulum inexpectatum DSM_12048	Paracoccus sulfuroxidans LW36_1	91.4131	0.7741	64.94	82.7339	86.211	57.7731
Albidovulum inexpectatum DSM_12048	Paracoccus tibetensis CGMCC_1.8925	91.1081	0.8937	65.42	82.5367	85.6514	59.0789
Albidovulum inexpectatum DSM_12048	Paracoccus versutus DSM_582	92.3803	0.7957	66.08	82.7625	85.7062	60.648
Albidovulum inexpectatum DSM_12048	Paracoccus yeei ATCC_BAA-599	92.1106	0.792	66.03	82.8828	86.0126	60.0142
Albidovulum inexpectatum DSM_12048	Paracoccus zeaxanthinifaciens ATCC_21588	92.53	0.888	65.54	82.6214	85.751	60.1078
Albidovulum inexpectatum DSM_12048	Paracoccus zhejiangensis J6	92.5152	0.8005	65.46	82.5475	85.8058	59.2847
Albidovulum inexpectatum DSM_12048	Rhodobacter aestuarii DSM_19945	93.2615	0.6998	66.91	82.9718	86.9806	52.0222
Albidovulum inexpectatum DSM_12048	Rhodobacter capsulatus DSM_1710	92.9682	0.6976	67.18	83.5573	86.7625	58.2659
Albidovulum inexpectatum DSM_12048	Rhodobacter maris JA276	93.0499	0.696	67.23	83.9792	87.042	55.7802
Albidovulum inexpectatum DSM_12048	Rhodobacter veldkampii DSM_11550	93.5258	0.5934	69.62	84.9518	87.9618	58.4571
Albidovulum inexpectatum DSM_12048	Rhodobacter vinaykumarii JA123	95.2027	0.6621	68.64	84.0925	86.8636	60.6476
Albidovulum inexpectatum DSM_12048	Rhodobacter viridis JA737	92.7703	0.6911	67.11	83.2787	86.5856	57.5094
Albidovulum inexpectatum DSM_12048	Thioclava arenosa CAU_1312	93.3873	0.6522	68.25	83.9967	87.1878	58.2101
Albidovulum inexpectatum DSM_12048	Thioclava atlantica 13D2W-2	93.3153	0.7213	67.03	84.1598	87.2537	58.719
Albidovulum inexpectatum DSM_12048	Thioclava dalianensis strain_DLFJ1-1	92.0378	0.7703	66.45	82.8185	86.4543	54.881
Albidovulum inexpectatum DSM_12048	Thioclava electrotropha Elox9	92.7126	0.7469	66.49	83.264	86.5724	57.0331
Albidovulum inexpectatum DSM_12048	Thioclava indica strain_DT23-4	92.9006	0.7396	66.61	82.6826	86.8042	53.6571
Albidovulum inexpectatum DSM_12048	Thioclava marina 11-10-0-13	92.6451	0.7267	67.22	83.8526	87.0429	57.2543
Albidovulum inexpectatum DSM_12048	Thioclava nitratireducens 25B10_4	92.655	0.7406	66.77	83.4472	86.7706	56.6414
Albidovulum inexpectatum DSM_12048	Thioclava pacifica DSM_10166	92.7224	0.7199	67.36	84.097	87.3008	57.1492
Albidovulum inexpectatum DSM_12048	Thioclava sediminum TAW-CT134	92.5876	0.7427	66.5	83.0514	86.3828	56.8201
Cereibacter changlensis DSM_18774	Albidovulum inexpectatum DSM_12048	92.7849	0.6184	67.3	84.1419	87.175	59.58
Cereibacter changlensis DSM_18774	Defluviimonas alba cai42	94.452	0.5823	70.39	84.6482	87.0832	64.8604
Cereibacter changlensis DSM_18774	Defluviimonas aquaemixtae CECT_8626	93.5854	0.6053	68.06	84.6736	87.7264	60.203
Cereibacter changlensis DSM_18774	Defluviimonas denitrificans DSM_18921	92.5575	0.5957	68.18	84.9807	87.8414	62.8702
Cereibacter changlensis DSM_18774	Gemmobacter aquatilis DSM_3857	96.9409	0.4347	72.82	87.764	90.033	64.4381
Cereibacter changlensis DSM_18774	Gemmobacter caeni DSM_21823	95.9891	0.4604	71.35	86.8966	89.3191	62.832
Cereibacter changlensis DSM_18774	Methylarcula marina VKM_B-2159	92.235	0.8828	64	78.3986	82.0252	57.1919
Cereibacter changlensis DSM_18774	Paenirhodobacter enshiensis DW2-9	93.0866	0.7687	65.73	82.9336	86.1179	64.3453
Cereibacter changlensis DSM_18774	Paracoccus aestuarii DSM_19484	92.3597	0.9059	65.2	82.3272	85.2691	63.1852
Cereibacter changlensis DSM_18774	Paracoccus alcaliphilus DSM_8512	92.7556	0.851	64.61	81.7312	84.9705	60.3458
Cereibacter changlensis DSM_18774	Paracoccus alkenifer DSM_11593	92.2192	0.8495	64.28	81.3638	84.3097	60.6519
Cereibacter changlensis DSM_18774	Paracoccus aminophilus JCM_7686	94.4331	0.8388	64.62	82.3299	85.8639	58.9329
Cereibacter changlensis DSM_18774	Paracoccus aminovorans DSM_8537	93.0075	0.7876	65.08	82.927	85.7757	64.7787
Cereibacter changlensis DSM_18774	Paracoccus bengalensis DSM_17099	93.0894	0.7963	65.11	82.7625	85.4292	65.3848
Cereibacter changlensis DSM_18774	Paracoccus chinensis CGMCC_1.7655	92.1372	0.7985	64.38	81.849	84.8461	62.5399
Cereibacter changlensis DSM_18774	Paracoccus contaminans RKI_16-01929	93.279	0.8374	64.62	80.4832	83.1167	60.3721
Cereibacter changlensis DSM_18774	Paracoccus halophilus CGMCC_1.6117	91.498	0.8048	64.59	82.6812	85.5224	61.6507
Cereibacter changlensis DSM_18774	Paracoccus homiensis DSM_17862	92.1875	0.8474	63.55	82.2268	85.6088	59.4589
Cereibacter changlensis DSM_18774	Paracoccus isoporae DSM_22220	92.2402	0.843	63.17	81.9203	84.9573	60.6081
Cereibacter changlensis DSM_18774	Paracoccus laeviglucosivorans 3P_1	91.8121	0.8199	64.2	82.0646	85.2415	58.1025
Cereibacter changlensis DSM_18774	Paracoccus lutimaris strain_CECT_8525	93.8983	0.7766	65.21	82.8914	85.9072	61.6563
Cereibacter changlensis DSM_18774	Paracoccus pantotrophus DSM_2944	93.2927	0.7933	65.57	82.8001	85.4721	64.9913
Cereibacter changlensis DSM_18774	Paracoccus saliphilus DSM_18447	92.1212	0.873	63.88	81.5292	85.6121	56.6298
Cereibacter changlensis DSM_18774	Paracoccus sanguinis DSM_29303	93.2836	0.8267	64.76	81.737	84.3679	64.3951
Cereibacter changlensis DSM_18774	Paracoccus sediminis DSM_26170	92.6252	0.8712	64.8	82.498	85.7303	60.3894
Cereibacter changlensis DSM_18774	Paracoccus seriniphilus DSM_14827	92.4949	0.8721	63.62	81.8431	85.5911	55.6194
Cereibacter changlensis DSM_18774	Paracoccus siganidrum strain_M26	92.1675	0.8174	65.02	82.6169	85.5681	65.3514
Cereibacter changlensis DSM_18774	Paracoccus solventivorans DSM_6637	92.5575	0.8386	64.42	81.8256	84.5941	63.6299
Cereibacter changlensis DSM_18774	Paracoccus sphaerophysae HAMBI_3106	91.7568	0.8106	64.99	81.3088	84.1982	63.0283
Cereibacter changlensis DSM_18774	Paracoccus sulfuroxidans LW36_1	92.2712	0.7797	64.26	82.8219	85.9617	60.8754
Cereibacter changlensis DSM_18774	Paracoccus tibetensis CGMCC_1.8925	90.5693	0.8993	64.67	82.5155	85.5322	64.5968
Cereibacter changlensis DSM_18774	Paracoccus versutus DSM_582	93.0217	0.8013	64.77	82.6324	85.3053	65.2773
Cereibacter changlensis DSM_18774	Paracoccus yeei ATCC_BAA-599	92.9492	0.7977	65.1	83.0251	85.7308	63.3374
Cereibacter changlensis DSM_18774	Paracoccus zeaxanthinifaciens ATCC_21588	92.0736	0.8937	64.17	82.3159	85.3869	62.8602
Cereibacter changlensis DSM_18774	Paracoccus zhejiangensis J6	94.0339	0.8062	64.37	82.4493	85.7082	63.8804
Cereibacter changlensis DSM_18774	Pseudorhodobacter antarcticus CGMCC_1.10836	92.3746	0.5445	70.31	83.5147	88.7765	51.417
Cereibacter changlensis DSM_18774	Pseudorhodobacter aquimaris KCTC_23043	94.6549	0.5062	70.09	82.762	86.8948	51.7738
Cereibacter changlensis DSM_18774	Pseudorhodobacter ferrugineus DSM_5888	93.0248	0.5161	71.52	84.4077	89.0752	52.356
Cereibacter changlensis DSM_18774	Pseudorhodobacter psychrotolerans PAMC_27389	95.2575	0.5248	70.07	84.4163	88.6705	55.1773
Cereibacter changlensis DSM_18774	Pseudorhodobacter wandonensis KCTC_23672	93.2341	0.5223	70.81	85.0679	89.3676	52.3291
Cereibacter changlensis DSM_18774	Rhodobacter aestuarii DSM_19945	93.1849	0.7055	66.61	83.4543	87.113	55.0537
Cereibacter changlensis DSM_18774	Rhodobacter azotoformans KA25	95.3992	0.2815	75.93	90.7102	92.6675	69.721
Cereibacter changlensis DSM_18774	Rhodobacter blasticus DSM_2131	92.4222	0.5565	70.07	84.7828	87.4112	62.9046
Cereibacter changlensis DSM_18774	Rhodobacter capsulatus DSM_1710	93.2341	0.7033	66.82	84.2602	87.2847	63.1654
Cereibacter changlensis DSM_18774	Rhodobacter johrii JA192	94.8579	0.2865	75.92	90.9153	92.67	70.1565
Cereibacter changlensis DSM_18774	Rhodobacter maris JA276	92.8281	0.7017	66.8	84.4329	87.2683	61.1242
Cereibacter changlensis DSM_18774	Rhodobacter megalophilus DSM_18937	94.8579	0.2923	75.72	90.7578	92.5508	69.7331
Cereibacter changlensis DSM_18774	Rhodobacter ovatus JA234	95.3315	0.2771	77.46	90.4077	92.523	67.1818
Cereibacter changlensis DSM_18774	Rhodobacter sphaeroides 2.4.1	94.8579	0.2938	76.29	90.7492	92.5508	69.8009
Cereibacter changlensis DSM_18774	Rhodobacter veldkampii DSM_11550	92.9519	0.5991	70.31	85.6421	88.4672	61.5783
Cereibacter changlensis DSM_18774	Rhodobacter vinaykumarii JA123	93.9824	0.6677	67.36	84.442	86.9216	64.5091
Cereibacter changlensis DSM_18774	Rhodobacter viridis JA737	93.568	0.6968	66.88	83.9993	87.0401	62.6123
Cereibacter changlensis DSM_18774	Tabrizicola aquatica RCRI19	93.5047	0.5324	70.44	85.4601	88.3342	63.3676
Cereibacter changlensis DSM_18774	Thioclava arenosa CAU_1312	92.6978	0.6578	67.56	83.9314	86.8543	62.8912
Cereibacter changlensis DSM_18774	Thioclava atlantica 13D2W-2	93.0452	0.727	66.13	84.0175	86.9984	63.6305
Cereibacter changlensis DSM_18774	Thioclava dalianensis strain_DLFJ1-1	92.3129	0.7759	65.03	83.019	86.3012	58.234
Cereibacter changlensis DSM_18774	Thioclava electrotropha Elox9	92.8427	0.7526	65.26	83.3947	86.5941	61.8712
Cereibacter changlensis DSM_18774	Thioclava indica strain_DT23-4	92.9198	0.7453	65.58	83.0833	87.0126	55.2631
Cereibacter changlensis DSM_18774	Thioclava marina 11-10-0-13	92.5726	0.7324	66.2	83.8761	86.953	62.0813
Cereibacter changlensis DSM_18774	Thioclava nitratireducens 25B10_4	92.5876	0.7463	65.44	83.6248	86.7668	61.7521
Cereibacter changlensis DSM_18774	Thioclava pacifica DSM_10166	92.3854	0.7255	66.49	83.9905	87.1366	61.8171
Cereibacter changlensis DSM_18774	Thioclava sediminum TAW-CT134	92.5202	0.7484	65.26	83.287	86.5005	61.8406
Defluviimonas alba cai42	Methylarcula marina VKM_B-2159	92.0378	0.8011	65.3	77.7827	80.8773	56.1451
Defluviimonas alba cai42	Paenirhodobacter enshiensis DW2-9	95.1748	0.687	67.34	82.2667	85.0178	61.2697
Defluviimonas alba cai42	Paracoccus aestuarii DSM_19484	92.7458	0.8242	66.13	81.6014	84.2121	61.8489
Defluviimonas alba cai42	Paracoccus alcaliphilus DSM_8512	92	0.7693	65.82	81.3799	84.3039	59.9349
Defluviimonas alba cai42	Paracoccus alkenifer DSM_11593	91.7512	0.7678	66.84	80.6098	83.2341	59.8545
Defluviimonas alba cai42	Paracoccus aminophilus JCM_7686	93.843	0.7571	65.45	81.6276	84.6873	56.9626
Defluviimonas alba cai42	Paracoccus aminovorans DSM_8537	92.1516	0.7058	67.16	82.0676	84.6526	62.7033
Defluviimonas alba cai42	Paracoccus bengalensis DSM_17099	93.3063	0.7145	67.01	82.5192	84.9819	63.8168
Defluviimonas alba cai42	Paracoccus chinensis CGMCC_1.7655	92.4286	0.7168	65.44	80.8151	83.4155	59.9507
Defluviimonas alba cai42	Paracoccus contaminans RKI_16-01929	93.2927	0.7556	66.51	79.6444	82.0199	59.0076
Defluviimonas alba cai42	Paracoccus halophilus CGMCC_1.6117	92.2454	0.7231	66.3	81.9516	84.5067	60.8713
Defluviimonas alba cai42	Paracoccus homiensis DSM_17862	92.1221	0.7656	65.21	81.6699	84.4838	59.0156
Defluviimonas alba cai42	Paracoccus isoporae DSM_22220	92.3803	0.7612	64.77	81.0559	83.7327	59.5392
Defluviimonas alba cai42	Paracoccus laeviglucosivorans 3P_1	92.5403	0.7382	65.65	81.0643	84.1276	57.4887
Defluviimonas alba cai42	Paracoccus lutimaris strain_CECT_8525	93.2341	0.6949	66.81	82.0497	84.7506	60.5826
Defluviimonas alba cai42	Paracoccus pantotrophus DSM_2944	93.7796	0.7115	66.98	82.4941	85.0374	63.3534
Defluviimonas alba cai42	Paracoccus saliphilus DSM_18447	91.5209	0.7913	65.28	80.835	84.3605	55.9296
Defluviimonas alba cai42	Paracoccus sanguinis DSM_29303	93.2972	0.7449	66.47	80.8849	83.113	61.5367
Defluviimonas alba cai42	Paracoccus sediminis DSM_26170	91.8864	0.7895	67.02	81.7428	84.6615	59.6717
Defluviimonas alba cai42	Paracoccus seriniphilus DSM_14827	92.339	0.7904	64.93	81.1563	84.4404	55.596
Defluviimonas alba cai42	Paracoccus siganidrum strain_M26	92.0785	0.7357	66.16	82.4438	84.9316	63.946
Defluviimonas alba cai42	Paracoccus solventivorans DSM_6637	92.2921	0.7569	66.9	81.0048	83.4093	62.2489
Defluviimonas alba cai42	Paracoccus sphaerophysae HAMBI_3106	92.4375	0.7288	66.21	80.4727	83.0896	61.4945
Defluviimonas alba cai42	Paracoccus sulfuroxidans LW36_1	92.6252	0.6979	65.68	81.8677	84.7406	59.1722
Defluviimonas alba cai42	Paracoccus tibetensis CGMCC_1.8925	90.8156	0.8176	66.3	81.8474	84.3747	62.1014
Defluviimonas alba cai42	Paracoccus versutus DSM_582	93.3063	0.7196	66.45	82.4139	84.8851	63.7186
Defluviimonas alba cai42	Paracoccus yeei ATCC_BAA-599	92.6928	0.7159	66.54	82.222	84.7511	61.7702
Defluviimonas alba cai42	Paracoccus zeaxanthinifaciens ATCC_21588	91.7373	0.8119	65.26	81.5098	84.2385	61.0837
Defluviimonas alba cai42	Paracoccus zhejiangensis J6	94.046	0.7244	66.48	81.5369	84.4789	61.7398
Defluviimonas alba cai42	Rhodobacter aestuarii DSM_19945	94.5381	0.6237	68.51	82.227	85.569	54.7213
Defluviimonas alba cai42	Rhodobacter capsulatus DSM_1710	94.8509	0.6215	68.77	83.0742	85.828	61.214
Defluviimonas alba cai42	Rhodobacter maris JA276	94.05	0.6199	68.72	83.2008	85.7591	58.9267
Defluviimonas alba cai42	Rhodobacter veldkampii DSM_11550	96.1663	0.5173	73.02	85.1449	87.6382	61.66
Defluviimonas alba cai42	Rhodobacter vinaykumarii JA123	95.0642	0.586	69.72	83.4183	85.6568	62.9223
Defluviimonas alba cai42	Rhodobacter viridis JA737	94.9153	0.615	68.67	82.7974	85.5021	60.461
Defluviimonas alba cai42	Thioclava arenosa CAU_1312	93.9148	0.5761	69.79	83.2924	85.6638	60.7809
Defluviimonas alba cai42	Thioclava atlantica 13D2W-2	93.7922	0.6452	68.45	83.0088	85.5633	60.581
Defluviimonas alba cai42	Thioclava dalianensis strain_DLFJ1-1	92.9245	0.6942	67.3	82.1704	85.1544	56.9137
Defluviimonas alba cai42	Thioclava electrotropha Elox9	93.3828	0.6708	67.49	82.5735	85.2382	59.2964
Defluviimonas alba cai42	Thioclava indica strain_DT23-4	94.7262	0.6635	67.32	82.2082	85.5713	54.707
Defluviimonas alba cai42	Thioclava marina 11-10-0-13	93.3828	0.6506	68.08	83.4583	86.0285	59.454
Defluviimonas alba cai42	Thioclava nitratireducens 25B10_4	93.1987	0.6645	67.89	82.6887	85.3173	58.9588
Defluviimonas alba cai42	Thioclava pacifica DSM_10166	93.266	0.6438	68.19	83.3619	85.9038	59.2645
Defluviimonas alba cai42	Thioclava sediminum TAW-CT134	93.1313	0.6666	67.66	82.3265	84.9771	59.2604
Defluviimonas aquaemixtae CECT_8626	Defluviimonas alba cai42	95.341	0.5635	69.89	83.895	86.7955	57.4469
Defluviimonas aquaemixtae CECT_8626	Defluviimonas denitrificans DSM_18921	96.0837	0.3355	73.91	88.3807	91.1721	61.5107
Defluviimonas aquaemixtae CECT_8626	Methylarcula marina VKM_B-2159	92.3545	0.864	64.77	78.7382	82.5577	52.7322
Defluviimonas aquaemixtae CECT_8626	Paenirhodobacter enshiensis DW2-9	93.9499	0.7499	66.02	82.7665	86.1282	58.1999
Defluviimonas aquaemixtae CECT_8626	Paracoccus aestuarii DSM_19484	92.0999	0.8872	65.08	81.8699	85.2917	57.3649
Defluviimonas aquaemixtae CECT_8626	Paracoccus alcaliphilus DSM_8512	91.4363	0.8323	64.64	81.3747	85.0346	54.5772
Defluviimonas aquaemixtae CECT_8626	Paracoccus alkenifer DSM_11593	91.6046	0.8307	64.57	81.0938	84.4402	54.9274
Defluviimonas aquaemixtae CECT_8626	Paracoccus aminophilus JCM_7686	92.9825	0.8201	64.48	81.9114	85.9789	54.0471
Defluviimonas aquaemixtae CECT_8626	Paracoccus aminovorans DSM_8537	91.7679	0.7688	65.29	82.4497	85.775	58.1762
Defluviimonas aquaemixtae CECT_8626	Paracoccus bengalensis DSM_17099	93.7712	0.7775	65.13	82.4556	85.6361	58.7615
Defluviimonas aquaemixtae CECT_8626	Paracoccus chinensis CGMCC_1.7655	92.9799	0.7798	64.58	81.5241	84.7396	57.2127
Defluviimonas aquaemixtae CECT_8626	Paracoccus contaminans RKI_16-01929	93.3514	0.8186	64.86	80.11	83.0914	54.9911
Defluviimonas aquaemixtae CECT_8626	Paracoccus halophilus CGMCC_1.6117	93.279	0.7861	65.14	82.4526	85.644	56.095
Defluviimonas aquaemixtae CECT_8626	Paracoccus homiensis DSM_17862	92.5214	0.8286	64.93	82.1178	85.7555	54.1164
Defluviimonas aquaemixtae CECT_8626	Paracoccus isoporae DSM_22220	93.2387	0.8242	64.55	81.9504	85.3832	55.8561
Defluviimonas aquaemixtae CECT_8626	Paracoccus laeviglucosivorans 3P_1	93.0452	0.8011	64.32	81.5114	85.2865	53.0879
Defluviimonas aquaemixtae CECT_8626	Paracoccus lutimaris strain_CECT_8525	93.1757	0.7579	65.16	82.5778	86.01	56.1734
Defluviimonas aquaemixtae CECT_8626	Paracoccus pantotrophus DSM_2944	93.9148	0.7745	65.29	82.4499	85.6668	58.013
Defluviimonas aquaemixtae CECT_8626	Paracoccus saliphilus DSM_18447	92.2764	0.8543	64.79	81.8363	86.1556	52.6252
Defluviimonas aquaemixtae CECT_8626	Paracoccus sanguinis DSM_29303	93.1034	0.8079	64.94	81.5226	84.4121	58.5794
Defluviimonas aquaemixtae CECT_8626	Paracoccus sediminis DSM_26170	91.9431	0.8525	64.8	81.9963	85.6899	55.4595
Defluviimonas aquaemixtae CECT_8626	Paracoccus seriniphilus DSM_14827	91.8298	0.8534	64.66	81.7352	85.7824	51.2311
Defluviimonas aquaemixtae CECT_8626	Paracoccus siganidrum strain_M26	91.4922	0.7987	64.85	82.4659	85.6814	58.9783
Defluviimonas aquaemixtae CECT_8626	Paracoccus solventivorans DSM_6637	92.678	0.8199	64.97	81.5425	84.6887	56.881
Defluviimonas aquaemixtae CECT_8626	Paracoccus sphaerophysae HAMBI_3106	93.2111	0.7918	65.2	81.1481	84.4064	57.5142
Defluviimonas aquaemixtae CECT_8626	Paracoccus sulfuroxidans LW36_1	92.3545	0.7609	64.41	82.3325	86.0006	55.252
Defluviimonas aquaemixtae CECT_8626	Paracoccus tibetensis CGMCC_1.8925	91.0089	0.8806	64.52	81.9905	85.3792	58.9175
Defluviimonas aquaemixtae CECT_8626	Paracoccus versutus DSM_582	93.7712	0.7826	64.62	82.336	85.485	58.6882
Defluviimonas aquaemixtae CECT_8626	Paracoccus yeei ATCC_BAA-599	92.3077	0.7789	64.78	82.4956	85.7879	57.7315
Defluviimonas aquaemixtae CECT_8626	Paracoccus zeaxanthinifaciens ATCC_21588	91.9378	0.8749	64.65	82.0564	85.4053	57.6465
Defluviimonas aquaemixtae CECT_8626	Paracoccus zhejiangensis J6	93.2524	0.7874	65.19	82.3269	85.8121	57.4185
Defluviimonas aquaemixtae CECT_8626	Rhodobacter aestuarii DSM_19945	94.7797	0.6867	67.08	83.0988	87.0114	50.3318
Defluviimonas aquaemixtae CECT_8626	Rhodobacter capsulatus DSM_1710	93.122	0.6845	67.21	83.6634	86.9428	57.0882
Defluviimonas aquaemixtae CECT_8626	Rhodobacter maris JA276	93.4371	0.6829	67.07	84.0274	87.131	55.7473
Defluviimonas aquaemixtae CECT_8626	Rhodobacter veldkampii DSM_11550	93.2534	0.5803	70.6	85.3133	88.236	55.6953
Defluviimonas aquaemixtae CECT_8626	Rhodobacter vinaykumarii JA123	95.7288	0.649	68.19	83.9381	86.8462	58.2236
Defluviimonas aquaemixtae CECT_8626	Rhodobacter viridis JA737	93.2569	0.678	67.17	83.4502	86.7114	56.8213
Defluviimonas aquaemixtae CECT_8626	Thioclava arenosa CAU_1312	94.5196	0.6391	68.44	84.1938	87.2956	57.7207
Defluviimonas aquaemixtae CECT_8626	Thioclava atlantica 13D2W-2	94.5159	0.7082	67.02	84.1524	87.3575	58.9031
Defluviimonas aquaemixtae CECT_8626	Thioclava dalianensis strain_DLFJ1-1	94.5909	0.7572	66.27	82.9292	86.5924	53.6321
Defluviimonas aquaemixtae CECT_8626	Thioclava electrotropha Elox9	94.452	0.7338	66.78	83.7633	87.154	57.3031
Defluviimonas aquaemixtae CECT_8626	Thioclava indica strain_DT23-4	94.3358	0.7265	66.9	82.923	87.0482	50.7507
Defluviimonas aquaemixtae CECT_8626	Thioclava marina 11-10-0-13	94.3166	0.7136	67.06	83.9744	87.2974	57.5311
Defluviimonas aquaemixtae CECT_8626	Thioclava nitratireducens 25B10_4	94.9153	0.7275	66.79	83.8775	87.1835	57.012
Defluviimonas aquaemixtae CECT_8626	Thioclava pacifica DSM_10166	94.8475	0.7068	67.53	84.4079	87.6905	57.5228
Defluviimonas aquaemixtae CECT_8626	Thioclava sediminum TAW-CT134	94.8475	0.7296	66.7	83.5244	86.8513	57.1474
Defluviimonas denitrificans DSM_18921	Defluviimonas alba cai42	96.1303	0.5539	69.85	84.1292	86.7517	61.3411
Defluviimonas denitrificans DSM_18921	Methylarcula marina VKM_B-2159	91.0256	0.8544	65.64	78.9815	82.3955	55.8282
Defluviimonas denitrificans DSM_18921	Paenirhodobacter enshiensis DW2-9	94.0559	0.7403	66.28	83.4061	86.5822	60.3641
Defluviimonas denitrificans DSM_18921	Paracoccus aestuarii DSM_19484	91.8644	0.8776	65.48	82.4289	85.44	61.1835
Defluviimonas denitrificans DSM_18921	Paracoccus alcaliphilus DSM_8512	91.9322	0.8227	64.63	81.8595	85.1978	59.3845
Defluviimonas denitrificans DSM_18921	Paracoccus alkenifer DSM_11593	90.737	0.8211	65.21	81.3213	84.4141	58.9468
Defluviimonas denitrificans DSM_18921	Paracoccus aminophilus JCM_7686	92.0839	0.8105	65.29	82.478	86.0211	56.8368
Defluviimonas denitrificans DSM_18921	Paracoccus aminovorans DSM_8537	91.6779	0.7592	65.98	83.0823	85.9223	61.6217
Defluviimonas denitrificans DSM_18921	Paracoccus bengalensis DSM_17099	92.6978	0.7679	65.96	82.8185	85.6434	62.2078
Defluviimonas denitrificans DSM_18921	Paracoccus chinensis CGMCC_1.7655	91.8571	0.7702	64.58	81.643	84.8062	59.8345
Defluviimonas denitrificans DSM_18921	Paracoccus contaminans RKI_16-01929	92.6829	0.809	65.4	80.5321	83.3407	58.6986
Defluviimonas denitrificans DSM_18921	Paracoccus halophilus CGMCC_1.6117	91.9757	0.7765	65.55	82.9398	85.7973	60.4499
Defluviimonas denitrificans DSM_18921	Paracoccus homiensis DSM_17862	90.7736	0.819	65.64	82.6842	85.9911	58.4883
Defluviimonas denitrificans DSM_18921	Paracoccus isoporae DSM_22220	92.0432	0.8146	64.39	82.3169	85.32	58.9471
Defluviimonas denitrificans DSM_18921	Paracoccus laeviglucosivorans 3P_1	91.7339	0.7915	65.11	82.0438	85.5791	57.4901
Defluviimonas denitrificans DSM_18921	Paracoccus lutimaris strain_CECT_8525	92.0162	0.7482	65.68	83.1281	86.119	60.5265
Defluviimonas denitrificans DSM_18921	Paracoccus pantotrophus DSM_2944	92.9006	0.7649	66	82.8713	85.7535	61.8269
Defluviimonas denitrificans DSM_18921	Paracoccus saliphilus DSM_18447	90.4441	0.8447	65.44	82.202	86.0196	55.721
Defluviimonas denitrificans DSM_18921	Paracoccus sanguinis DSM_29303	92.9587	0.7983	65.21	81.7698	84.4519	60.2853
Defluviimonas denitrificans DSM_18921	Paracoccus sediminis DSM_26170	90.3313	0.8429	65.55	82.5629	85.8021	59.5958
Defluviimonas denitrificans DSM_18921	Paracoccus seriniphilus DSM_14827	91.2542	0.8438	64.71	82.2419	85.8127	54.9107
Defluviimonas denitrificans DSM_18921	Paracoccus siganidrum strain_M26	91.1984	0.7891	65.81	82.8986	85.745	62.9029
Defluviimonas denitrificans DSM_18921	Paracoccus solventivorans DSM_6637	90.9398	0.8103	65.27	81.8363	84.7083	60.7636
Defluviimonas denitrificans DSM_18921	Paracoccus sphaerophysae HAMBI_3106	92.0324	0.7822	65.64	81.5917	84.5092	60.7009
Defluviimonas denitrificans DSM_18921	Paracoccus sulfuroxidans LW36_1	92.2192	0.7513	64.71	82.8615	86.0513	59.3769
Defluviimonas denitrificans DSM_18921	Paracoccus tibetensis CGMCC_1.8925	89.7875	0.871	65.02	82.5275	85.5852	61.065
Defluviimonas denitrificans DSM_18921	Paracoccus versutus DSM_582	92.6978	0.773	65.7	82.6941	85.5132	62.1813
Defluviimonas denitrificans DSM_18921	Paracoccus yeei ATCC_BAA-599	92.2192	0.7693	65.73	83.1445	85.8875	61.2639
Defluviimonas denitrificans DSM_18921	Paracoccus zeaxanthinifaciens ATCC_21588	90.2542	0.8653	65.17	82.5902	85.6036	60.5031
Defluviimonas denitrificans DSM_18921	Paracoccus zhejiangensis J6	93.1664	0.7778	66.06	82.9636	85.9694	61.2935
Defluviimonas denitrificans DSM_18921	Rhodobacter aestuarii DSM_19945	93.2569	0.6771	67.36	83.9065	87.4165	54.1673
Defluviimonas denitrificans DSM_18921	Rhodobacter capsulatus DSM_1710	94.0379	0.6749	67.85	84.4358	87.2674	61.0176
Defluviimonas denitrificans DSM_18921	Rhodobacter maris JA276	94.3881	0.6733	67.71	84.7963	87.472	58.4932
Defluviimonas denitrificans DSM_18921	Rhodobacter veldkampii DSM_11550	94.0785	0.5707	70.87	85.6201	88.2602	60.1311
Defluviimonas denitrificans DSM_18921	Rhodobacter vinaykumarii JA123	93.8472	0.6394	68.53	84.2225	86.8137	61.6305
Defluviimonas denitrificans DSM_18921	Rhodobacter viridis JA737	94.1695	0.6684	67.84	84.2126	87.0704	59.8871
Defluviimonas denitrificans DSM_18921	Thioclava arenosa CAU_1312	94.8614	0.6295	68.81	84.7513	87.5187	60.3552
Defluviimonas denitrificans DSM_18921	Thioclava atlantica 13D2W-2	94.1296	0.6986	67.79	84.7752	87.5511	60.6647
Defluviimonas denitrificans DSM_18921	Thioclava dalianensis strain_DLFJ1-1	93.6658	0.7476	67.06	83.4474	86.7177	56.2608
Defluviimonas denitrificans DSM_18921	Thioclava electrotropha Elox9	94.1256	0.7242	67.4	84.3295	87.2684	59.2426
Defluviimonas denitrificans DSM_18921	Thioclava indica strain_DT23-4	95.0642	0.7169	67.34	83.55	87.3397	54.6635
Defluviimonas denitrificans DSM_18921	Thioclava marina 11-10-0-13	94.1256	0.704	67.79	84.5957	87.5447	59.573
Defluviimonas denitrificans DSM_18921	Thioclava nitratireducens 25B10_4	93.8721	0.7179	67.43	84.4052	87.3307	58.8714
Defluviimonas denitrificans DSM_18921	Thioclava pacifica DSM_10166	93.8047	0.6972	68.02	84.9644	87.8856	59.3966
Defluviimonas denitrificans DSM_18921	Thioclava sediminum TAW-CT134	93.8047	0.72	67.46	83.9787	86.9564	59.0776
Defluviimonas indica DSM_24802	Albidovulum inexpectatum DSM_12048	94.4744	0.6553	67.66	84.5727	87.6874	60.0706
Defluviimonas indica DSM_24802	Cereibacter changlensis DSM_18774	93.9824	0.6039	67.98	85.1049	87.9107	64.3327
Defluviimonas indica DSM_24802	Defluviimonas alba cai42	95.3347	0.6192	67.69	83.5485	86.1006	61.7148
Defluviimonas indica DSM_24802	Defluviimonas aquaemixtae CECT_8626	95.3378	0.6422	67.78	84.8697	88.0959	58.4363
Defluviimonas indica DSM_24802	Defluviimonas denitrificans DSM_18921	96.0784	0.6326	67.98	85.0486	87.9905	61.5115
Defluviimonas indica DSM_24802	Gemmobacter aquatilis DSM_3857	92.6302	0.6342	68.1	84.4905	87.4532	61.003
Defluviimonas indica DSM_24802	Gemmobacter caeni DSM_21823	93.1034	0.6598	67.62	84.6526	87.6046	59.8797
Defluviimonas indica DSM_24802	Gemmobacter megaterium DSM_26375	92.8523	0.6672	66.95	83.7364	86.9855	59.3088
Defluviimonas indica DSM_24802	Gemmobacter nectariphilus DSM_15620	92.6599	0.649	66.98	84.2706	87.0564	62.0105
Defluviimonas indica DSM_24802	Haematobacter massiliensis CCUG_47968	93.9828	0.5466	66.41	84.0475	87.2508	56.451
Defluviimonas indica DSM_24802	Haematobacter missouriensis H1892	94.1892	0.5455	66.33	83.9384	87.1884	55.998
Defluviimonas indica DSM_24802	Methylarcula marina VKM_B-2159	92.3025	0.9197	64.57	78.867	82.4764	57.1289
Defluviimonas indica DSM_24802	Paenirhodobacter enshiensis DW2-9	94.5645	0.8056	64.84	82.9082	86.128	62.0842
Defluviimonas indica DSM_24802	Paracoccus aestuarii DSM_19484	92.7752	0.9428	65.22	82.4011	85.3878	62.6398
Defluviimonas indica DSM_24802	Paracoccus alcaliphilus DSM_8512	92.7752	0.888	64.36	81.8506	85.2133	60.5967
Defluviimonas indica DSM_24802	Paracoccus alkenifer DSM_11593	92.4171	0.8864	64.13	81.399	84.2384	60.7211
Defluviimonas indica DSM_24802	Paracoccus aminophilus JCM_7686	93.1711	0.8758	63.93	82.1953	85.7651	57.4645
Defluviimonas indica DSM_24802	Paracoccus aminovorans DSM_8537	92.7654	0.8245	64.78	82.8181	85.7941	63.0906
Defluviimonas indica DSM_24802	Paracoccus bengalensis DSM_17099	93.7035	0.8332	64.52	82.7718	85.5578	64.0608
Defluviimonas indica DSM_24802	Paracoccus chinensis CGMCC_1.7655	93.7053	0.8354	63.97	81.5997	84.5987	60.6846
Defluviimonas indica DSM_24802	Paracoccus contaminans RKI_16-01929	94.5159	0.8743	64.75	80.4667	83.172	59.7587
Defluviimonas indica DSM_24802	Paracoccus halophilus CGMCC_1.6117	93.3153	0.8417	64.55	82.7427	85.7321	61.9468
Defluviimonas indica DSM_24802	Paracoccus homiensis DSM_17862	92.2585	0.8843	64.64	82.7003	85.866	59.4862
Defluviimonas indica DSM_24802	Paracoccus isoporae DSM_22220	93.3828	0.8799	64.13	82.3318	85.3328	60.1523
Defluviimonas indica DSM_24802	Paracoccus laeviglucosivorans 3P_1	92.2819	0.8568	63.86	81.7918	85.2369	58.039
Defluviimonas indica DSM_24802	Paracoccus lutimaris strain_CECT_8525	93.3063	0.8135	64.79	82.8275	85.9944	61.2871
Defluviimonas indica DSM_24802	Paracoccus pantotrophus DSM_2944	94.3128	0.8302	64.85	82.7676	85.6907	63.5937
Defluviimonas indica DSM_24802	Paracoccus saliphilus DSM_18447	91.7172	0.9099	64.28	81.9047	85.8469	56.8815
Defluviimonas indica DSM_24802	Paracoccus sanguinis DSM_29303	94.1137	0.8636	64.88	81.675	84.369	61.793
Defluviimonas indica DSM_24802	Paracoccus sediminis DSM_26170	91.8754	0.9081	64.32	82.4418	85.7273	60.4423
Defluviimonas indica DSM_24802	Paracoccus seriniphilus DSM_14827	92.37	0.909	63.88	82.3054	85.8906	56.1205
Defluviimonas indica DSM_24802	Paracoccus siganidrum strain_M26	92.1106	0.8543	64.97	82.7324	85.7158	64.6141
Defluviimonas indica DSM_24802	Paracoccus solventivorans DSM_6637	92.6879	0.8756	64.08	81.7731	84.4729	62.5782
Defluviimonas indica DSM_24802	Paracoccus sphaerophysae HAMBI_3106	93.1081	0.8475	65.18	81.2916	84.1858	61.9045
Defluviimonas indica DSM_24802	Paracoccus sulfuroxidans LW36_1	92.833	0.8166	63.87	82.6002	85.8366	59.6835
Defluviimonas indica DSM_24802	Paracoccus tibetensis CGMCC_1.8925	90.9403	0.9362	64.26	82.6092	85.4186	62.0758
Defluviimonas indica DSM_24802	Paracoccus versutus DSM_582	93.7035	0.8383	64.22	82.6414	85.4445	64.027
Defluviimonas indica DSM_24802	Paracoccus yeei ATCC_BAA-599	93.0358	0.8346	64.47	82.857	85.7504	62.5807
Defluviimonas indica DSM_24802	Paracoccus zeaxanthinifaciens ATCC_21588	91.9378	0.9306	64.61	82.3635	85.3968	61.8952
Defluviimonas indica DSM_24802	Paracoccus zhejiangensis J6	94.3881	0.8431	64.76	82.5849	85.7443	61.9658
Defluviimonas indica DSM_24802	Pseudorhodobacter antarcticus CGMCC_1.10836	91.6444	0.744	66.65	81.0977	86.508	50.6447
Defluviimonas indica DSM_24802	Pseudorhodobacter aquimaris KCTC_23043	94.1853	0.7057	66.9	80.5041	85.0502	50.9378
Defluviimonas indica DSM_24802	Pseudorhodobacter ferrugineus DSM_5888	92.7711	0.7156	67.36	82.003	86.8736	51.36
Defluviimonas indica DSM_24802	Pseudorhodobacter psychrotolerans PAMC_27389	93.9824	0.7243	66.29	81.7114	86.3116	53.2283
Defluviimonas indica DSM_24802	Pseudorhodobacter wandonensis KCTC_23672	94.2529	0.7217	67.38	82.4722	87.0738	51.2181
Defluviimonas indica DSM_24802	Rhodobacter aestuarii DSM_19945	94.5946	0.7424	66.56	83.0867	86.7675	54.5987
Defluviimonas indica DSM_24802	Rhodobacter azotoformans KA25	95.6051	0.6437	67.75	85.2317	88.1514	63.171
Defluviimonas indica DSM_24802	Rhodobacter blasticus DSM_2131	93.1034	0.7559	66.66	83.2551	85.9721	60.9958
Defluviimonas indica DSM_24802	Rhodobacter capsulatus DSM_1710	94.1216	0.7402	66.36	83.5933	86.7757	62.0722
Defluviimonas indica DSM_24802	Rhodobacter johrii JA192	94.6586	0.6487	67.53	85.2749	87.9618	62.7229
Defluviimonas indica DSM_24802	Rhodobacter maris JA276	95.1253	0.7386	66.38	84.0024	87.0031	59.1647
Defluviimonas indica DSM_24802	Rhodobacter megalophilus DSM_18937	94.6586	0.6544	67.59	85.3159	88.0508	62.5468
Defluviimonas indica DSM_24802	Rhodobacter ovatus JA234	95.1995	0.6393	68.87	84.8347	87.9623	62.6541
Defluviimonas indica DSM_24802	Rhodobacter sphaeroides 2.4.1	94.6586	0.656	67.91	85.2717	88.0008	62.6467
Defluviimonas indica DSM_24802	Rhodobacter veldkampii DSM_11550	94.319	0.636	69.1	84.6058	87.6485	61.1499
Defluviimonas indica DSM_24802	Rhodobacter vinaykumarii JA123	94.9932	0.7047	67	83.9859	86.7428	63.9979
Defluviimonas indica DSM_24802	Rhodobacter viridis JA737	94.1216	0.7337	66.33	83.3615	86.4225	60.9092
Defluviimonas indica DSM_24802	Tabrizicola aquatica RCRI19	93.3739	0.7318	66.9	83.0766	86.4427	60.0521
Defluviimonas indica DSM_24802	Thioclava arenosa CAU_1312	95.7288	0.6948	67.61	83.7329	86.7306	61.5079
Defluviimonas indica DSM_24802	Thioclava atlantica 13D2W-2	94.9966	0.7639	67.28	84.6035	87.4889	62.0032
Defluviimonas indica DSM_24802	Thioclava dalianensis strain_DLFJ1-1	93.9905	0.8128	66.23	83.6154	87.0482	57.9614
Defluviimonas indica DSM_24802	Thioclava electrotropha Elox9	94.7262	0.7895	66.41	83.9454	86.9862	60.2576
Defluviimonas indica DSM_24802	Thioclava indica strain_DT23-4	94.7439	0.7822	66.34	83.4987	87.3083	55.9656
Defluviimonas indica DSM_24802	Thioclava marina 11-10-0-13	94.3881	0.7693	66.93	84.2923	87.3387	60.6275
Defluviimonas indica DSM_24802	Thioclava nitratireducens 25B10_4	94.7368	0.7832	66.48	84.1762	87.1669	60.0926
Defluviimonas indica DSM_24802	Thioclava pacifica DSM_10166	94.197	0.7624	67.01	84.4233	87.5336	60.5362
Defluviimonas indica DSM_24802	Thioclava sediminum TAW-CT134	94.5344	0.7853	66.42	83.7657	86.7492	60.0832
Gemmobacter aquatilis DSM_3857	Albidovulum inexpectatum DSM_12048	91.7734	0.6487	67.39	83.8731	86.8479	57.8148
Gemmobacter aquatilis DSM_3857	Defluviimonas alba cai42	93.3694	0.6126	69.55	84.2457	86.6054	61.7223
Gemmobacter aquatilis DSM_3857	Defluviimonas aquaemixtae CECT_8626	91.8974	0.6355	67.88	84.3529	87.5764	55.4286
Gemmobacter aquatilis DSM_3857	Defluviimonas denitrificans DSM_18921	92.1516	0.6259	68.64	85.0499	87.9773	60.2984
Gemmobacter aquatilis DSM_3857	Methylarcula marina VKM_B-2159	92.0324	0.9131	64.81	78.459	82.0602	55.6397
Gemmobacter aquatilis DSM_3857	Paenirhodobacter enshiensis DW2-9	92.5978	0.799	65.89	83.5527	86.7228	60.3377
Gemmobacter aquatilis DSM_3857	Paracoccus aestuarii DSM_19484	91.8864	0.9362	64.88	82.0059	85.021	60.0642
Gemmobacter aquatilis DSM_3857	Paracoccus alcaliphilus DSM_8512	92.6879	0.8813	64.39	81.452	84.8067	59.7987
Gemmobacter aquatilis DSM_3857	Paracoccus alkenifer DSM_11593	92.0839	0.8798	64.62	81.0808	84.3026	59.2769
Gemmobacter aquatilis DSM_3857	Paracoccus aminophilus JCM_7686	94.0258	0.8691	64.45	82.5066	86.0153	57.5169
Gemmobacter aquatilis DSM_3857	Paracoccus aminovorans DSM_8537	92.8717	0.8178	65.36	82.8883	85.8292	60.961
Gemmobacter aquatilis DSM_3857	Paracoccus bengalensis DSM_17099	92.5474	0.8265	65.44	82.5862	85.4093	61.6021
Gemmobacter aquatilis DSM_3857	Paracoccus chinensis CGMCC_1.7655	92.2087	0.8288	64.76	81.5539	84.7042	58.3344
Gemmobacter aquatilis DSM_3857	Paracoccus contaminans RKI_16-01929	92.8717	0.8677	65.19	80.2733	83.0805	57.9553
Gemmobacter aquatilis DSM_3857	Paracoccus halophilus CGMCC_1.6117	91.4305	0.8351	64.85	82.4104	85.4327	59.831
Gemmobacter aquatilis DSM_3857	Paracoccus homiensis DSM_17862	91.5483	0.8777	64.02	82.2302	85.4781	59.112
Gemmobacter aquatilis DSM_3857	Paracoccus isoporae DSM_22220	91.0931	0.8733	63.4	81.8847	85.0069	58.7622
Gemmobacter aquatilis DSM_3857	Paracoccus laeviglucosivorans 3P_1	91.8121	0.8502	64.98	81.9795	85.2486	58.7017
Gemmobacter aquatilis DSM_3857	Paracoccus lutimaris strain_CECT_8525	93.1525	0.8069	65.34	82.7976	85.8554	60.1132
Gemmobacter aquatilis DSM_3857	Paracoccus pantotrophus DSM_2944	92.8184	0.8236	65.57	82.5789	85.4317	61.3001
Gemmobacter aquatilis DSM_3857	Paracoccus saliphilus DSM_18447	91.6498	0.9033	64.11	81.4571	85.3004	55.4807
Gemmobacter aquatilis DSM_3857	Paracoccus sanguinis DSM_29303	92.673	0.857	65.07	81.4739	84.3673	58.4134
Gemmobacter aquatilis DSM_3857	Paracoccus sediminis DSM_26170	92.4899	0.9015	64.9	82.2852	85.5168	59.415
Gemmobacter aquatilis DSM_3857	Paracoccus seriniphilus DSM_14827	91.616	0.9024	64.07	81.7378	85.419	56.2518
Gemmobacter aquatilis DSM_3857	Paracoccus siganidrum strain_M26	91.8298	0.8477	65.04	82.4133	85.4829	61.7783
Gemmobacter aquatilis DSM_3857	Paracoccus solventivorans DSM_6637	91.9486	0.8689	64.75	81.4601	84.5176	60.4016
Gemmobacter aquatilis DSM_3857	Paracoccus sphaerophysae HAMBI_3106	91.5541	0.8408	65.19	81.2193	84.3128	59.3806
Gemmobacter aquatilis DSM_3857	Paracoccus sulfuroxidans LW36_1	91.9322	0.81	64.33	82.7374	85.9283	58.936
Gemmobacter aquatilis DSM_3857	Paracoccus tibetensis CGMCC_1.8925	90.1578	0.9296	64.77	82.1379	85.2984	58.9649
Gemmobacter aquatilis DSM_3857	Paracoccus versutus DSM_582	92.6152	0.8316	65.33	82.4569	85.2667	61.4872
Gemmobacter aquatilis DSM_3857	Paracoccus yeei ATCC_BAA-599	93.7627	0.828	65.5	82.8901	85.7682	60.1451
Gemmobacter aquatilis DSM_3857	Paracoccus zeaxanthinifaciens ATCC_21588	91.4367	0.924	64.67	82.1057	85.1219	59.3768
Gemmobacter aquatilis DSM_3857	Paracoccus zhejiangensis J6	92.8814	0.8364	64.96	82.1998	85.5169	60.7196
Gemmobacter aquatilis DSM_3857	Pseudorhodobacter psychrotolerans PAMC_27389	95.393	0.4538	71.3	85.2406	89.4374	57.0224
Gemmobacter aquatilis DSM_3857	Rhodobacter aestuarii DSM_19945	92.5776	0.7357	67.33	83.587	87.381	56.2961
Gemmobacter aquatilis DSM_3857	Rhodobacter blasticus DSM_2131	93.2341	0.4854	71.36	85.6928	88.1872	63.6035
Gemmobacter aquatilis DSM_3857	Rhodobacter capsulatus DSM_1710	94.1813	0.7335	67.4	84.4054	87.4815	61.6728
Gemmobacter aquatilis DSM_3857	Rhodobacter maris JA276	92.7605	0.7319	67.54	84.5377	87.4598	58.9147
Gemmobacter aquatilis DSM_3857	Rhodobacter veldkampii DSM_11550	92.2346	0.6294	70.26	85.4338	88.2233	61.7445
Gemmobacter aquatilis DSM_3857	Rhodobacter vinaykumarii JA123	93.6444	0.698	67.46	84.0215	86.5315	61.3613
Gemmobacter aquatilis DSM_3857	Rhodobacter viridis JA737	94.4482	0.727	67.4	84.1545	87.2588	60.8354
Gemmobacter aquatilis DSM_3857	Tabrizicola aquatica RCRI19	94.5196	0.4613	71.42	86.1374	89.1134	61.1074
Gemmobacter aquatilis DSM_3857	Thioclava arenosa CAU_1312	92.3597	0.6881	68	84.5906	87.4539	60.7214
Gemmobacter aquatilis DSM_3857	Thioclava atlantica 13D2W-2	93.1803	0.7573	66.78	84.0422	87.1449	59.4705
Gemmobacter aquatilis DSM_3857	Thioclava dalianensis strain_DLFJ1-1	91.9083	0.8062	65.92	83.0188	86.4507	56.6569
Gemmobacter aquatilis DSM_3857	Thioclava electrotropha Elox9	92.6401	0.7829	65.88	83.5836	86.8555	58.7942
Gemmobacter aquatilis DSM_3857	Thioclava indica strain_DT23-4	92.3129	0.7756	66.33	83.2739	87.1297	56.4797
Gemmobacter aquatilis DSM_3857	Thioclava marina 11-10-0-13	92.37	0.7627	66.85	84.1087	87.1763	58.87
Gemmobacter aquatilis DSM_3857	Thioclava nitratireducens 25B10_4	92.3854	0.7766	66.29	83.6891	86.9306	58.1545
Gemmobacter aquatilis DSM_3857	Thioclava pacifica DSM_10166	92.3181	0.7558	66.78	84.3886	87.5062	59.0677
Gemmobacter aquatilis DSM_3857	Thioclava sediminum TAW-CT134	92.4528	0.7786	65.95	83.297	86.5136	58.5384
Gemmobacter caeni DSM_21823	Albidovulum inexpectatum DSM_12048	93.9312	0.6743	67.54	84.1926	87.2064	57.1324
Gemmobacter caeni DSM_21823	Defluviimonas alba cai42	93.4371	0.6382	68.68	83.9039	86.4005	60.0928
Gemmobacter caeni DSM_21823	Defluviimonas aquaemixtae CECT_8626	92.8427	0.6612	67.76	84.4074	87.6143	54.5965
Gemmobacter caeni DSM_21823	Defluviimonas denitrificans DSM_18921	92.3545	0.6516	69.08	85.2366	87.9883	59.5482
Gemmobacter caeni DSM_21823	Gemmobacter aquatilis DSM_3857	97.2808	0.2383	78.03	91.0647	93.0727	66.7079
Gemmobacter caeni DSM_21823	Methylarcula marina VKM_B-2159	93.2478	0.9388	64.49	78.7866	82.3061	54.8208
Gemmobacter caeni DSM_21823	Paenirhodobacter enshiensis DW2-9	94.0642	0.8247	66.04	83.7659	86.7566	59.3862
Gemmobacter caeni DSM_21823	Paracoccus aestuarii DSM_19484	93.6444	0.9619	65.11	82.1532	85.1557	59.0848
Gemmobacter caeni DSM_21823	Paracoccus alcaliphilus DSM_8512	93.0264	0.907	64.12	81.736	85.047	58.6054
Gemmobacter caeni DSM_21823	Paracoccus alkenifer DSM_11593	92.9635	0.9055	65	81.2458	84.4667	57.8776
Gemmobacter caeni DSM_21823	Paracoccus aminophilus JCM_7686	94.501	0.8948	64.46	82.5732	86.0354	56.4605
Gemmobacter caeni DSM_21823	Paracoccus aminovorans DSM_8537	93.9579	0.8435	65.57	83.0377	85.9188	60.1335
Gemmobacter caeni DSM_21823	Paracoccus bengalensis DSM_17099	93.6314	0.8522	65.52	82.7867	85.5236	60.7438
Gemmobacter caeni DSM_21823	Paracoccus chinensis CGMCC_1.7655	92.7806	0.8545	64.35	81.6015	84.7564	57.7345
Gemmobacter caeni DSM_21823	Paracoccus contaminans RKI_16-01929	93.4827	0.8934	65.16	80.4029	83.1484	57.0814
Gemmobacter caeni DSM_21823	Paracoccus halophilus CGMCC_1.6117	92.2402	0.8608	65.09	82.7648	85.5585	58.8765
Gemmobacter caeni DSM_21823	Paracoccus homiensis DSM_17862	93.1818	0.9033	64.8	82.3962	85.7031	58.1271
Gemmobacter caeni DSM_21823	Paracoccus isoporae DSM_22220	92.4426	0.8989	63.9	82.1059	85.209	57.5877
Gemmobacter caeni DSM_21823	Paracoccus laeviglucosivorans 3P_1	91.8121	0.8759	64.29	82.1851	85.5194	57.1648
Gemmobacter caeni DSM_21823	Paracoccus lutimaris strain_CECT_8525	94.1017	0.8326	65.68	83.0387	86.0831	58.9792
Gemmobacter caeni DSM_21823	Paracoccus pantotrophus DSM_2944	93.8347	0.8493	66.03	82.8064	85.5979	60.375
Gemmobacter caeni DSM_21823	Paracoccus saliphilus DSM_18447	93.266	0.929	64.16	81.6308	85.4671	54.8084
Gemmobacter caeni DSM_21823	Paracoccus sanguinis DSM_29303	94.2334	0.8827	65.32	81.7295	84.4055	57.6551
Gemmobacter caeni DSM_21823	Paracoccus sediminis DSM_26170	93.843	0.9272	65.13	82.4618	85.7257	57.9522
Gemmobacter caeni DSM_21823	Paracoccus seriniphilus DSM_14827	93.5091	0.9281	64.01	81.9384	85.565	55.3241
Gemmobacter caeni DSM_21823	Paracoccus siganidrum strain_M26	93.3828	0.8734	65.12	82.8073	85.5942	60.8382
Gemmobacter caeni DSM_21823	Paracoccus solventivorans DSM_6637	93.1664	0.8946	64.86	81.7088	84.8011	59.0835
Gemmobacter caeni DSM_21823	Paracoccus sphaerophysae HAMBI_3106	92.9054	0.8665	65.47	81.411	84.3082	58.3592
Gemmobacter caeni DSM_21823	Paracoccus sulfuroxidans LW36_1	92.8814	0.8357	64.68	83.0567	86.2086	58.4173
Gemmobacter caeni DSM_21823	Paracoccus tibetensis CGMCC_1.8925	91.941	0.9553	64.43	82.4756	85.4293	58.2755
Gemmobacter caeni DSM_21823	Paracoccus versutus DSM_582	93.6992	0.8573	65.45	82.6672	85.4087	60.5963
Gemmobacter caeni DSM_21823	Paracoccus yeei ATCC_BAA-599	94.1017	0.8536	64.92	83.1892	85.8996	59.4964
Gemmobacter caeni DSM_21823	Paracoccus zeaxanthinifaciens ATCC_21588	93.3475	0.9497	64.32	82.4185	85.3556	58.888
Gemmobacter caeni DSM_21823	Paracoccus zhejiangensis J6	94.1017	0.8621	64.89	82.5824	85.7196	59.9278
Gemmobacter caeni DSM_21823	Pseudorhodobacter psychrotolerans PAMC_27389	94.1057	0.4794	69.63	84.3869	88.6548	54.5529
Gemmobacter caeni DSM_21823	Rhodobacter aestuarii DSM_19945	93.6572	0.7614	67.29	83.813	87.4149	54.9695
Gemmobacter caeni DSM_21823	Rhodobacter blasticus DSM_2131	94.3843	0.5111	71.46	86.0438	88.402	61.9453
Gemmobacter caeni DSM_21823	Rhodobacter capsulatus DSM_1710	93.5724	0.7592	67.34	84.4706	87.4681	60.2819
Gemmobacter caeni DSM_21823	Rhodobacter maris JA276	93.5724	0.7576	67.45	84.6739	87.5556	57.7068
Gemmobacter caeni DSM_21823	Rhodobacter veldkampii DSM_11550	92.7367	0.655	69.99	85.2632	88.0239	60.1059
Gemmobacter caeni DSM_21823	Rhodobacter vinaykumarii JA123	95.1318	0.7237	67.74	84.1299	86.7456	60.3951
Gemmobacter caeni DSM_21823	Rhodobacter viridis JA737	93.9066	0.7527	67.25	84.1739	87.1449	59.5705
Gemmobacter caeni DSM_21823	Tabrizicola aquatica RCRI19	93.3694	0.487	70.93	85.9028	88.9403	59.9718
Gemmobacter caeni DSM_21823	Thioclava arenosa CAU_1312	92.833	0.7138	68.1	84.6788	87.3036	59.5481
Gemmobacter caeni DSM_21823	Thioclava atlantica 13D2W-2	93.3828	0.7829	66.9	84.4102	87.2526	58.5051
Gemmobacter caeni DSM_21823	Thioclava dalianensis strain_DLFJ1-1	91.8409	0.8319	66.15	83.179	86.444	55.48
Gemmobacter caeni DSM_21823	Thioclava electrotropha Elox9	92.7752	0.8085	65.87	83.8391	86.9434	57.9343
Gemmobacter caeni DSM_21823	Thioclava indica strain_DT23-4	92.178	0.8013	66.22	83.1892	87.1454	54.7166
Gemmobacter caeni DSM_21823	Thioclava marina 11-10-0-13	92.5051	0.7883	66.61	84.2959	87.2711	58.2081
Gemmobacter caeni DSM_21823	Thioclava nitratireducens 25B10_4	92.5876	0.8022	66.23	83.8103	86.8911	57.612
Gemmobacter caeni DSM_21823	Thioclava pacifica DSM_10166	92.4528	0.7815	66.86	84.6773	87.597	58.2375
Gemmobacter caeni DSM_21823	Thioclava sediminum TAW-CT134	92.5202	0.8043	65.87	83.4798	86.5631	57.8605
Gemmobacter megaterium DSM_26375	Albidovulum inexpectatum DSM_12048	93.1849	0.6817	66.59	83.0403	86.7176	57.055
Gemmobacter megaterium DSM_26375	Cereibacter changlensis DSM_18774	94.452	0.5461	68.6	84.46	87.742	59.8264
Gemmobacter megaterium DSM_26375	Defluviimonas alba cai42	94.1774	0.6456	68.25	82.6867	85.8357	59.0788
Gemmobacter megaterium DSM_26375	Defluviimonas aquaemixtae CECT_8626	92.3232	0.6686	66.77	83.0507	86.7199	53.4358
Gemmobacter megaterium DSM_26375	Defluviimonas denitrificans DSM_18921	93.0941	0.659	66.38	83.5186	86.9646	57.7446
Gemmobacter megaterium DSM_26375	Gemmobacter aquatilis DSM_3857	94.3843	0.5764	68.57	85.4759	88.752	61.0522
Gemmobacter megaterium DSM_26375	Gemmobacter caeni DSM_21823	94.3843	0.6021	68.96	85.6555	88.7325	59.7272
Gemmobacter megaterium DSM_26375	Methylarcula marina VKM_B-2159	92.1053	0.9462	64.07	78.1489	81.9829	54.4486
Gemmobacter megaterium DSM_26375	Paenirhodobacter enshiensis DW2-9	94.1341	0.8321	65.25	82.4803	85.9073	58.2258
Gemmobacter megaterium DSM_26375	Paracoccus aestuarii DSM_19484	94.3652	0.9693	65	81.4635	84.8639	59.049
Gemmobacter megaterium DSM_26375	Paracoccus alcaliphilus DSM_8512	93.2699	0.9144	64.3	81.3273	84.6118	58.003
Gemmobacter megaterium DSM_26375	Paracoccus alkenifer DSM_11593	92.2921	0.9129	64.68	80.8197	84.1485	58.2024
Gemmobacter megaterium DSM_26375	Paracoccus aminophilus JCM_7686	94.4557	0.9022	64.22	81.7267	85.5263	55.1813
Gemmobacter megaterium DSM_26375	Paracoccus aminovorans DSM_8537	93.3739	0.8509	65.27	82.2841	85.5119	59.5395
Gemmobacter megaterium DSM_26375	Paracoccus bengalensis DSM_17099	93.0941	0.8596	65.35	82.0282	85.1939	60.005
Gemmobacter megaterium DSM_26375	Paracoccus chinensis CGMCC_1.7655	92.5	0.8619	64.31	81.045	84.3711	57.1558
Gemmobacter megaterium DSM_26375	Paracoccus contaminans RKI_16-01929	92.833	0.9008	64.79	79.9264	82.9404	57.3679
Gemmobacter megaterium DSM_26375	Paracoccus halophilus CGMCC_1.6117	92.178	0.8682	64.6	82.0371	85.2046	58.5324
Gemmobacter megaterium DSM_26375	Paracoccus homiensis DSM_17862	92.5479	0.9107	64.62	81.863	85.3177	57.6679
Gemmobacter megaterium DSM_26375	Paracoccus isoporae DSM_22220	92.65	0.9063	64.05	81.3687	84.7132	56.8722
Gemmobacter megaterium DSM_26375	Paracoccus laeviglucosivorans 3P_1	93.6027	0.8833	64.2	81.5734	84.901	56.7749
Gemmobacter megaterium DSM_26375	Paracoccus lutimaris strain_CECT_8525	93.923	0.84	64.87	82.2952	85.5813	58.8212
Gemmobacter megaterium DSM_26375	Paracoccus pantotrophus DSM_2944	93.4326	0.8567	65.58	82.0623	85.1924	59.7603
Gemmobacter megaterium DSM_26375	Paracoccus saliphilus DSM_18447	92.463	0.9364	63.83	80.9451	85.1469	54.1314
Gemmobacter megaterium DSM_26375	Paracoccus sanguinis DSM_29303	93.3108	0.8901	64.75	81.1358	84.1686	57.0675
Gemmobacter megaterium DSM_26375	Paracoccus sediminis DSM_26170	93.2387	0.9346	64.75	81.7437	85.3099	58.4311
Gemmobacter megaterium DSM_26375	Paracoccus seriniphilus DSM_14827	93.6185	0.9355	63.36	81.3594	85.1146	55.0217
Gemmobacter megaterium DSM_26375	Paracoccus siganidrum strain_M26	93.1525	0.8808	64.65	82.0204	85.1144	59.8221
Gemmobacter megaterium DSM_26375	Paracoccus solventivorans DSM_6637	92.0892	0.902	64.52	81.1658	84.3772	59.1185
Gemmobacter megaterium DSM_26375	Paracoccus sphaerophysae HAMBI_3106	92.0999	0.8739	65.13	80.7799	83.9241	58.0574
Gemmobacter megaterium DSM_26375	Paracoccus sulfuroxidans LW36_1	92.0999	0.8431	64.26	82.1572	85.5174	57.3588
Gemmobacter megaterium DSM_26375	Paracoccus tibetensis CGMCC_1.8925	92.0836	0.9627	64.61	81.7631	85.1142	57.4562
Gemmobacter megaterium DSM_26375	Paracoccus versutus DSM_582	93.1618	0.8647	64.98	81.8941	85.0124	59.9609
Gemmobacter megaterium DSM_26375	Paracoccus yeei ATCC_BAA-599	93.7205	0.861	64.28	82.4433	85.5209	59.4393
Gemmobacter megaterium DSM_26375	Paracoccus zeaxanthinifaciens ATCC_21588	92.4595	0.9571	64.08	81.5831	85.0765	58.1702
Gemmobacter megaterium DSM_26375	Paracoccus zhejiangensis J6	93.5179	0.8695	64.73	81.618	85.0931	58.7295
Gemmobacter megaterium DSM_26375	Pseudorhodobacter antarcticus CGMCC_1.10836	93.5074	0.6862	66.88	81.1013	86.722	51.0931
Gemmobacter megaterium DSM_26375	Pseudorhodobacter aquimaris KCTC_23043	93.2972	0.6479	67.52	80.348	84.945	50.8567
Gemmobacter megaterium DSM_26375	Pseudorhodobacter ferrugineus DSM_5888	93.7584	0.6578	67.86	81.8255	86.8252	51.957
Gemmobacter megaterium DSM_26375	Pseudorhodobacter psychrotolerans PAMC_27389	94.6441	0.6666	66.99	82.2506	87.1158	52.9234
Gemmobacter megaterium DSM_26375	Pseudorhodobacter wandonensis KCTC_23672	94.9898	0.664	67.33	82.3848	86.9095	51.5257
Gemmobacter megaterium DSM_26375	Rhodobacter aestuarii DSM_19945	93.544	0.7688	66.36	82.529	86.3622	53.1488
Gemmobacter megaterium DSM_26375	Rhodobacter azotoformans KA25	94.3128	0.586	68.7	84.562	87.9702	58.3475
Gemmobacter megaterium DSM_26375	Rhodobacter blasticus DSM_2131	94.5159	0.6982	68.23	84.2183	87.1346	60.6362
Gemmobacter megaterium DSM_26375	Rhodobacter capsulatus DSM_1710	94.5196	0.7666	66.9	83.1528	86.5194	58.7478
Gemmobacter megaterium DSM_26375	Rhodobacter johrii JA192	94.9898	0.5909	68.13	84.577	87.8506	58.2723
Gemmobacter megaterium DSM_26375	Rhodobacter maris JA276	93.6615	0.765	66.51	83.3179	86.4923	55.8046
Gemmobacter megaterium DSM_26375	Rhodobacter megalophilus DSM_18937	95.1253	0.5967	68.32	84.4488	87.8284	58.1474
Gemmobacter megaterium DSM_26375	Rhodobacter ovatus JA234	94.6513	0.5816	69.28	84.4567	87.8971	59.705
Gemmobacter megaterium DSM_26375	Rhodobacter sphaeroides 2.4.1	95.1253	0.5982	68.68	84.4662	87.7773	58.07
Gemmobacter megaterium DSM_26375	Rhodobacter veldkampii DSM_11550	93.9519	0.6624	69.08	83.894	87.2206	59.1928
Gemmobacter megaterium DSM_26375	Rhodobacter vinaykumarii JA123	94.6055	0.7311	67.32	83.0011	86.1706	60.0895
Gemmobacter megaterium DSM_26375	Rhodobacter viridis JA737	94.5836	0.7601	66.24	82.916	86.2181	58.0326
Gemmobacter megaterium DSM_26375	Tabrizicola aquatica RCRI19	94.1097	0.6741	68.14	84.0672	87.6054	58.54
Gemmobacter megaterium DSM_26375	Thioclava arenosa CAU_1312	92.5152	0.7212	66.95	83.1569	86.4221	57.9296
Gemmobacter megaterium DSM_26375	Thioclava atlantica 13D2W-2	93.3378	0.7903	66.53	82.9625	86.35	56.8143
Gemmobacter megaterium DSM_26375	Thioclava dalianensis strain_DLFJ1-1	92.6747	0.8393	65.18	82.1361	85.751	54.5868
Gemmobacter megaterium DSM_26375	Thioclava electrotropha Elox9	93.064	0.8159	65.19	82.5544	86.0809	55.7297
Gemmobacter megaterium DSM_26375	Thioclava indica strain_DT23-4	93.5941	0.8087	65.17	82.2752	86.2673	53.8745
Gemmobacter megaterium DSM_26375	Thioclava marina 11-10-0-13	92.862	0.7957	65.68	82.984	86.2731	56.117
Gemmobacter megaterium DSM_26375	Thioclava nitratireducens 25B10_4	92.6125	0.8096	65.28	82.5979	86.1446	55.5854
Gemmobacter megaterium DSM_26375	Thioclava pacifica DSM_10166	92.6125	0.7889	65.89	83.2276	86.6633	56.344
Gemmobacter megaterium DSM_26375	Thioclava sediminum TAW-CT134	92.6797	0.8117	65.12	82.2584	85.7737	55.7557
Gemmobacter nectariphilus DSM_15620	Albidovulum inexpectatum DSM_12048	92.1053	0.6635	67.17	83.6137	86.8143	59.3096
Gemmobacter nectariphilus DSM_15620	Cereibacter changlensis DSM_18774	93.7162	0.5279	68.35	85.0399	87.9556	62.9235
Gemmobacter nectariphilus DSM_15620	Defluviimonas alba cai42	92.7654	0.6274	68.48	83.3295	85.9669	61.6656
Gemmobacter nectariphilus DSM_15620	Defluviimonas aquaemixtae CECT_8626	91.0438	0.6504	66.75	83.6627	86.875	55.8387
Gemmobacter nectariphilus DSM_15620	Defluviimonas denitrificans DSM_18921	92.2921	0.6408	67.91	84.1487	87.1511	60.6055
Gemmobacter nectariphilus DSM_15620	Gemmobacter aquatilis DSM_3857	94.3919	0.5582	68.99	85.9441	88.9362	63.0818
Gemmobacter nectariphilus DSM_15620	Gemmobacter caeni DSM_21823	93.7162	0.5839	69.88	86.3693	89.0804	61.8191
Gemmobacter nectariphilus DSM_15620	Gemmobacter megaterium DSM_26375	96.5377	0.1405	84.69	93.8546	95.8027	70.5491
Gemmobacter nectariphilus DSM_15620	Methylarcula marina VKM_B-2159	91.8464	0.9279	64.44	78.6077	82.1847	56.1964
Gemmobacter nectariphilus DSM_15620	Paenirhodobacter enshiensis DW2-9	92.8173	0.8138	65.43	83.1617	86.1821	61.1683
Gemmobacter nectariphilus DSM_15620	Paracoccus aestuarii DSM_19484	93.9661	0.9511	65.05	82.0192	84.923	61.913
Gemmobacter nectariphilus DSM_15620	Paracoccus alcaliphilus DSM_8512	93.7542	0.8962	64.58	81.5864	84.6711	59.9637
Gemmobacter nectariphilus DSM_15620	Paracoccus alkenifer DSM_11593	93.3153	0.8946	64.82	81.3264	84.3005	60.8344
Gemmobacter nectariphilus DSM_15620	Paracoccus aminophilus JCM_7686	94.0581	0.884	64.25	82.2728	85.7	57.7959
Gemmobacter nectariphilus DSM_15620	Paracoccus aminovorans DSM_8537	93.3828	0.8327	65.92	82.7364	85.6955	62.3217
Gemmobacter nectariphilus DSM_15620	Paracoccus bengalensis DSM_17099	93.0941	0.8414	65.23	82.5915	85.2655	63.1167
Gemmobacter nectariphilus DSM_15620	Paracoccus chinensis CGMCC_1.7655	93.2191	0.8437	64.44	81.6033	84.4916	60.3182
Gemmobacter nectariphilus DSM_15620	Paracoccus contaminans RKI_16-01929	93.4415	0.8825	66.3	80.5189	83.0869	59.9431
Gemmobacter nectariphilus DSM_15620	Paracoccus halophilus CGMCC_1.6117	93.1895	0.85	64.68	82.5427	85.3492	61.2321
Gemmobacter nectariphilus DSM_15620	Paracoccus homiensis DSM_17862	91.4123	0.8925	64.95	82.2157	85.4094	59.9416
Gemmobacter nectariphilus DSM_15620	Paracoccus isoporae DSM_22220	92.0539	0.8881	63.59	81.8526	84.8579	58.8356
Gemmobacter nectariphilus DSM_15620	Paracoccus laeviglucosivorans 3P_1	93.3962	0.865	64.24	81.9197	84.9726	58.8045
Gemmobacter nectariphilus DSM_15620	Paracoccus lutimaris strain_CECT_8525	93.1895	0.8217	66.15	82.8201	85.7681	61.4651
Gemmobacter nectariphilus DSM_15620	Paracoccus pantotrophus DSM_2944	93.3063	0.8384	65.81	82.6052	85.2879	62.5775
Gemmobacter nectariphilus DSM_15620	Paracoccus saliphilus DSM_18447	91.9865	0.9182	63.79	81.3358	85.2698	56.0051
Gemmobacter nectariphilus DSM_15620	Paracoccus sanguinis DSM_29303	92.4426	0.8718	66.42	81.7224	84.1939	60.1955
Gemmobacter nectariphilus DSM_15620	Paracoccus sediminis DSM_26170	92.5051	0.9164	65.53	82.1685	85.356	60.5478
Gemmobacter nectariphilus DSM_15620	Paracoccus seriniphilus DSM_14827	93.1525	0.9173	63.69	81.7828	85.2068	56.4223
Gemmobacter nectariphilus DSM_15620	Paracoccus siganidrum strain_M26	93.2972	0.8626	65.04	82.6103	85.247	62.8833
Gemmobacter nectariphilus DSM_15620	Paracoccus solventivorans DSM_6637	92.9682	0.8838	64.74	81.8796	84.614	62.2032
Gemmobacter nectariphilus DSM_15620	Paracoccus sphaerophysae HAMBI_3106	92.5726	0.8557	66.62	81.2634	83.9924	61.2057
Gemmobacter nectariphilus DSM_15620	Paracoccus sulfuroxidans LW36_1	92.9198	0.8248	63.91	82.7735	85.8353	60.0623
Gemmobacter nectariphilus DSM_15620	Paracoccus tibetensis CGMCC_1.8925	90.5202	0.9445	64.43	82.3136	85.1237	60.3257
Gemmobacter nectariphilus DSM_15620	Paracoccus versutus DSM_582	93.0941	0.8465	65.03	82.4894	85.1179	63.0105
Gemmobacter nectariphilus DSM_15620	Paracoccus yeei ATCC_BAA-599	93.2569	0.8428	65.99	82.9103	85.5764	62.1254
Gemmobacter nectariphilus DSM_15620	Paracoccus zeaxanthinifaciens ATCC_21588	90.7108	0.9388	64.51	82.1665	85.0906	61.1825
Gemmobacter nectariphilus DSM_15620	Paracoccus zhejiangensis J6	93.1895	0.8513	64.3	82.0872	85.2009	61.3077
Gemmobacter nectariphilus DSM_15620	Pseudorhodobacter antarcticus CGMCC_1.10836	91.2433	0.668	67.09	81.2257	86.8418	52.0008
Gemmobacter nectariphilus DSM_15620	Pseudorhodobacter aquimaris KCTC_23043	92.0216	0.6297	67.43	80.5648	85.1329	51.7644
Gemmobacter nectariphilus DSM_15620	Pseudorhodobacter ferrugineus DSM_5888	91.689	0.6396	67.84	82.1317	87.074	52.8698
Gemmobacter nectariphilus DSM_15620	Pseudorhodobacter psychrotolerans PAMC_27389	93.8389	0.6483	66.99	82.5276	87.2727	54.282
Gemmobacter nectariphilus DSM_15620	Pseudorhodobacter wandonensis KCTC_23672	92.9006	0.6457	67.66	82.5662	87.1244	52.4975
Gemmobacter nectariphilus DSM_15620	Rhodobacter aestuarii DSM_19945	92.7322	0.7506	66.78	83.1547	86.6487	55.3658
Gemmobacter nectariphilus DSM_15620	Rhodobacter azotoformans KA25	92.833	0.5677	69.06	85.1726	88.0991	61.6689
Gemmobacter nectariphilus DSM_15620	Rhodobacter blasticus DSM_2131	93.2387	0.68	68.61	84.6609	87.207	63.1604
Gemmobacter nectariphilus DSM_15620	Rhodobacter capsulatus DSM_1710	94.7903	0.7484	67.15	83.7451	86.727	61.4056
Gemmobacter nectariphilus DSM_15620	Rhodobacter johrii JA192	93.6444	0.5727	68.82	85.2221	87.9917	61.2286
Gemmobacter nectariphilus DSM_15620	Rhodobacter maris JA276	93.064	0.7468	66.71	84.0241	86.7866	58.4053
Gemmobacter nectariphilus DSM_15620	Rhodobacter megalophilus DSM_18937	93.6444	0.5784	69.18	85.2392	88.0423	60.9993
Gemmobacter nectariphilus DSM_15620	Rhodobacter ovatus JA234	93.0358	0.5633	71.24	84.9346	87.9844	62.6092
Gemmobacter nectariphilus DSM_15620	Rhodobacter sphaeroides 2.4.1	93.6444	0.58	68.67	85.2231	87.9875	61.0163
Gemmobacter nectariphilus DSM_15620	Rhodobacter veldkampii DSM_11550	93.172	0.6442	69.61	84.399	87.3763	61.4931
Gemmobacter nectariphilus DSM_15620	Rhodobacter vinaykumarii JA123	93.3333	0.7129	67.96	83.717	86.3139	62.9685
Gemmobacter nectariphilus DSM_15620	Rhodobacter viridis JA737	94.6586	0.7419	66.69	83.4825	86.4546	60.8589
Gemmobacter nectariphilus DSM_15620	Tabrizicola aquatica RCRI19	94.3205	0.6558	68.49	84.5692	87.7225	61.1803
Gemmobacter nectariphilus DSM_15620	Thioclava arenosa CAU_1312	92.2559	0.703	67.31	83.9042	86.6724	60.8668
Gemmobacter nectariphilus DSM_15620	Thioclava atlantica 13D2W-2	92.5303	0.7721	66.07	83.7073	86.5032	59.6058
Gemmobacter nectariphilus DSM_15620	Thioclava dalianensis strain_DLFJ1-1	91.1962	0.8211	64.94	82.5526	85.8663	56.8734
Gemmobacter nectariphilus DSM_15620	Thioclava electrotropha Elox9	91.8628	0.7977	65.46	83.1909	86.2262	58.3921
Gemmobacter nectariphilus DSM_15620	Thioclava indica strain_DT23-4	91.7172	0.7904	65.52	82.614	86.4174	55.8868
Gemmobacter nectariphilus DSM_15620	Thioclava marina 11-10-0-13	92.1318	0.7775	65.92	83.6718	86.4282	58.8122
Gemmobacter nectariphilus DSM_15620	Thioclava nitratireducens 25B10_4	91.8683	0.7914	65.65	83.1829	86.2605	58.146
Gemmobacter nectariphilus DSM_15620	Thioclava pacifica DSM_10166	92.0699	0.7706	66.16	83.962	86.7956	58.6931
Gemmobacter nectariphilus DSM_15620	Thioclava sediminum TAW-CT134	91.7339	0.7935	65.71	82.8862	85.9301	58.2576
Haematobacter massiliensis CCUG_47968	Albidovulum inexpectatum DSM_12048	94.341	0.7017	66.19	83.2987	86.7231	54.2454
Haematobacter massiliensis CCUG_47968	Cereibacter changlensis DSM_18774	93.5391	0.6503	66.99	84.4667	87.3967	59.1802
Haematobacter massiliensis CCUG_47968	Defluviimonas alba cai42	95.6147	0.6656	67	82.885	85.776	56.7389
Haematobacter massiliensis CCUG_47968	Defluviimonas aquaemixtae CECT_8626	93.8528	0.6886	65.59	83.6149	87.134	54.1828
Haematobacter massiliensis CCUG_47968	Defluviimonas denitrificans DSM_18921	94.1769	0.679	67.22	83.7739	86.8743	56.5558
Haematobacter massiliensis CCUG_47968	Gemmobacter aquatilis DSM_3857	93.9698	0.6805	66.5	83.891	87.0858	56.2235
Haematobacter massiliensis CCUG_47968	Gemmobacter caeni DSM_21823	94.5441	0.7062	66.56	83.9664	87.0772	55.4082
Haematobacter massiliensis CCUG_47968	Gemmobacter megaterium DSM_26375	95.4774	0.7136	66	83.0986	86.7098	54.1894
Haematobacter massiliensis CCUG_47968	Gemmobacter nectariphilus DSM_15620	93.7634	0.6954	66.83	83.8094	86.8521	56.1601
Haematobacter massiliensis CCUG_47968	Haematobacter missouriensis H1892	99.928	0.0559	92.68	96.9199	97.971	76.5605
Haematobacter massiliensis CCUG_47968	Methylarcula marina VKM_B-2159	92.2857	0.9661	63.57	78.0274	81.7294	52.1134
Haematobacter massiliensis CCUG_47968	Paenirhodobacter enshiensis DW2-9	95.9712	0.852	65.15	82.4124	85.7753	56.7729
Haematobacter massiliensis CCUG_47968	Paracoccus aestuarii DSM_19484	92.893	0.9892	64.02	81.6356	84.7606	56.581
Haematobacter massiliensis CCUG_47968	Paracoccus alcaliphilus DSM_8512	92.5234	0.9343	64.03	81.267	84.6056	54.7001
Haematobacter massiliensis CCUG_47968	Paracoccus alkenifer DSM_11593	91.4817	0.9328	64.03	81.0079	84.1523	54.1999
Haematobacter massiliensis CCUG_47968	Paracoccus aminophilus JCM_7686	93.5391	0.9221	63.78	81.9404	85.6353	53.241
Haematobacter massiliensis CCUG_47968	Paracoccus aminovorans DSM_8537	92.9648	0.8709	64.82	82.6559	85.75	57.1809
Haematobacter massiliensis CCUG_47968	Paracoccus bengalensis DSM_17099	93.1183	0.8795	64.68	82.3339	85.2012	57.511
Haematobacter massiliensis CCUG_47968	Paracoccus chinensis CGMCC_1.7655	92.8783	0.8818	63.7	81.3454	84.6045	55.7799
Haematobacter massiliensis CCUG_47968	Paracoccus contaminans RKI_16-01929	92.6777	0.9207	64.48	80.182	83.0799	54.4765
Haematobacter massiliensis CCUG_47968	Paracoccus halophilus CGMCC_1.6117	92.0057	0.8881	64.48	82.1491	85.4432	55.704
Haematobacter massiliensis CCUG_47968	Paracoccus homiensis DSM_17862	92.3571	0.9307	63.12	81.8069	85.2017	54.0274
Haematobacter massiliensis CCUG_47968	Paracoccus isoporae DSM_22220	91.7916	0.9263	63.39	81.473	84.7426	55.2003
Haematobacter massiliensis CCUG_47968	Paracoccus laeviglucosivorans 3P_1	93.0299	0.9032	64.03	81.5895	85.141	53.3433
Haematobacter massiliensis CCUG_47968	Paracoccus lutimaris strain_CECT_8525	93.1183	0.8599	64.76	82.2678	85.5513	55.323
Haematobacter massiliensis CCUG_47968	Paracoccus pantotrophus DSM_2944	93.4767	0.8766	65.12	82.2967	85.2552	57.1431
Haematobacter massiliensis CCUG_47968	Paracoccus saliphilus DSM_18447	91.453	0.9563	63.24	81.0394	85.1503	52.2507
Haematobacter massiliensis CCUG_47968	Paracoccus sanguinis DSM_29303	92.7547	0.91	64.35	81.3757	84.1749	56.3642
Haematobacter massiliensis CCUG_47968	Paracoccus sediminis DSM_26170	92.5555	0.9545	64.63	81.8367	85.2214	54.7878
Haematobacter massiliensis CCUG_47968	Paracoccus seriniphilus DSM_14827	92.1752	0.9554	63.01	81.3821	85.1333	51.3686
Haematobacter massiliensis CCUG_47968	Paracoccus siganidrum strain_M26	92.2581	0.9007	64.43	82.1482	85.1733	57.472
Haematobacter massiliensis CCUG_47968	Paracoccus solventivorans DSM_6637	92.3407	0.9219	63.65	81.395	84.4077	56.0042
Haematobacter massiliensis CCUG_47968	Paracoccus sphaerophysae HAMBI_3106	91.6369	0.8938	64.53	80.9781	84.0389	55.6739
Haematobacter massiliensis CCUG_47968	Paracoccus sulfuroxidans LW36_1	92.5448	0.863	63.99	82.288	85.6705	55.0798
Haematobacter massiliensis CCUG_47968	Paracoccus tibetensis CGMCC_1.8925	91.0184	0.9826	63.55	82.0102	85.0871	56.4947
Haematobacter massiliensis CCUG_47968	Paracoccus versutus DSM_582	93.19	0.8846	64.78	82.2409	85.0663	57.4244
Haematobacter massiliensis CCUG_47968	Paracoccus yeei ATCC_BAA-599	93.8351	0.881	64.67	82.5244	85.5781	56.4369
Haematobacter massiliensis CCUG_47968	Paracoccus zeaxanthinifaciens ATCC_21588	92.2911	0.977	63.79	81.7226	84.9133	56.3325
Haematobacter massiliensis CCUG_47968	Paracoccus zhejiangensis J6	92.8315	0.8895	63.77	81.6283	85.0549	55.8398
Haematobacter massiliensis CCUG_47968	Pseudorhodobacter antarcticus CGMCC_1.10836	92.4716	0.7904	65.11	79.9252	85.7016	46.4631
Haematobacter massiliensis CCUG_47968	Pseudorhodobacter aquimaris KCTC_23043	93.5298	0.752	64.9	79.3987	84.1497	46.8733
Haematobacter massiliensis CCUG_47968	Pseudorhodobacter ferrugineus DSM_5888	92.8063	0.7619	65.43	80.7909	86.0667	46.9445
Haematobacter massiliensis CCUG_47968	Pseudorhodobacter psychrotolerans PAMC_27389	95.2484	0.7707	64.78	80.9061	85.6795	48.871
Haematobacter massiliensis CCUG_47968	Pseudorhodobacter wandonensis KCTC_23672	94.105	0.7681	65.26	81.31	86.1081	46.2022
Haematobacter massiliensis CCUG_47968	Rhodobacter aestuarii DSM_19945	94.9286	0.7888	65.32	81.9839	85.9328	50.0302
Haematobacter massiliensis CCUG_47968	Rhodobacter azotoformans KA25	94.8958	0.6901	67.19	84.612	87.6248	58.2279
Haematobacter massiliensis CCUG_47968	Rhodobacter blasticus DSM_2131	94.8239	0.8023	65.9	82.0521	84.996	55.306
Haematobacter massiliensis CCUG_47968	Rhodobacter capsulatus DSM_1710	95.9741	0.7865	65.2	82.5201	85.7778	55.5912
Haematobacter massiliensis CCUG_47968	Rhodobacter johrii JA192	95.7584	0.695	66.81	84.8601	87.687	58.576
Haematobacter massiliensis CCUG_47968	Rhodobacter maris JA276	94.914	0.785	65.32	82.8405	86.1083	54.4959
Haematobacter massiliensis CCUG_47968	Rhodobacter megalophilus DSM_18937	95.9022	0.7008	67.17	84.6826	87.6134	58.419
Haematobacter massiliensis CCUG_47968	Rhodobacter ovatus JA234	95.0395	0.6857	68.32	84.2454	87.5087	56.5149
Haematobacter massiliensis CCUG_47968	Rhodobacter sphaeroides 2.4.1	95.9022	0.7024	67.18	84.7182	87.6042	58.6055
Haematobacter massiliensis CCUG_47968	Rhodobacter veldkampii DSM_11550	95.2372	0.6824	68.35	83.8555	86.9033	54.4667
Haematobacter massiliensis CCUG_47968	Rhodobacter vinaykumarii JA123	95.7051	0.751	66.58	83.1426	85.7795	56.6575
Haematobacter massiliensis CCUG_47968	Rhodobacter viridis JA737	96.1843	0.7801	65.08	82.2605	85.5898	55.2402
Haematobacter massiliensis CCUG_47968	Tabrizicola aquatica RCRI19	94.8958	0.7782	65.87	82.1501	85.6093	55.0761
Haematobacter massiliensis CCUG_47968	Thioclava arenosa CAU_1312	93.6963	0.7411	66.39	82.9975	86.0798	54.96
Haematobacter massiliensis CCUG_47968	Thioclava atlantica 13D2W-2	94.782	0.8103	65.54	82.8739	86.2075	56.3238
Haematobacter massiliensis CCUG_47968	Thioclava dalianensis strain_DLFJ1-1	93.4333	0.8592	64.19	81.8066	85.4293	52.5941
Haematobacter massiliensis CCUG_47968	Thioclava electrotropha Elox9	94.5598	0.8359	64.43	82.4836	85.6895	55.0127
Haematobacter massiliensis CCUG_47968	Thioclava indica strain_DT23-4	94.341	0.8286	64.29	81.7024	85.861	50.532
Haematobacter massiliensis CCUG_47968	Thioclava marina 11-10-0-13	94.6314	0.8157	64.77	82.7555	86.045	55.2005
Haematobacter massiliensis CCUG_47968	Thioclava nitratireducens 25B10_4	94.0799	0.8296	64.5	82.6223	85.8209	54.9326
Haematobacter massiliensis CCUG_47968	Thioclava pacifica DSM_10166	94.2939	0.8088	65.27	83.0965	86.4353	55.3001
Haematobacter massiliensis CCUG_47968	Thioclava sediminum TAW-CT134	94.0086	0.8316	64.4	82.2552	85.4386	54.8632
Haematobacter missouriensis H1892	Albidovulum inexpectatum DSM_12048	94.527	0.7007	66.13	83.1292	86.6301	53.4761
Haematobacter missouriensis H1892	Cereibacter changlensis DSM_18774	93.7712	0.6492	66.8	84.4054	87.3533	58.504
Haematobacter missouriensis H1892	Defluviimonas alba cai42	95.8644	0.6646	67.61	82.6829	85.6518	56.1627
Haematobacter missouriensis H1892	Defluviimonas aquaemixtae CECT_8626	94.0661	0.6875	65.75	83.3543	86.9658	53.6248
Haematobacter missouriensis H1892	Defluviimonas denitrificans DSM_18921	94.3729	0.6779	65.88	83.5379	86.7117	55.8791
Haematobacter missouriensis H1892	Gemmobacter aquatilis DSM_3857	94.1774	0.6795	66.1	83.6465	86.8482	55.8052
Haematobacter missouriensis H1892	Gemmobacter caeni DSM_21823	94.719	0.7052	66.48	83.6599	86.802	54.8581
Haematobacter missouriensis H1892	Gemmobacter megaterium DSM_26375	95.7346	0.7126	66.31	82.8187	86.5104	53.6651
Haematobacter missouriensis H1892	Gemmobacter nectariphilus DSM_15620	93.9824	0.6944	65.94	83.519	86.5853	55.5828
Haematobacter missouriensis H1892	Methylarcula marina VKM_B-2159	92.5876	0.9651	63.37	77.9443	81.7034	51.5034
Haematobacter missouriensis H1892	Paenirhodobacter enshiensis DW2-9	95.9412	0.851	65.5	82.1234	85.536	55.7482
Haematobacter missouriensis H1892	Paracoccus aestuarii DSM_19484	93.1618	0.9882	64.33	81.4857	84.7505	55.8556
Haematobacter missouriensis H1892	Paracoccus alcaliphilus DSM_8512	92.8136	0.9333	64.54	81.0935	84.5193	54.2853
Haematobacter missouriensis H1892	Paracoccus alkenifer DSM_11593	91.8298	0.9318	64.85	80.8297	84.0177	53.7019
Haematobacter missouriensis H1892	Paracoccus aminophilus JCM_7686	93.9066	0.9211	63.92	81.8608	85.5645	52.4984
Haematobacter missouriensis H1892	Paracoccus aminovorans DSM_8537	93.2295	0.8698	65.59	82.5742	85.7414	56.4985
Haematobacter missouriensis H1892	Paracoccus bengalensis DSM_17099	93.3739	0.8785	65.34	82.1947	85.1652	56.7957
Haematobacter missouriensis H1892	Paracoccus chinensis CGMCC_1.7655	93.0813	0.8808	63.79	81.2288	84.505	55.0028
Haematobacter missouriensis H1892	Paracoccus contaminans RKI_16-01929	92.9587	0.9197	64.37	80.0356	82.9111	53.6235
Haematobacter missouriensis H1892	Paracoccus halophilus CGMCC_1.6117	92.3232	0.8871	64.88	82.0552	85.379	54.9298
Haematobacter missouriensis H1892	Paracoccus homiensis DSM_17862	92.3459	0.9297	62.85	81.733	85.2042	53.386
Haematobacter missouriensis H1892	Paracoccus isoporae DSM_22220	92.1212	0.9252	63.19	81.3491	84.6767	54.4784
Haematobacter missouriensis H1892	Paracoccus laeviglucosivorans 3P_1	93.2886	0.9022	63.92	81.5048	85.0721	52.8603
Haematobacter missouriensis H1892	Paracoccus lutimaris strain_CECT_8525	93.3739	0.8589	64.94	82.1243	85.451	54.6993
Haematobacter missouriensis H1892	Paracoccus pantotrophus DSM_2944	93.712	0.8756	65.15	82.1416	85.2139	56.3872
Haematobacter missouriensis H1892	Paracoccus saliphilus DSM_18447	91.8011	0.9553	63.34	81.0032	85.1649	51.6812
Haematobacter missouriensis H1892	Paracoccus sanguinis DSM_29303	93.0311	0.909	64.23	81.1563	84.0504	55.5559
Haematobacter missouriensis H1892	Paracoccus sediminis DSM_26170	92.8427	0.9535	65.21	81.7943	85.2551	54.4449
Haematobacter missouriensis H1892	Paracoccus seriniphilus DSM_14827	92.4848	0.9544	62.7	81.3451	85.1123	50.8886
Haematobacter missouriensis H1892	Paracoccus siganidrum strain_M26	92.5625	0.8997	64.88	82.0753	85.1181	56.714
Haematobacter missouriensis H1892	Paracoccus solventivorans DSM_6637	92.6401	0.9209	63.59	81.2055	84.3102	55.4854
Haematobacter missouriensis H1892	Paracoccus sphaerophysae HAMBI_3106	91.9757	0.8928	64.32	80.8381	83.9811	54.991
Haematobacter missouriensis H1892	Paracoccus sulfuroxidans LW36_1	92.833	0.862	64.05	82.158	85.6157	54.4113
Haematobacter missouriensis H1892	Paracoccus tibetensis CGMCC_1.8925	90.7598	0.9816	63.56	81.8855	85.0866	56.0071
Haematobacter missouriensis H1892	Paracoccus versutus DSM_582	93.4415	0.8836	65.11	82.0658	85.0032	56.7101
Haematobacter missouriensis H1892	Paracoccus yeei ATCC_BAA-599	94.05	0.8799	64.87	82.3704	85.5133	55.702
Haematobacter missouriensis H1892	Paracoccus zeaxanthinifaciens ATCC_21588	92.3836	0.976	63.7	81.6823	84.9233	55.8894
Haematobacter missouriensis H1892	Paracoccus zhejiangensis J6	93.1034	0.8884	64.66	81.4489	85.0163	55.2066
Haematobacter missouriensis H1892	Pseudorhodobacter antarcticus CGMCC_1.10836	92.8954	0.7893	64.8	79.7732	85.5184	46.3157
Haematobacter missouriensis H1892	Pseudorhodobacter aquimaris KCTC_23043	93.8983	0.751	64.71	79.0806	83.9199	46.6062
Haematobacter missouriensis H1892	Pseudorhodobacter ferrugineus DSM_5888	93.2124	0.7609	65.49	80.4743	85.8253	46.5716
Haematobacter missouriensis H1892	Pseudorhodobacter psychrotolerans PAMC_27389	95.5193	0.7697	64.5	80.6384	85.5489	48.5904
Haematobacter missouriensis H1892	Pseudorhodobacter wandonensis KCTC_23672	94.4407	0.7671	65	81.1867	86.0277	46.1965
Haematobacter missouriensis H1892	Rhodobacter aestuarii DSM_19945	95.2156	0.7877	65.26	81.8162	85.8794	49.574
Haematobacter missouriensis H1892	Rhodobacter azotoformans KA25	95.0508	0.6891	66.98	84.5266	87.5957	57.7082
Haematobacter missouriensis H1892	Rhodobacter blasticus DSM_2131	94.9831	0.8013	66.01	81.8303	84.9157	54.8662
Haematobacter missouriensis H1892	Rhodobacter capsulatus DSM_1710	96.0678	0.7855	64.96	82.4396	85.7946	54.9846
Haematobacter missouriensis H1892	Rhodobacter johrii JA192	95.8644	0.694	66.62	84.7268	87.6085	57.7149
Haematobacter missouriensis H1892	Rhodobacter maris JA276	95.0676	0.7839	65.06	82.6658	85.9873	53.8518
Haematobacter missouriensis H1892	Rhodobacter megalophilus DSM_18937	96	0.6998	66.61	84.5448	87.5618	57.5124
Haematobacter missouriensis H1892	Rhodobacter ovatus JA234	95.322	0.6847	68.03	84.0251	87.3616	56.0677
Haematobacter missouriensis H1892	Rhodobacter sphaeroides 2.4.1	96	0.7013	67.07	84.5604	87.5409	57.6095
Haematobacter missouriensis H1892	Rhodobacter veldkampii DSM_11550	95.3091	0.6813	68.01	83.6275	86.754	54.0873
Haematobacter missouriensis H1892	Rhodobacter vinaykumarii JA123	95.8136	0.75	66.16	82.9792	85.7532	55.9717
Haematobacter missouriensis H1892	Rhodobacter viridis JA737	96.2661	0.779	65.09	82.175	85.6775	54.6828
Haematobacter missouriensis H1892	Tabrizicola aquatica RCRI19	95.1864	0.7772	65.83	82.0264	85.5185	54.5369
Haematobacter missouriensis H1892	Thioclava arenosa CAU_1312	93.9189	0.7401	66.17	82.7007	85.8449	54.4473
Haematobacter missouriensis H1892	Thioclava atlantica 13D2W-2	95.0775	0.8092	65.82	82.8469	86.2256	55.7298
Haematobacter missouriensis H1892	Thioclava dalianensis strain_DLFJ1-1	93.8047	0.8582	64.06	81.8112	85.4089	52.1904
Haematobacter missouriensis H1892	Thioclava electrotropha Elox9	94.7333	0.8348	64.28	82.2939	85.578	54.395
Haematobacter missouriensis H1892	Thioclava indica strain_DT23-4	94.6622	0.8276	64.22	81.7496	85.893	50.2493
Haematobacter missouriensis H1892	Thioclava marina 11-10-0-13	94.8008	0.8147	64.68	82.7489	86.0741	54.6858
Haematobacter missouriensis H1892	Thioclava nitratireducens 25B10_4	94.2799	0.8285	64.36	82.562	85.826	54.3435
Haematobacter missouriensis H1892	Thioclava pacifica DSM_10166	94.4818	0.8078	64.99	82.9083	86.2571	54.6079
Haematobacter missouriensis H1892	Thioclava sediminum TAW-CT134	94.2127	0.8306	64.22	82.1858	85.4591	54.5025
Paenirhodobacter enshiensis DW2-9	Methylarcula marina VKM_B-2159	91.8694	0.9313	64.25	77.81	81.5098	56.0162
Paenirhodobacter enshiensis DW2-9	Paracoccus aestuarii DSM_19484	93.2961	0.9544	64.9	81.3399	84.6255	61.5033
Paenirhodobacter enshiensis DW2-9	Paracoccus alcaliphilus DSM_8512	91.6084	0.8996	64.83	81.1001	84.5117	59.2953
Paenirhodobacter enshiensis DW2-9	Paracoccus alkenifer DSM_11593	91.4345	0.898	64.83	80.7149	84.0997	59.7046
Paenirhodobacter enshiensis DW2-9	Paracoccus aminophilus JCM_7686	92.9469	0.8874	64.63	82.1566	85.8184	58.9075
Paenirhodobacter enshiensis DW2-9	Paracoccus aminovorans DSM_8537	93.5754	0.8361	65.45	82.5214	85.4333	63.3337
Paenirhodobacter enshiensis DW2-9	Paracoccus bengalensis DSM_17099	93.7936	0.8448	65.47	82.2232	85.115	63.708
Paenirhodobacter enshiensis DW2-9	Paracoccus chinensis CGMCC_1.7655	92.3921	0.847	64.18	81.2167	84.3469	60.7231
Paenirhodobacter enshiensis DW2-9	Paracoccus contaminans RKI_16-01929	92.4581	0.8859	64.6	79.7807	82.6283	58.8941
Paenirhodobacter enshiensis DW2-9	Paracoccus halophilus CGMCC_1.6117	92.5694	0.8533	65.56	82.1197	85.1808	60.8196
Paenirhodobacter enshiensis DW2-9	Paracoccus homiensis DSM_17862	92.9837	0.8959	64.19	81.7045	85.1786	59.1006
Paenirhodobacter enshiensis DW2-9	Paracoccus isoporae DSM_22220	92.5694	0.8915	63.53	81.4051	84.7093	59.2664
Paenirhodobacter enshiensis DW2-9	Paracoccus laeviglucosivorans 3P_1	91.7647	0.8684	64.27	81.4439	84.9266	57.8264
Paenirhodobacter enshiensis DW2-9	Paracoccus lutimaris strain_CECT_8525	93.0962	0.8251	65	82.4024	85.5942	60.6355
Paenirhodobacter enshiensis DW2-9	Paracoccus pantotrophus DSM_2944	93.3054	0.8418	65.18	82.2321	85.2357	63.2607
Paenirhodobacter enshiensis DW2-9	Paracoccus saliphilus DSM_18447	91.2682	0.9215	64.42	80.8773	85.0416	55.767
Paenirhodobacter enshiensis DW2-9	Paracoccus sanguinis DSM_29303	93.6497	0.8752	64.49	81.0201	84.0086	62.6732
Paenirhodobacter enshiensis DW2-9	Paracoccus sediminis DSM_26170	92.1309	0.9197	64.73	81.5505	84.9628	59.1057
Paenirhodobacter enshiensis DW2-9	Paracoccus seriniphilus DSM_14827	92.6676	0.9206	63.67	81.3687	85.0669	55.4264
Paenirhodobacter enshiensis DW2-9	Paracoccus siganidrum strain_M26	91.9805	0.8659	64.91	81.9177	84.9317	63.4669
Paenirhodobacter enshiensis DW2-9	Paracoccus solventivorans DSM_6637	92.4095	0.8871	64.55	81.1688	84.2704	61.9888
Paenirhodobacter enshiensis DW2-9	Paracoccus sphaerophysae HAMBI_3106	91.9332	0.8591	64.9	80.6185	83.8614	61.4334
Paenirhodobacter enshiensis DW2-9	Paracoccus sulfuroxidans LW36_1	92.887	0.8282	64.34	82.3428	85.6078	60.2344
Paenirhodobacter enshiensis DW2-9	Paracoccus tibetensis CGMCC_1.8925	91.8213	0.9478	64.49	81.6408	84.7265	62.3337
Paenirhodobacter enshiensis DW2-9	Paracoccus versutus DSM_582	93.7238	0.8499	64.86	82.101	85.0168	63.693
Paenirhodobacter enshiensis DW2-9	Paracoccus yeei ATCC_BAA-599	92.6778	0.8462	65.58	82.4731	85.4286	62.2749
Paenirhodobacter enshiensis DW2-9	Paracoccus zeaxanthinifaciens ATCC_21588	92.7505	0.9422	64.26	81.5293	84.8171	62.0357
Paenirhodobacter enshiensis DW2-9	Paracoccus zhejiangensis J6	93.166	0.8547	64.66	81.9157	85.1702	61.8578
Paenirhodobacter enshiensis DW2-9	Rhodobacter aestuarii DSM_19945	95.1355	0.4769	70.82	85.5705	88.9918	56.3002
Paenirhodobacter enshiensis DW2-9	Rhodobacter capsulatus DSM_1710	97.0629	0.4747	70.95	86.1907	88.9914	64.3408
Paenirhodobacter enshiensis DW2-9	Rhodobacter maris JA276	95.8885	0.4731	70.79	86.7051	89.2346	62.2023
Paenirhodobacter enshiensis DW2-9	Rhodobacter viridis JA737	97.1309	0.4682	70.72	86.0385	88.7852	64.4065
Paenirhodobacter enshiensis DW2-9	Thioclava arenosa CAU_1312	94.6341	0.5044	70.46	85.985	88.6619	64.4611
Paenirhodobacter enshiensis DW2-9	Thioclava atlantica 13D2W-2	95.4798	0.5736	69.35	85.6489	88.5822	64.9255
Paenirhodobacter enshiensis DW2-9	Thioclava dalianensis strain_DLFJ1-1	94.0278	0.6225	68.27	84.4302	87.7922	59.1648
Paenirhodobacter enshiensis DW2-9	Thioclava electrotropha Elox9	95.2679	0.5992	68.37	85.1465	88.0927	62.9846
Paenirhodobacter enshiensis DW2-9	Thioclava indica strain_DT23-4	94.7001	0.5919	68.37	84.5818	88.2304	56.5255
Paenirhodobacter enshiensis DW2-9	Thioclava marina 11-10-0-13	94.8504	0.579	69.12	85.543	88.4145	63.3303
Paenirhodobacter enshiensis DW2-9	Thioclava nitratireducens 25B10_4	94.8647	0.5929	68.85	85.2187	88.2002	62.6777
Paenirhodobacter enshiensis DW2-9	Thioclava pacifica DSM_10166	94.3789	0.5721	69.42	85.9887	88.8355	63.3018
Paenirhodobacter enshiensis DW2-9	Thioclava sediminum TAW-CT134	94.6565	0.5949	68.83	84.8183	87.7747	62.8269
Paracoccus aestuarii DSM_19484	Methylarcula marina VKM_B-2159	95.7995	0.3987	74.32	84.9844	87.6685	62.9681
Paracoccus aestuarii DSM_19484	Paracoccus homiensis DSM_17862	96.4362	0.3632	74.55	89.5038	91.671	66.743
Paracoccus aestuarii DSM_19484	Paracoccus saliphilus DSM_18447	95.7432	0.3889	74.08	88.0586	91.1106	62.3153
Paracoccus aestuarii DSM_19484	Paracoccus seriniphilus DSM_14827	97.0728	0.388	73.91	88.6977	91.3928	62.1629
Paracoccus aestuarii DSM_19484	Paracoccus tibetensis CGMCC_1.8925	95.4639	0.2158	79.68	91.3878	93.0039	71.0277
Paracoccus alcaliphilus DSM_8512	Methylarcula marina VKM_B-2159	94.7297	0.3714	74.99	85.3535	88.0541	63.3489
Paracoccus alcaliphilus DSM_8512	Paracoccus aestuarii DSM_19484	95.7172	0.3945	73.8	88.0204	90.4645	66.9966
Paracoccus alcaliphilus DSM_8512	Paracoccus homiensis DSM_17862	94.2431	0.3359	74.2	89.2801	91.7989	66.3183
Paracoccus alcaliphilus DSM_8512	Paracoccus saliphilus DSM_18447	94.6092	0.3616	74.32	88.4278	91.5486	63.3452
Paracoccus alcaliphilus DSM_8512	Paracoccus sediminis DSM_26170	95.4638	0.3598	75.68	89.0206	91.6829	66.0495
Paracoccus alcaliphilus DSM_8512	Paracoccus seriniphilus DSM_14827	96.465	0.3607	73.33	88.6858	91.4617	62.9048
Paracoccus alcaliphilus DSM_8512	Paracoccus siganidrum strain_M26	97.7597	0.1795	82.05	92.845	94.4431	73.9449
Paracoccus alcaliphilus DSM_8512	Paracoccus tibetensis CGMCC_1.8925	92.0728	0.3879	73.28	88.4027	90.7057	64.8508
Paracoccus alcaliphilus DSM_8512	Paracoccus zeaxanthinifaciens ATCC_21588	93.7191	0.3823	73.13	88.2433	90.7337	65.8115
Paracoccus alkenifer DSM_11593	Methylarcula marina VKM_B-2159	95.1832	0.6786	68.29	80.6512	83.7494	58.2878
Paracoccus alkenifer DSM_11593	Paracoccus aestuarii DSM_19484	95.1186	0.7017	69.18	84.332	86.9404	63.8349
Paracoccus alkenifer DSM_11593	Paracoccus alcaliphilus DSM_8512	95.5315	0.6468	69.48	84.9879	87.7866	63.7836
Paracoccus alkenifer DSM_11593	Paracoccus aminophilus JCM_7686	94.5233	0.6346	68.99	84.3862	87.6159	58.6396
Paracoccus alkenifer DSM_11593	Paracoccus aminovorans DSM_8537	94.8614	0.5833	70.51	85.6062	88.1088	66.0243
Paracoccus alkenifer DSM_11593	Paracoccus bengalensis DSM_17099	94.8334	0.592	71.09	85.4872	87.8679	66.4987
Paracoccus alkenifer DSM_11593	Paracoccus contaminans RKI_16-01929	95.3898	0.3685	75.64	87.7857	89.5937	65.9776
Paracoccus alkenifer DSM_11593	Paracoccus halophilus CGMCC_1.6117	95.7909	0.6006	70.37	85.664	88.1543	64.923
Paracoccus alkenifer DSM_11593	Paracoccus homiensis DSM_17862	94.3612	0.6432	68.66	84.4841	87.4838	61.3115
Paracoccus alkenifer DSM_11593	Paracoccus isoporae DSM_22220	94.501	0.6387	68.46	84.4447	86.9154	61.4757
Paracoccus alkenifer DSM_11593	Paracoccus laeviglucosivorans 3P_1	93.4592	0.6157	69.35	84.5068	87.5095	60.8755
Paracoccus alkenifer DSM_11593	Paracoccus lutimaris strain_CECT_8525	94.719	0.5724	70.4	85.3707	88.0506	64.4731
Paracoccus alkenifer DSM_11593	Paracoccus pantotrophus DSM_2944	95.0374	0.5891	71.36	85.4923	87.876	66.0081
Paracoccus alkenifer DSM_11593	Paracoccus saliphilus DSM_18447	94.9256	0.6688	68.18	83.6668	87.3255	58.1684
Paracoccus alkenifer DSM_11593	Paracoccus sanguinis DSM_29303	94.6477	0.3578	75.78	88.8625	90.7084	66.9277
Paracoccus alkenifer DSM_11593	Paracoccus sediminis DSM_26170	96.8005	0.667	70.15	84.6035	87.5062	63.3074
Paracoccus alkenifer DSM_11593	Paracoccus seriniphilus DSM_14827	94.8475	0.6679	67.82	84.1023	87.339	57.8796
Paracoccus alkenifer DSM_11593	Paracoccus siganidrum strain_M26	96.2085	0.6132	70.31	85.134	87.6659	66.0884
Paracoccus alkenifer DSM_11593	Paracoccus sphaerophysae HAMBI_3106	95.3836	0.3417	76.61	88.8059	90.7211	68.5338
Paracoccus alkenifer DSM_11593	Paracoccus sulfuroxidans LW36_1	93.9743	0.5755	69.64	85.2377	88.039	61.4366
Paracoccus alkenifer DSM_11593	Paracoccus tibetensis CGMCC_1.8925	93.6163	0.6951	68.52	84.5653	87.1644	62.1796
Paracoccus alkenifer DSM_11593	Paracoccus versutus DSM_582	94.8334	0.5971	71.29	85.3922	87.7424	66.4369
Paracoccus alkenifer DSM_11593	Paracoccus yeei ATCC_BAA-599	94.3881	0.5934	70.24	85.5192	88.0379	65.185
Paracoccus alkenifer DSM_11593	Paracoccus zeaxanthinifaciens ATCC_21588	94.0383	0.6895	68.66	84.3127	86.9726	62.7936
Paracoccus alkenifer DSM_11593	Paracoccus zhejiangensis J6	94.5909	0.6019	69.06	84.3388	87.2914	63.2927
Paracoccus aminophilus JCM_7686	Methylarcula marina VKM_B-2159	94.5344	0.6031	68.52	81.8884	85.2456	56.3186
Paracoccus aminophilus JCM_7686	Paracoccus aestuarii DSM_19484	95.2671	0.6263	69.11	85.3365	88.5486	60.4493
Paracoccus aminophilus JCM_7686	Paracoccus alcaliphilus DSM_8512	95.6669	0.5714	68.98	85.4486	88.6085	60.1922
Paracoccus aminophilus JCM_7686	Paracoccus aminovorans DSM_8537	96.3921	0.3878	73.53	88.5492	91.4779	63.8587
Paracoccus aminophilus JCM_7686	Paracoccus bengalensis DSM_17099	95.1253	0.3965	73.2	88.2216	91.0026	63.5701
Paracoccus aminophilus JCM_7686	Paracoccus halophilus CGMCC_1.6117	94.2684	0.4051	73.2	87.951	90.8163	62.2013
Paracoccus aminophilus JCM_7686	Paracoccus homiensis DSM_17862	94.6771	0.5677	69.08	85.9335	89.2563	59.6813
Paracoccus aminophilus JCM_7686	Paracoccus isoporae DSM_22220	94.4707	0.5633	68.35	85.328	88.6108	58.8892
Paracoccus aminophilus JCM_7686	Paracoccus laeviglucosivorans 3P_1	94.7616	0.4202	72.37	87.5419	90.8262	60.859
Paracoccus aminophilus JCM_7686	Paracoccus lutimaris strain_CECT_8525	97.6886	0.3769	72.83	88.4956	91.5501	63.5259
Paracoccus aminophilus JCM_7686	Paracoccus pantotrophus DSM_2944	95.6669	0.3936	73.31	88.1712	91.0478	63.3107
Paracoccus aminophilus JCM_7686	Paracoccus saliphilus DSM_18447	94.6837	0.5934	68.32	84.9471	88.9576	56.5524
Paracoccus aminophilus JCM_7686	Paracoccus sediminis DSM_26170	95.2671	0.5916	69.65	85.5709	89.0971	58.2387
Paracoccus aminophilus JCM_7686	Paracoccus seriniphilus DSM_14827	94.9966	0.5925	68.07	85.4171	89.1933	57.1668
Paracoccus aminophilus JCM_7686	Paracoccus siganidrum strain_M26	95.1384	0.5378	69.35	86.2176	89.2087	62.3297
Paracoccus aminophilus JCM_7686	Paracoccus tibetensis CGMCC_1.8925	92.3578	0.6197	68.18	85.5553	88.6786	60.1566
Paracoccus aminophilus JCM_7686	Paracoccus versutus DSM_582	95.1253	0.4016	72.9	88.0522	90.82	63.4511
Paracoccus aminophilus JCM_7686	Paracoccus yeei ATCC_BAA-599	96.601	0.398	72.34	88.3426	91.2066	62.0711
Paracoccus aminophilus JCM_7686	Paracoccus zeaxanthinifaciens ATCC_21588	94.4051	0.614	68.63	85.5445	88.7204	60.2573
Paracoccus aminophilus JCM_7686	Paracoccus zhejiangensis J6	97.3487	0.5265	69.55	86.0236	89.3494	61.726
Paracoccus aminovorans DSM_8537	Methylarcula marina VKM_B-2159	93.5223	0.5519	70.67	82.7026	85.7552	61.2616
Paracoccus aminovorans DSM_8537	Paracoccus aestuarii DSM_19484	94.6586	0.575	70.22	86.5582	89.0524	67.7889
Paracoccus aminovorans DSM_8537	Paracoccus alcaliphilus DSM_8512	95.9377	0.5201	71.17	86.4755	89.2171	66.1646
Paracoccus aminovorans DSM_8537	Paracoccus bengalensis DSM_17099	95.7346	0.1793	83.75	92.9984	94.598	77.9688
Paracoccus aminovorans DSM_8537	Paracoccus homiensis DSM_17862	93.5415	0.5164	70.77	87.107	89.6684	64.1676
Paracoccus aminovorans DSM_8537	Paracoccus isoporae DSM_22220	94.0661	0.512	69.24	86.1621	88.788	63.8663
Paracoccus aminovorans DSM_8537	Paracoccus pantotrophus DSM_2944	95.1253	0.1763	83.6	92.9737	94.6513	77.5182
Paracoccus aminovorans DSM_8537	Paracoccus saliphilus DSM_18447	93.6743	0.5421	70.41	85.8373	89.3668	60.8168
Paracoccus aminovorans DSM_8537	Paracoccus sediminis DSM_26170	94.9966	0.5403	71.89	87.0705	89.7562	65.854
Paracoccus aminovorans DSM_8537	Paracoccus seriniphilus DSM_14827	94.8614	0.5412	69.84	86.5044	89.4567	60.2165
Paracoccus aminovorans DSM_8537	Paracoccus siganidrum strain_M26	95.476	0.4865	72.06	87.6746	90.0157	71.2811
Paracoccus aminovorans DSM_8537	Paracoccus tibetensis CGMCC_1.8925	91.9465	0.5684	70.29	86.8549	89.1828	67.5449
Paracoccus aminovorans DSM_8537	Paracoccus versutus DSM_582	95.6669	0.1844	83.39	92.6522	94.2276	77.6554
Paracoccus aminovorans DSM_8537	Paracoccus zeaxanthinifaciens ATCC_21588	93.6969	0.5628	70.07	86.5914	89.1101	66.8022
Paracoccus aminovorans DSM_8537	Paracoccus zhejiangensis J6	96.1251	0.4752	71.14	87.0468	89.6186	67.8217
Paracoccus bengalensis DSM_17099	Methylarcula marina VKM_B-2159	94.2412	0.5606	70.56	82.6042	85.561	61.9598
Paracoccus bengalensis DSM_17099	Paracoccus aestuarii DSM_19484	94.719	0.5837	70.92	86.3597	88.7258	68.5775
Paracoccus bengalensis DSM_17099	Paracoccus alcaliphilus DSM_8512	94.7797	0.5288	71.74	86.9539	89.5924	66.7202
Paracoccus bengalensis DSM_17099	Paracoccus homiensis DSM_17862	95.0071	0.5251	70.16	86.8516	89.3348	64.4524
Paracoccus bengalensis DSM_17099	Paracoccus isoporae DSM_22220	94.9153	0.5207	69	86.2195	88.6189	64.4702
Paracoccus bengalensis DSM_17099	Paracoccus saliphilus DSM_18447	94.1813	0.5508	70.3	85.7255	89.0928	61.39
Paracoccus bengalensis DSM_17099	Paracoccus sediminis DSM_26170	94.4935	0.549	71.91	86.7627	89.4458	66.1705
Paracoccus bengalensis DSM_17099	Paracoccus seriniphilus DSM_14827	93.8389	0.5499	69.56	86.3119	89.2706	60.5967
Paracoccus bengalensis DSM_17099	Paracoccus siganidrum strain_M26	94.5233	0.4952	73.26	88.3028	90.505	72.5337
Paracoccus bengalensis DSM_17099	Paracoccus tibetensis CGMCC_1.8925	93.246	0.5771	70.06	86.6311	88.9428	68.2309
Paracoccus bengalensis DSM_17099	Paracoccus versutus DSM_582	99.9318	0.0119	97.8	98.9907	99.1446	97.2585
Paracoccus bengalensis DSM_17099	Paracoccus zeaxanthinifaciens ATCC_21588	94.1176	0.5714	70.1	86.3707	88.7679	67.701
Paracoccus bengalensis DSM_17099	Paracoccus zhejiangensis J6	94.4557	0.4839	71.55	86.7586	89.225	68.3495
Paracoccus chinensis CGMCC_1.7655	Methylarcula marina VKM_B-2159	95.6272	0.6276	68.4	81.0771	84.103	57.9912
Paracoccus chinensis CGMCC_1.7655	Paracoccus aestuarii DSM_19484	95.4871	0.6507	68.8	84.5231	87.2362	64.8627
Paracoccus chinensis CGMCC_1.7655	Paracoccus alcaliphilus DSM_8512	94.7783	0.5958	68.4	85.0049	87.8338	61.9144
Paracoccus chinensis CGMCC_1.7655	Paracoccus alkenifer DSM_11593	97.2662	0.2553	78.89	90.3933	92.3011	67.2842
Paracoccus chinensis CGMCC_1.7655	Paracoccus aminophilus JCM_7686	95.2143	0.5836	69.11	84.834	88.0074	58.3586
Paracoccus chinensis CGMCC_1.7655	Paracoccus aminovorans DSM_8537	95.2857	0.5323	70.59	85.8716	88.4919	66.1509
Paracoccus chinensis CGMCC_1.7655	Paracoccus bengalensis DSM_17099	95.4023	0.541	70.82	85.7563	88.101	66.9191
Paracoccus chinensis CGMCC_1.7655	Paracoccus contaminans RKI_16-01929	97.063	0.3176	77.16	88.7282	90.3661	66.5342
Paracoccus chinensis CGMCC_1.7655	Paracoccus halophilus CGMCC_1.6117	96.2644	0.5496	70.2	85.7181	88.1821	62.8102
Paracoccus chinensis CGMCC_1.7655	Paracoccus homiensis DSM_17862	94.5765	0.5922	68.04	84.7203	87.714	60.3189
Paracoccus chinensis CGMCC_1.7655	Paracoccus isoporae DSM_22220	95.0502	0.5878	67.59	84.5148	87.1675	60.7875
Paracoccus chinensis CGMCC_1.7655	Paracoccus laeviglucosivorans 3P_1	94.4325	0.5647	69.9	84.7923	87.6899	60.0525
Paracoccus chinensis CGMCC_1.7655	Paracoccus lutimaris strain_CECT_8525	95.0644	0.5214	70.37	85.7353	88.2583	63.0431
Paracoccus chinensis CGMCC_1.7655	Paracoccus pantotrophus DSM_2944	95.546	0.5381	71	85.7888	88.1845	66.1477
Paracoccus chinensis CGMCC_1.7655	Paracoccus saliphilus DSM_18447	94.6275	0.6178	68.02	84.0311	87.5687	57.3107
Paracoccus chinensis CGMCC_1.7655	Paracoccus sanguinis DSM_29303	95.204	0.3068	77.46	89.7293	91.361	69.1985
Paracoccus chinensis CGMCC_1.7655	Paracoccus sediminis DSM_26170	96.8345	0.616	69.6	84.994	87.9554	63.3298
Paracoccus chinensis CGMCC_1.7655	Paracoccus seriniphilus DSM_14827	94.1977	0.6169	67.73	84.327	87.5628	56.5241
Paracoccus chinensis CGMCC_1.7655	Paracoccus siganidrum strain_M26	95.279	0.5622	69.71	85.2875	87.8252	66.2873
Paracoccus chinensis CGMCC_1.7655	Paracoccus solventivorans DSM_6637	97.482	0.2444	79.47	90.9476	92.7001	70.1064
Paracoccus chinensis CGMCC_1.7655	Paracoccus sphaerophysae HAMBI_3106	96.2644	0.2907	78.27	89.7461	91.4746	69.4925
Paracoccus chinensis CGMCC_1.7655	Paracoccus sulfuroxidans LW36_1	94.0629	0.5245	69.63	85.5607	88.2954	62.1924
Paracoccus chinensis CGMCC_1.7655	Paracoccus tibetensis CGMCC_1.8925	94.4122	0.6441	68.38	85.0658	87.5498	65.6312
Paracoccus chinensis CGMCC_1.7655	Paracoccus versutus DSM_582	95.4023	0.5461	70.29	85.6012	87.9218	66.8037
Paracoccus chinensis CGMCC_1.7655	Paracoccus yeei ATCC_BAA-599	95	0.5425	70.52	85.9525	88.3579	66.3349
Paracoccus chinensis CGMCC_1.7655	Paracoccus zeaxanthinifaciens ATCC_21588	94.8942	0.6385	68.48	84.5765	87.2366	64.8322
Paracoccus chinensis CGMCC_1.7655	Paracoccus zhejiangensis J6	95.1429	0.5509	69.51	85.0999	87.7724	63.6793
Paracoccus contaminans RKI_16-01929	Methylarcula marina VKM_B-2159	94.3843	0.6665	69.17	79.6287	82.4658	57.4715
Paracoccus contaminans RKI_16-01929	Paracoccus aestuarii DSM_19484	95.3898	0.6896	69.5	83.6287	85.86	64.1622
Paracoccus contaminans RKI_16-01929	Paracoccus alcaliphilus DSM_8512	94.7867	0.6347	69.22	83.9548	86.357	62.1533
Paracoccus contaminans RKI_16-01929	Paracoccus aminophilus JCM_7686	96.2661	0.6225	69.34	83.4866	86.3457	57.3896
Paracoccus contaminans RKI_16-01929	Paracoccus aminovorans DSM_8537	95.3836	0.5712	71.51	84.7642	86.7998	64.3429
Paracoccus contaminans RKI_16-01929	Paracoccus bengalensis DSM_17099	95.1186	0.5799	70.97	84.5589	86.4043	65.1845
Paracoccus contaminans RKI_16-01929	Paracoccus halophilus CGMCC_1.6117	95.9322	0.5885	70.69	84.5985	86.8124	62.9538
Paracoccus contaminans RKI_16-01929	Paracoccus homiensis DSM_17862	94.1595	0.631	69.21	83.4367	86.0384	60.5607
Paracoccus contaminans RKI_16-01929	Paracoccus isoporae DSM_22220	94.9966	0.6266	68.27	83.3298	85.5957	60.6355
Paracoccus contaminans RKI_16-01929	Paracoccus laeviglucosivorans 3P_1	94.8753	0.6036	69.91	83.5472	86.1223	59.4361
Paracoccus contaminans RKI_16-01929	Paracoccus lutimaris strain_CECT_8525	96.465	0.5603	71.21	84.6103	86.7773	62.658
Paracoccus contaminans RKI_16-01929	Paracoccus pantotrophus DSM_2944	95.3961	0.577	71.49	84.5796	86.4901	64.6588
Paracoccus contaminans RKI_16-01929	Paracoccus saliphilus DSM_18447	94.1813	0.6567	68.94	82.5441	85.9002	57.3087
Paracoccus contaminans RKI_16-01929	Paracoccus sanguinis DSM_29303	96.2585	0.2786	79.69	89.4631	90.7117	67.1937
Paracoccus contaminans RKI_16-01929	Paracoccus sediminis DSM_26170	94.8475	0.6549	70.44	83.8143	86.3686	62.7539
Paracoccus contaminans RKI_16-01929	Paracoccus seriniphilus DSM_14827	94.5763	0.6558	68.54	83.0583	85.9802	56.9825
Paracoccus contaminans RKI_16-01929	Paracoccus siganidrum strain_M26	94.6513	0.6011	70.27	84.0847	86.2706	65.1071
Paracoccus contaminans RKI_16-01929	Paracoccus sphaerophysae HAMBI_3106	95.723	0.2624	80.63	89.3717	90.6961	68.5395
Paracoccus contaminans RKI_16-01929	Paracoccus sulfuroxidans LW36_1	94.9014	0.5634	69.59	84.1033	86.4752	60.1662
Paracoccus contaminans RKI_16-01929	Paracoccus tibetensis CGMCC_1.8925	92.646	0.683	69.22	83.8655	86.0127	63.0663
Paracoccus contaminans RKI_16-01929	Paracoccus versutus DSM_582	95.1186	0.585	70.84	84.4532	86.2721	65.0351
Paracoccus contaminans RKI_16-01929	Paracoccus yeei ATCC_BAA-599	95.7909	0.5813	71.04	84.7557	86.7459	64.4429
Paracoccus contaminans RKI_16-01929	Paracoccus zeaxanthinifaciens ATCC_21588	93.9007	0.6774	69.03	83.514	85.7845	62.9322
Paracoccus contaminans RKI_16-01929	Paracoccus zhejiangensis J6	96.5377	0.5898	69.61	83.5471	85.9612	62.4039
Paracoccus halophilus CGMCC_1.6117	Methylarcula marina VKM_B-2159	94.7011	0.5691	71.32	83.1013	85.8398	61.6129
Paracoccus halophilus CGMCC_1.6117	Paracoccus aestuarii DSM_19484	94.6513	0.5923	70.31	86.4975	88.9784	66.2062
Paracoccus halophilus CGMCC_1.6117	Paracoccus alcaliphilus DSM_8512	94.0581	0.5374	70.82	86.7408	89.2398	66.1341
Paracoccus halophilus CGMCC_1.6117	Paracoccus aminovorans DSM_8537	94.8078	0.2663	79.36	91.4896	93.2663	71.5613
Paracoccus halophilus CGMCC_1.6117	Paracoccus bengalensis DSM_17099	96.6056	0.275	79.95	91.6595	93.1958	72.5691
Paracoccus halophilus CGMCC_1.6117	Paracoccus homiensis DSM_17862	94.2775	0.5337	70.43	87.427	89.8497	64.4827
Paracoccus halophilus CGMCC_1.6117	Paracoccus isoporae DSM_22220	95.3093	0.5293	70.27	86.6178	89.0326	64.0406
[truncated: 1,917 more rows]

## Sheet: Within Roseobacteraceae
Query	Subject	16S rRNA similarity (%)	Patristic distance	Average amino acid identity (%)	1st codon position similarity (%)	2nd codon position similarity (%)	3rd codon position similarity (%)
[truncated: 29,890 more rows]

[truncated: 1 more sheets: Between families]
