# Supplementary material for: Roseobacters in a Sea of Poly- and Paraphyly: Whole Genome-Based Taxonomy of the Family Rhodobacteraceae and the Proposal for the Split of the “Roseobacter Clade” Into a Novel Family, Roseobacteraceae fam. nov
Source: Front Microbiol. 2021 Jun 25;12:683109. doi: 10.3389/fmicb.2021.683109 (PMC8267831; doi:10.3389/fmicb.2021.683109)
Supplement: Supplementary file 8 [file Table_7.xlsx]

## Sheet: Mono, para, poly
Supplementary Table 7. List of all genera sorted by status (i.e., monophyletic, paraphyletic, or polyphyletic).
Monophyletic genera		Paraphyetic genera			Polyphyletic genera
		First proposed genus	Conflicting genus/species
Acuticoccus		Actibacterium (2012)	Confluentimicrobium lipolyticum (2015)		Albidovulum
Aestuariivita		Epibacterium (2013)	Tritonibacter (2018)		Celeribacter
Ahrensia		Paracoccus (1969)	Methylarcula marina (2000)		Defluviimonas
Albimonas		Roseovarius (1999)	Pelagivirga (2018), Pelagicola litorisediminis (2013)		Gemmobacter
Aliiroseovarius		Salipiger (2004)	Pelagibaca (2006), Yangia (2006)		Lutimaribacter
Amylibacter		Sinirhodobacter (2013)	Paenirhodobacter (2014)		Maribius
Antarctobacter		Tropicibacter (2009)	Pelagimonas (2013)		Oceanicola
Aquimixticola		Tropicimonas (2009)	Pseudoruegeria marinistellae (2017)		Phaeobacter
Ascidiaceihabitans					Ponticoccus
Boseongicola					Primorskyibacter
Brevirhabdus					Pseudooceanicola
Cereibacter					Pseudorhodobacter
Citreimonas					Pseudoruegeria
Cognatishimia					Rhodobacter
Cognatiyoonia					Roseivivax
Cribrihabitans					Ruegeria
Dinoroseobacter					Sulfitobacter
Donghicola					Thalassobius
Flavimaricola
Haematobacter
Halocynthiibacter
Hasllibacter
Hwanghaeicola
Jannaschia
Jhaorihella
Kandeliimicrobium
Leisingera
Limimaricola
Litoreibacter
Litorimicrobium
Loktanella
Maliponia
Mameliella
Marinibacterium
Marinovum
Maritimibacter
Marivita
Marivivens
Monaibacterium
Neptunicoccus
Nereida
Nioella
Oceanicella
Oceaniglobus
Oceaniovalibus
Octadecabacter
Pacificibacter
Paenirhodobacter
Palleronia
Pararhodobacter
Phaeobacter
Planktomarina
Planktotalea
Pontivivens
Poseidonocella
Pseudaestuariivita
Pseudodonghicola
Pseudooctadecabacter
Pseudopelagicola
Pseudophaeobacter
Pseudoroseicyclus
Puniceibacterium
Rhodobaca
Rhodosalinus
Rhodovulum
Roseibaca
Roseibacterium
Roseicitreum
Roseicyclus
Roseinatronobacter
Roseisalinus
Roseobacter
Rubrimonas
Sagittula
Salinihabitans
Sedimentitalea
Sediminimonas
Shimia
Silicimonas
Tabrizicola
Thalassobacter
Thalassococcus
Thioclava
Tranquillimonas
Wenxinia
Yoonia
