# Supplementary material for: Roseobacters in a Sea of Poly- and Paraphyly: Whole Genome-Based Taxonomy of the Family Rhodobacteraceae and the Proposal for the Split of the “Roseobacter Clade” Into a Novel Family, Roseobacteraceae fam. nov
Source: Front Microbiol. 2021 Jun 25;12:683109. doi: 10.3389/fmicb.2021.683109 (PMC8267831; doi:10.3389/fmicb.2021.683109)
Supplement: Supplementary file 9 [file Table_8.xlsx]

## Sheet: Paraphyletic
Supplementary Table 8. Genomic metrics for all para- and polyphyletic genera.
Genus group	Query	Subject	16S rRNA similarity (%)	Patristic distance	Average amino acid identity (%)	1st codon position similarity (%)	2nd codon position similarity (%)	3rd codon position similarity (%)
Epibacterium (Figure 4A)	Epibacterium multivorans DSM_26470	Epibacterium mobile DSM_23403	93.568	0.2712	74.84	90.5377	93.0987	58.4427
	Epibacterium multivorans DSM_26470	Epibacterium scottomollicae DSM_25328	93.5767	0.2821	75	90.3948	93.0016	59.607
	Epibacterium multivorans DSM_26470	Tritonibacter horizontis O3.65	94.5122	0.2895	74.65	89.5971	92.3694	58.1886
	Epibacterium scottomollicae DSM_25328	Epibacterium mobile DSM_23403	97.4185	0.1151	85.92	94.4664	96.6341	65.3304
	Epibacterium ulvae U95	Epibacterium mobile DSM_23403	93.3604	0.3672	72.25	87.2654	91.4379	49.2518
	Epibacterium ulvae U95	Epibacterium multivorans DSM_26470	94.1616	0.3356	71.88	88.4623	92.3373	51.9857
	Epibacterium ulvae U95	Epibacterium scottomollicae DSM_25328	93.6992	0.3781	71.96	87.0949	91.3532	49.0405
	Epibacterium ulvae U95	Tritonibacter horizontis O3.65	92.915	0.3854	71.86	86.6699	90.7967	48.677
	Tritonibacter horizontis O3.65	Epibacterium mobile DSM_23403	95.5962	0.1699	82.16	92.6096	95.0344	60.7269
	Tritonibacter horizontis O3.65	Epibacterium scottomollicae DSM_25328	97.019	0.1809	82.43	92.8278	95.137	63.5979
Tropicibacter (Figure 4B)	Pelagimonas varians DSM_23678	Tropicibacter phthalicicus CECT_8649	96.1303	0.2393	78.35	88.8349	93.1929	55.0088
	Tropicibacter naphthalenivorans DSM_19561	Pelagimonas varians DSM_23678	94.8099	0.3916	72.48	85.9306	90.8394	51.9415
	Tropicibacter naphthalenivorans DSM_19561	Tropicibacter phthalicicus CECT_8649	96.1201	0.3827	72.79	86.739	90.488	56.4
Tropicimonas (Figure 4C)	Pseudoruegeria haliotis DSM_29328	Tropicimonas isoalkanivorans DSM_19548	95.1417	0.3775	73.4	88.1049	91.052	57.8448
	Tropicimonas isoalkanivorans DSM_19548	Pseudoruegeria lutimaris DSM_25294	94.9324	0.3857	73.96	88.0108	91.0745	58.8925
	Tropicimonas isoalkanivorans DSM_19548	Pseudoruegeria marinistellae SF-16	96.2188	0.2271	78.21	91.1113	93.7572	60.0921
	Tropicimonas isoalkanivorans DSM_19548	Pseudoruegeria sabulilitoris GJMS-35	95.7461	0.3772	74.22	88.16	91.1507	59.0647
	Tropicimonas sediminicola DSM_29339	Pseudoruegeria haliotis DSM_29328	94.6549	0.2922	74.88	90.2919	92.4956	62.2872
	Tropicimonas sediminicola DSM_29339	Pseudoruegeria lutimaris DSM_25294	94.2606	0.3005	75.58	90.4	92.8009	64.5127
	Tropicimonas sediminicola DSM_29339	Pseudoruegeria marinistellae SF-16	95.87	0.2431	78.08	91.3421	93.5619	63.5646
	Tropicimonas sediminicola DSM_29339	Pseudoruegeria sabulilitoris GJMS-35	94.7262	0.2919	75.89	90.5059	92.8986	64.5968
	Tropicimonas sediminicola DSM_29339	Tropicimonas isoalkanivorans DSM_19548	96.0916	0.2668	77.36	91.1726	93.3741	64.4265
Roseovarius (Figure S2A)	Pelagicola litorisediminis CECT_8287	Roseovarius aestuarii CECT_7745	96.748	0.261	76.77	89.3284	92.817	55.284
	Pelagicola litorisediminis CECT_8287	Roseovarius atlanticus R12B	94.3843	0.4781	72.47	85.4389	89.385	52.9359
	Pelagicola litorisediminis CECT_8287	Roseovarius azorensis DSM_100674	94.9932	0.447	74.77	87.885	90.8972	54.2319
	Pelagicola litorisediminis CECT_8287	Roseovarius confluentis SAG6	94.7903	0.4813	72.49	85.3762	89.34	52.6503
	Pelagicola litorisediminis CECT_8287	Roseovarius gaetbuli CECT_8370	96.5564	0.4027	77.17	89.6209	92.8351	56.3515
	Pelagicola litorisediminis CECT_8287	Roseovarius halotolerans DSM_29507	95.341	0.4376	74.6	87.717	91.0817	54.7231
	Pelagicola litorisediminis CECT_8287	Roseovarius indicus B108	93.9783	0.4302	73.52	87.2175	91.0094	53.4128
	Pelagicola litorisediminis CECT_8287	Roseovarius litoreus 1	94.8008	0.4396	74.82	87.5366	91.0879	54.6624
	Pelagicola litorisediminis CECT_8287	Roseovarius lutimaris DSM_28463	97.0907	0.4107	76.37	88.6168	91.794	55.349
	Pelagicola litorisediminis CECT_8287	Roseovarius marisflavi DSM_29327	96.4189	0.3984	76.72	89.3846	92.6425	56.0949
	Pelagicola litorisediminis CECT_8287	Roseovarius mucosus DSM_17069	94.8043	0.4464	74.6	87.5358	90.8674	53.4122
	Pelagicola litorisediminis CECT_8287	Roseovarius nitratireducens TFZ	93.7838	0.5127	72.52	86.4565	89.8785	51.8814
	Pelagicola litorisediminis CECT_8287	Roseovarius pacificus DSM_29589	94.6658	0.3883	74.5	88.5347	91.9279	56.576
	Pelagicola litorisediminis CECT_8287	Roseovarius salinarum N53	93.0988	0.5262	73.01	85.9824	89.4739	50.8483
	Pelagicola litorisediminis CECT_8287	Roseovarius tolerans DSM_11457	94.249	0.4431	74.56	87.2692	90.6584	53.6862
	Pelagivirga sediminicola BH-SD19	Roseovarius aestuarii CECT_7745	94.3957	0.5048	70.71	86.3942	89.6424	55.986
	Pelagivirga sediminicola BH-SD19	Roseovarius albus CECT_7450	93.3288	0.5422	69.57	84.8242	89.0227	49.7422
	Pelagivirga sediminicola BH-SD19	Roseovarius atlanticus R12B	93.2524	0.6035	70.36	85.1927	88.1884	60.3209
	Pelagivirga sediminicola BH-SD19	Roseovarius azorensis DSM_100674	93.531	0.5724	71.69	86.8811	89.223	60.6343
	Pelagivirga sediminicola BH-SD19	Roseovarius confluentis SAG6	93.3873	0.6067	70.13	85.009	88.1209	59.7394
	Pelagivirga sediminicola BH-SD19	Roseovarius gaetbuli CECT_8370	93.9987	0.5281	71.6	86.8224	89.7416	58.2527
	Pelagivirga sediminicola BH-SD19	Roseovarius halotolerans DSM_29507	93.1359	0.563	71.76	86.6517	89.2285	61.3273
	Pelagivirga sediminicola BH-SD19	Roseovarius indicus B108	92.9825	0.5556	70.63	86.4581	89.4424	60.297
	Pelagivirga sediminicola BH-SD19	Roseovarius litoreus 1	93.3378	0.565	71.75	85.9839	88.9071	60.3853
	Pelagivirga sediminicola BH-SD19	Roseovarius lutimaris DSM_28463	94.0701	0.5361	71.37	86.5422	89.4017	57.1755
	Pelagivirga sediminicola BH-SD19	Roseovarius marisflavi DSM_29327	94.2568	0.5238	71.42	86.7046	89.6141	57.9606
	Pelagivirga sediminicola BH-SD19	Roseovarius mucosus DSM_17069	92.1318	0.5718	71.81	85.8752	88.774	58.1534
	Pelagivirga sediminicola BH-SD19	Roseovarius nanhaiticus DSM_29590	94.1414	0.2074	80.57	91.8625	93.9245	66.8392
	Pelagivirga sediminicola BH-SD19	Roseovarius nitratireducens TFZ	93.0593	0.6381	69.84	85.8386	88.4705	60.3203
	Pelagivirga sediminicola BH-SD19	Roseovarius pacificus DSM_29589	93.9435	0.5137	71.47	86.4787	89.446	60.8582
	Pelagivirga sediminicola BH-SD19	Roseovarius salinarum N53	91.9083	0.6516	70.52	85.4069	88.1332	60.3065
	Pelagivirga sediminicola BH-SD19	Roseovarius tolerans DSM_11457	92.915	0.5685	71.25	85.8656	88.7671	60.221
	Roseovarius aestuarii CECT_7745	Roseovarius atlanticus R12B	95.5962	0.492	71.52	85.8499	89.3973	55.4653
	Roseovarius aestuarii CECT_7745	Roseovarius azorensis DSM_100674	94.2568	0.4609	72.57	87.2436	90.2183	56.137
	Roseovarius aestuarii CECT_7745	Roseovarius confluentis SAG6	95.5962	0.4952	71.43	85.6908	89.3537	55.1555
	Roseovarius aestuarii CECT_7745	Roseovarius gaetbuli CECT_8370	94.9393	0.4166	73.57	88.1012	91.4214	55.759
	Roseovarius aestuarii CECT_7745	Roseovarius halotolerans DSM_29507	96.5471	0.4516	72.73	87.4221	90.6072	56.8749
	Roseovarius aestuarii CECT_7745	Roseovarius indicus B108	95.251	0.4442	71.84	87.3768	90.8192	55.892
	Roseovarius aestuarii CECT_7745	Roseovarius litoreus 1	95.6669	0.4536	73.12	87.2675	90.8281	56.8231
	Roseovarius aestuarii CECT_7745	Roseovarius lutimaris DSM_28463	95.7432	0.4246	73.12	87.2813	90.6221	54.8979
	Roseovarius aestuarii CECT_7745	Roseovarius marisflavi DSM_29327	95.2027	0.4123	73.46	87.9185	91.2575	55.7977
	Roseovarius aestuarii CECT_7745	Roseovarius mucosus DSM_17069	94.5982	0.4603	72.28	86.7926	90.219	54.5126
	Roseovarius aestuarii CECT_7745	Roseovarius nitratireducens TFZ	95.193	0.5267	71.19	86.2989	89.5309	54.7669
	Roseovarius aestuarii CECT_7745	Roseovarius pacificus DSM_29589	96.0108	0.4023	72.92	88.2297	91.5554	58.0969
	Roseovarius aestuarii CECT_7745	Roseovarius salinarum N53	93.9702	0.5401	71.78	85.9456	89.3731	54.5485
	Roseovarius aestuarii CECT_7745	Roseovarius tolerans DSM_11457	95.7995	0.4571	72.57	86.9329	90.1592	56.2638
	Roseovarius albus CECT_7450	Pelagicola litorisediminis CECT_8287	94.5946	0.3724	73.1	86.8522	91.4133	50.9921
	Roseovarius albus CECT_7450	Roseovarius aestuarii CECT_7745	97.3577	0.3863	72.64	87.0872	91.4534	51.0004
	Roseovarius albus CECT_7450	Roseovarius atlanticus R12B	94.3243	0.5294	70.54	84.9071	89.1773	49.8716
	Roseovarius albus CECT_7450	Roseovarius azorensis DSM_100674	94.5873	0.4983	70.83	85.6384	89.5763	49.7316
	Roseovarius albus CECT_7450	Roseovarius confluentis SAG6	94.4595	0.5326	70.48	84.7388	89.1649	49.5761
	Roseovarius albus CECT_7450	Roseovarius gaetbuli CECT_8370	93.7205	0.454	71.66	86.7606	90.8712	51.4895
	Roseovarius albus CECT_7450	Roseovarius halotolerans DSM_29507	95.5962	0.4889	71.67	86.1218	90.0576	50.4582
	Roseovarius albus CECT_7450	Roseovarius indicus B108	93.9783	0.4815	71.08	86.2793	90.7104	50.414
	Roseovarius albus CECT_7450	Roseovarius litoreus 1	94.9187	0.4909	71.89	85.8855	90.2463	50.3313
	Roseovarius albus CECT_7450	Roseovarius lutimaris DSM_28463	94.5873	0.462	71.45	85.817	90.0046	50.3433
	Roseovarius albus CECT_7450	Roseovarius marisflavi DSM_29327	93.4636	0.4497	71.55	86.6545	90.7831	51.1494
	Roseovarius albus CECT_7450	Roseovarius mucosus DSM_17069	93.5854	0.4977	71.09	85.4482	89.716	49.5517
	Roseovarius albus CECT_7450	Roseovarius nitratireducens TFZ	95.4576	0.564	69.53	84.8137	89.029	47.7603
	Roseovarius albus CECT_7450	Roseovarius pacificus DSM_29589	95.5992	0.4396	71.9	87.0774	91.0668	52.394
	Roseovarius albus CECT_7450	Roseovarius salinarum N53	93.9702	0.5775	70.35	84.7951	88.9433	47.9259
	Roseovarius albus CECT_7450	Roseovarius tolerans DSM_11457	95.0676	0.4944	71.06	85.3221	89.5201	49.7558
	Roseovarius atlanticus R12B	Roseovarius confluentis SAG6	98.9831	0.0671	91.86	95.597	96.9947	77.585
	Roseovarius atlanticus R12B	Roseovarius halotolerans DSM_29507	96.0784	0.4596	73.07	87.6713	90.2885	61.9812
	Roseovarius atlanticus R12B	Roseovarius litoreus 1	95.1318	0.4616	73.7	86.3967	89.6422	60.1798
	Roseovarius atlanticus R12B	Roseovarius pacificus DSM_29589	95.1417	0.4103	72.82	86.8124	89.857	60.9938
	Roseovarius azorensis DSM_100674	Roseovarius atlanticus R12B	92.915	0.5242	72.22	86.3986	88.9434	59.3812
	Roseovarius azorensis DSM_100674	Roseovarius confluentis SAG6	93.1174	0.5274	71.95	86.2037	88.8405	59.1538
	Roseovarius azorensis DSM_100674	Roseovarius halotolerans DSM_29507	93.9865	0.4837	74.96	88.0564	90.3042	61.7925
	Roseovarius azorensis DSM_100674	Roseovarius litoreus 1	93.9865	0.4857	75.12	88.0257	90.6224	60.9447
	Roseovarius azorensis DSM_100674	Roseovarius mucosus DSM_17069	95.2092	0.2221	82.15	91.3564	93.413	63.258
	Roseovarius azorensis DSM_100674	Roseovarius pacificus DSM_29589	94.1176	0.4344	74.76	88.2493	90.8035	61.2164
	Roseovarius confluentis SAG6	Roseovarius halotolerans DSM_29507	96.5517	0.4628	73.07	87.5067	90.2282	61.7262
	Roseovarius confluentis SAG6	Roseovarius litoreus 1	95.6051	0.4648	73.28	86.2737	89.5396	59.37
	Roseovarius confluentis SAG6	Roseovarius pacificus DSM_29589	95.5466	0.4135	72.65	86.7494	89.8607	60.5322
	Roseovarius gaetbuli CECT_8370	Roseovarius atlanticus R12B	93.8638	0.4799	71.86	85.7143	89.1555	56.4329
	Roseovarius gaetbuli CECT_8370	Roseovarius azorensis DSM_100674	94.8649	0.3295	79.49	89.9248	92.2051	59.9016
	Roseovarius gaetbuli CECT_8370	Roseovarius confluentis SAG6	93.8638	0.4831	71.73	85.7615	89.1573	55.9222
	Roseovarius gaetbuli CECT_8370	Roseovarius halotolerans DSM_29507	94.5307	0.4394	74.53	88.1239	90.9166	59.6008
	Roseovarius gaetbuli CECT_8370	Roseovarius litoreus 1	94.3957	0.4414	74.72	88.0382	91.1256	58.6868
	Roseovarius gaetbuli CECT_8370	Roseovarius mucosus DSM_17069	95.0101	0.3289	79.34	89.6415	92.3372	58.8165
	Roseovarius gaetbuli CECT_8370	Roseovarius nitratireducens TFZ	93.8555	0.3952	75.76	88.2082	90.9179	57.6916
	Roseovarius gaetbuli CECT_8370	Roseovarius pacificus DSM_29589	93.4592	0.3901	74.45	88.6235	91.6731	59.6189
	Roseovarius gaetbuli CECT_8370	Roseovarius tolerans DSM_11457	95.0775	0.3256	78.59	89.144	91.8754	59.9354
	Roseovarius indicus B108	Roseovarius atlanticus R12B	97.0847	0.3396	74.67	87.7411	90.4512	63.7995
	Roseovarius indicus B108	Roseovarius azorensis DSM_100674	93.2524	0.4763	72.8	87.817	90.3352	59.9224
	Roseovarius indicus B108	Roseovarius confluentis SAG6	97.5593	0.3428	73.48	87.8259	90.6331	63.5581
	Roseovarius indicus B108	Roseovarius gaetbuli CECT_8370	93.122	0.432	72.41	87.3979	90.6289	57.3569
	Roseovarius indicus B108	Roseovarius halotolerans DSM_29507	96.8856	0.4117	74.42	88.7649	91.1929	63.2554
	Roseovarius indicus B108	Roseovarius litoreus 1	95.7346	0.4138	73.93	88.0428	91.1004	61.0192
	Roseovarius indicus B108	Roseovarius marisflavi DSM_29327	93.5811	0.4277	72.29	87.327	90.5449	57.0417
	Roseovarius indicus B108	Roseovarius mucosus DSM_17069	93.7964	0.4757	72.57	86.7015	89.876	56.8155
	Roseovarius indicus B108	Roseovarius nitratireducens TFZ	94.1853	0.542	71.31	87.0926	89.8795	61.5719
	Roseovarius indicus B108	Roseovarius pacificus DSM_29589	95.8108	0.3624	73.48	88.8299	91.7405	61.9421
	Roseovarius indicus B108	Roseovarius salinarum N53	94.1813	0.5003	72.01	87.2533	89.9117	62.4589
	Roseovarius indicus B108	Roseovarius tolerans DSM_11457	94.3089	0.4724	72.74	87.2168	90.2647	60.8255
	Roseovarius litoreus 1	Roseovarius halotolerans DSM_29507	98.5743	0.235	80.64	91.164	93.4401	66.2969
	Roseovarius lutimaris DSM_28463	Roseovarius atlanticus R12B	94.5344	0.4879	72.23	85.8456	89.1593	55.7076
	Roseovarius lutimaris DSM_28463	Roseovarius azorensis DSM_100674	95.8672	0.3375	79.1	89.7615	91.9283	59.2928
	Roseovarius lutimaris DSM_28463	Roseovarius confluentis SAG6	94.5344	0.4911	72.02	85.6898	89.0049	55.1949
	Roseovarius lutimaris DSM_28463	Roseovarius gaetbuli CECT_8370	98.2432	0.1053	90.35	95.0676	96.4771	75.3434
	Roseovarius lutimaris DSM_28463	Roseovarius halotolerans DSM_29507	95.2027	0.4474	74.84	87.9646	90.6528	58.7927
	Roseovarius lutimaris DSM_28463	Roseovarius indicus B108	93.7922	0.44	72.4	87.3509	90.4301	56.4121
	Roseovarius lutimaris DSM_28463	Roseovarius litoreus 1	94.6622	0.4494	74.66	87.3317	90.4082	57.3028
	Roseovarius lutimaris DSM_28463	Roseovarius marisflavi DSM_29327	97.4394	0.101	90.61	95.1132	96.489	75.6395
	Roseovarius lutimaris DSM_28463	Roseovarius mucosus DSM_17069	95.9514	0.3369	78.83	89.1015	91.7479	58.0831
	Roseovarius lutimaris DSM_28463	Roseovarius nitratireducens TFZ	94.8579	0.4033	75.1	87.6044	90.3294	56.387
	Roseovarius lutimaris DSM_28463	Roseovarius pacificus DSM_29589	94.3881	0.3981	74.46	87.908	90.9896	58.2101
	Roseovarius lutimaris DSM_28463	Roseovarius salinarum N53	92.9635	0.536	72.05	85.7815	88.8873	54.1045
	Roseovarius lutimaris DSM_28463	Roseovarius tolerans DSM_11457	95.614	0.3336	78.12	88.3561	91.1562	58.7717
	Roseovarius marisflavi DSM_29327	Roseovarius atlanticus R12B	94.3243	0.4756	71.98	85.836	89.2739	56.1828
	Roseovarius marisflavi DSM_29327	Roseovarius azorensis DSM_100674	94.2049	0.3252	79.5	89.7921	92.1271	59.7409
	Roseovarius marisflavi DSM_29327	Roseovarius confluentis SAG6	94.3243	0.4788	71.82	85.8731	89.3016	55.9945
	Roseovarius marisflavi DSM_29327	Roseovarius gaetbuli CECT_8370	99.121	0.0411	93.78	97.6622	98.5216	84.6667
	Roseovarius marisflavi DSM_29327	Roseovarius halotolerans DSM_29507	94.1375	0.4351	74.46	87.9976	90.7597	59.2367
	Roseovarius marisflavi DSM_29327	Roseovarius litoreus 1	93.8679	0.4371	74.33	87.9782	91.0247	58.1667
	Roseovarius marisflavi DSM_29327	Roseovarius mucosus DSM_17069	94.8113	0.3246	79.15	89.5012	92.2171	58.7311
	Roseovarius marisflavi DSM_29327	Roseovarius nitratireducens TFZ	93.5984	0.3909	75.63	88.0408	90.726	57.307
	Roseovarius marisflavi DSM_29327	Roseovarius pacificus DSM_29589	93.2032	0.3858	74.32	88.5249	91.4966	59.4289
	Roseovarius marisflavi DSM_29327	Roseovarius tolerans DSM_11457	95.473	0.3213	78.37	88.9404	91.7312	59.7186
	Roseovarius mucosus DSM_17069	Roseovarius atlanticus R12B	93.4007	0.5236	72.2	85.4746	88.6478	56.7519
	Roseovarius mucosus DSM_17069	Roseovarius confluentis SAG6	93.4007	0.5268	72.28	85.2876	88.4031	56.2071
	Roseovarius mucosus DSM_17069	Roseovarius halotolerans DSM_29507	94.5344	0.4831	74.94	86.9054	89.7066	58.5191
	Roseovarius mucosus DSM_17069	Roseovarius litoreus 1	94.197	0.4851	74.81	87.5712	90.5771	58.5487
	Roseovarius mucosus DSM_17069	Roseovarius pacificus DSM_29589	93.7922	0.4338	74.34	87.7555	90.8394	58.6791
	Roseovarius nanhaiticus DSM_29590	Pelagicola litorisediminis CECT_8287	95.6081	0.4711	71.31	86.5139	90.1966	52.3816
	Roseovarius nanhaiticus DSM_29590	Roseovarius aestuarii CECT_7745	95.4054	0.4851	70.09	86.5291	89.8696	54.7682
	Roseovarius nanhaiticus DSM_29590	Roseovarius albus CECT_7450	94.1892	0.5224	69	84.8556	89.1723	48.8967
	Roseovarius nanhaiticus DSM_29590	Roseovarius atlanticus R12B	93.9946	0.5838	69.98	85.0586	88.1648	58.5189
	Roseovarius nanhaiticus DSM_29590	Roseovarius azorensis DSM_100674	93.7162	0.5527	71.42	86.4014	89.0443	58.351
	Roseovarius nanhaiticus DSM_29590	Roseovarius confluentis SAG6	93.9946	0.587	69.63	84.8917	88.1208	57.8027
	Roseovarius nanhaiticus DSM_29590	Roseovarius gaetbuli CECT_8370	94.7333	0.5083	71.36	87.0147	90.19	56.8043
	Roseovarius nanhaiticus DSM_29590	Roseovarius halotolerans DSM_29507	94.9359	0.5433	71.26	86.3416	89.1562	59.1731
	Roseovarius nanhaiticus DSM_29590	Roseovarius indicus B108	93.5897	0.5359	69.8	86.215	89.3983	58.7324
	Roseovarius nanhaiticus DSM_29590	Roseovarius litoreus 1	94.3282	0.5453	71.24	86.2645	89.3269	58.6225
	Roseovarius nanhaiticus DSM_29590	Roseovarius lutimaris DSM_28463	95.3378	0.5163	71.23	86.3071	89.4352	55.2601
	Roseovarius nanhaiticus DSM_29590	Roseovarius marisflavi DSM_29327	94.5344	0.504	71.56	86.8194	90.0489	56.4805
	Roseovarius nanhaiticus DSM_29590	Roseovarius mucosus DSM_17069	94.7154	0.5521	71.48	86.0244	89.0225	56.5981
	Roseovarius nanhaiticus DSM_29590	Roseovarius nitratireducens TFZ	93.5854	0.6184	69.73	86.0182	88.6454	58.6828
	Roseovarius nanhaiticus DSM_29590	Roseovarius pacificus DSM_29589	94.8683	0.494	70.7	86.5564	89.7423	58.8228
	Roseovarius nanhaiticus DSM_29590	Roseovarius salinarum N53	91.9486	0.6319	69.82	85.4253	88.3923	58.2811
	Roseovarius nanhaiticus DSM_29590	Roseovarius tolerans DSM_11457	93.7922	0.5488	71.09	86.115	89.126	58.6526
	Roseovarius nitratireducens TFZ	Roseovarius atlanticus R12B	93.1128	0.5899	71.42	85.3962	88.228	60.0278
	Roseovarius nitratireducens TFZ	Roseovarius azorensis DSM_100674	96.2788	0.345	77.87	89.5947	91.3991	63.1762
	Roseovarius nitratireducens TFZ	Roseovarius confluentis SAG6	93.2478	0.5931	71.18	85.3239	88.3026	59.6955
	Roseovarius nitratireducens TFZ	Roseovarius halotolerans DSM_29507	94.5836	0.5494	73.12	87.0907	89.502	61.8124
	Roseovarius nitratireducens TFZ	Roseovarius litoreus 1	94.1097	0.5515	72.96	87.106	89.8201	60.3962
	Roseovarius nitratireducens TFZ	Roseovarius mucosus DSM_17069	95.2059	0.3444	77.21	88.9969	91.447	59.5121
	Roseovarius nitratireducens TFZ	Roseovarius pacificus DSM_29589	94.3166	0.5001	72.75	87.6356	90.4015	60.5728
	Roseovarius nubinhibens ISM	Pelagicola litorisediminis CECT_8287	95.7317	0.4342	72.62	86.4605	89.7841	53.6644
	Roseovarius nubinhibens ISM	Pelagivirga sediminicola BH-SD19	93.5854	0.4358	71.64	86.1855	88.6235	59.8576
	Roseovarius nubinhibens ISM	Roseovarius aestuarii CECT_7745	97.5543	0.4482	72.15	86.9045	89.9868	56.5147
	Roseovarius nubinhibens ISM	Roseovarius albus CECT_7450	97.4932	0.4855	71.36	86.0477	89.7206	51.252
	Roseovarius nubinhibens ISM	Roseovarius atlanticus R12B	94.7832	0.5469	71.42	84.9968	87.8388	58.7987
	Roseovarius nubinhibens ISM	Roseovarius azorensis DSM_100674	93.9865	0.5158	71.78	86.3005	88.6338	59.4164
	Roseovarius nubinhibens ISM	Roseovarius confluentis SAG6	94.9187	0.5501	71.1	84.8463	87.771	58.3754
	Roseovarius nubinhibens ISM	Roseovarius gaetbuli CECT_8370	94.197	0.4715	71.88	86.769	89.7037	58.9775
	Roseovarius nubinhibens ISM	Roseovarius halotolerans DSM_29507	95.9377	0.5064	72.27	86.6307	89.0228	60.8626
	Roseovarius nubinhibens ISM	Roseovarius indicus B108	94.844	0.499	71.47	86.5764	89.224	60.5427
	Roseovarius nubinhibens ISM	Roseovarius litoreus 1	95.193	0.5084	72.3	86.4083	89.1974	60.3095
	Roseovarius nubinhibens ISM	Roseovarius lutimaris DSM_28463	95	0.4795	71.87	85.9784	88.9376	57.7653
	Roseovarius nubinhibens ISM	Roseovarius marisflavi DSM_29327	94.4595	0.4671	71.75	86.5974	89.5781	58.359
	Roseovarius nubinhibens ISM	Roseovarius mucosus DSM_17069	94.0581	0.5152	72.34	85.9145	88.614	58.2226
	Roseovarius nubinhibens ISM	Roseovarius nanhaiticus DSM_29590	94.5946	0.416	71.31	86.4318	89.0887	58.7044
	Roseovarius nubinhibens ISM	Roseovarius nitratireducens TFZ	94.9898	0.5815	70.66	85.7339	88.2156	59.6852
	Roseovarius nubinhibens ISM	Roseovarius pacificus DSM_29589	95.5375	0.4571	71.99	86.9287	89.69	60.1596
	Roseovarius nubinhibens ISM	Roseovarius salinarum N53	93.9702	0.595	70.69	85.4965	88.1106	57.8672
	Roseovarius nubinhibens ISM	Roseovarius tolerans DSM_11457	95.7317	0.5119	71.75	85.8823	88.5244	60.036
	Roseovarius pacificus DSM_29589	Roseovarius halotolerans DSM_29507	98.5095	0.244	80.15	91.6034	93.698	66.2575
	Roseovarius pacificus DSM_29589	Roseovarius litoreus 1	97.29	0.246	79.27	91.171	93.6604	64.9326
	Roseovarius salinarum N53	Roseovarius atlanticus R12B	94.046	0.5482	71.13	84.9084	87.8076	60.4397
	Roseovarius salinarum N53	Roseovarius azorensis DSM_100674	93.0988	0.5723	72.52	86.3161	88.8264	58.7912
	Roseovarius salinarum N53	Roseovarius confluentis SAG6	94.452	0.5514	71.16	84.8496	87.7894	60.0375
	Roseovarius salinarum N53	Roseovarius gaetbuli CECT_8370	92.2297	0.528	72.35	86.2118	89.3245	55.3887
	Roseovarius salinarum N53	Roseovarius halotolerans DSM_29507	94.1097	0.463	74.01	87.1849	89.6839	61.3366
	Roseovarius salinarum N53	Roseovarius litoreus 1	93.7035	0.465	73.73	87.1208	89.9381	59.4898
	Roseovarius salinarum N53	Roseovarius marisflavi DSM_29327	92.1053	0.5237	72.27	86.1584	89.2532	55.1821
	Roseovarius salinarum N53	Roseovarius mucosus DSM_17069	92.9102	0.5717	72.16	85.7125	88.7044	55.6666
	Roseovarius salinarum N53	Roseovarius nitratireducens TFZ	93.9066	0.638	72.15	86.7832	89.2261	62.1683
	Roseovarius salinarum N53	Roseovarius pacificus DSM_29589	94.1853	0.4137	73.88	87.7108	90.4366	60.5605
	Roseovarius salinarum N53	Roseovarius tolerans DSM_11457	93.843	0.5684	72.66	86.0956	88.8665	59.3073
	Roseovarius tolerans DSM_11457	Roseovarius atlanticus R12B	94.6477	0.5203	72.55	85.7983	88.8448	59.6666
	Roseovarius tolerans DSM_11457	Roseovarius azorensis DSM_100674	95.2092	0.2754	80.66	90.6859	92.6112	64.4636
	Roseovarius tolerans DSM_11457	Roseovarius confluentis SAG6	94.3767	0.5235	72.4	85.6154	88.6717	59.1322
	Roseovarius tolerans DSM_11457	Roseovarius halotolerans DSM_29507	94.5946	0.4798	74.72	87.4155	90.0883	61.7188
	Roseovarius tolerans DSM_11457	Roseovarius litoreus 1	94.1216	0.4818	74.98	87.8035	90.7374	60.9734
	Roseovarius tolerans DSM_11457	Roseovarius mucosus DSM_17069	95.4882	0.2748	80.97	90.4049	92.8001	61.8851
	Roseovarius tolerans DSM_11457	Roseovarius nitratireducens TFZ	96.7589	0.2611	80.44	90.2191	92.2859	64.9959
	Roseovarius tolerans DSM_11457	Roseovarius pacificus DSM_29589	94.2684	0.4305	74.21	88.031	90.9488	61.0701
Salipiger (Figure S2B)	Salipiger aestuarii DSM_22011	Pelagibaca abyssi JLT2014	95.1734	0.3276	78.02	89.8792	91.9992	64.2735
	Salipiger aestuarii DSM_22011	Salipiger bermudensis HTCC2601	95.5842	0.3161	77.47	89.933	91.8997	63.0331
	Salipiger aestuarii DSM_22011	Salipiger marinus DSM_26424	97.2632	0.395	73.3	88.5657	90.8209	63.6218
	Salipiger aestuarii DSM_22011	Salipiger profundus JLT2016	94.7797	0.305	77.76	90.0535	92.1876	63.2091
	Salipiger aestuarii DSM_22011	Salipiger thiooxidans DSM_10146	95.3867	0.2837	78.68	90.6486	92.5958	63.4914
	Salipiger aestuarii DSM_22011	Yangia pacifica CGMCC_1.3455	95.3061	0.3628	72.87	88.6669	91.0673	61.8848
	Salipiger bermudensis HTCC2601	Pelagibaca abyssi JLT2014	97.6886	0.1905	81.14	91.7921	93.3163	70.4129
	Salipiger marinus DSM_26424	Pelagibaca abyssi JLT2014	95.9384	0.3916	75.18	89.3183	91.125	67.0551
	Salipiger marinus DSM_26424	Salipiger bermudensis HTCC2601	96.0084	0.3801	74.32	88.4642	90.3655	64.3112
	Salipiger marinus DSM_26424	Salipiger profundus JLT2016	94.2039	0.369	74.28	89.2953	91.1475	64.2583
	Salipiger marinus DSM_26424	Salipiger thiooxidans DSM_10146	96.7133	0.3477	73.83	89.8051	91.5517	65.2106
	Salipiger marinus DSM_26424	Yangia pacifica CGMCC_1.3455	95.9355	0.2595	75.6	90.8382	92.5049	66.006
	Salipiger mucosus DSM_16094	Pelagibaca abyssi JLT2014	95.664	0.4529	77.06	87.7244	89.6454	66.9016
	Salipiger mucosus DSM_16094	Salipiger aestuarii DSM_22011	93.9783	0.4562	73.58	86.1919	88.8475	60.9584
	Salipiger mucosus DSM_16094	Salipiger bermudensis HTCC2601	96.0731	0.4413	75.23	87.2092	89.2144	68.0514
	Salipiger mucosus DSM_16094	Salipiger marinus DSM_26424	93.3752	0.4466	73.55	87.2045	89.1676	63.2375
	Salipiger mucosus DSM_16094	Salipiger profundus JLT2016	95.5405	0.4303	76.56	88.5731	90.4692	70.3316
	Salipiger mucosus DSM_16094	Salipiger thiooxidans DSM_10146	93.7205	0.4089	74.76	88.0243	89.9324	70.0225
	Salipiger mucosus DSM_16094	Yangia pacifica CGMCC_1.3455	93.568	0.4144	72.88	87.4583	89.7254	68.0373
	Salipiger profundus JLT2016	Pelagibaca abyssi JLT2014	95.5962	0.2252	82.01	92.0061	93.6791	69.7152
	Salipiger profundus JLT2016	Salipiger bermudensis HTCC2601	95.4607	0.2137	81.03	91.5789	93.1622	71.9622
	Salipiger thiooxidans DSM_10146	Pelagibaca abyssi JLT2014	96.4068	0.2332	81	92.4251	93.837	70.704
	Salipiger thiooxidans DSM_10146	Salipiger bermudensis HTCC2601	95.5285	0.2216	80.3	92.1537	93.3658	73.2658
	Salipiger thiooxidans DSM_10146	Salipiger profundus JLT2016	95.7852	0.2106	80.77	92.4548	93.8732	73.5553
	Yangia pacifica CGMCC_1.3455	Salipiger bermudensis HTCC2601	95.1054	0.348	74.88	89.271	91.2118	69.8321
	Yangia pacifica CGMCC_1.3455	Salipiger profundus JLT2016	94.5799	0.3369	74.61	89.9417	92.0179	70.1691
	Yangia pacifica CGMCC_1.3455	Salipiger thiooxidans DSM_10146	96.0678	0.3156	74.63	90.3412	92.2965	71.1091
Actibacterium (Figure S2C)	Actibacterium atlanticum 22II-S11-z10	Actibacterium mucosum KCTC_23349	96.9512	0.4046	70.01	86.1774	89.8415	57.6627
	Actibacterium pelagium JN33	Actibacterium atlanticum 22II-S11-z10	96.9512	0.5115	70.7	86.227	90.0573	56.2538
	Actibacterium pelagium JN33	Actibacterium mucosum KCTC_23349	96.0081	0.519	68.98	85.7912	89.683	55.5375
	Actibacterium pelagium JN33	Actibacterium ureilyticum LS-811	95.664	0.376	70.65	87.2377	90.4511	57.8841
	Actibacterium pelagium JN33	Confluentimicrobium lipolyticum CECT_8621	94.9932	0.4474	70.65	86.2336	90.5889	54.0445
	Actibacterium ureilyticum LS-811	Actibacterium atlanticum 22II-S11-z10	95.1286	0.4624	71.82	86.7904	90.0619	58.8517
	Actibacterium ureilyticum LS-811	Actibacterium mucosum KCTC_23349	96.2712	0.47	69.91	87.0215	90.0691	62.063
	Actibacterium ureilyticum LS-811	Confluentimicrobium lipolyticum CECT_8621	93.6401	0.3984	72.87	87.3921	91.0154	55.5583
	Confluentimicrobium lipolyticum CECT_8621	Actibacterium atlanticum 22II-S11-z10	95.5932	0.4108	73.22	86.5379	90.674	54.5205
	Confluentimicrobium lipolyticum CECT_8621	Actibacterium mucosum KCTC_23349	94.5836	0.4184	70.74	86.705	90.8262	53.7621
Paracoccus (Figure S2D)	Methylarcula marina VKM_B-2159	Paracoccus aestuarii DSM_19484	95.7995	0.3987	74.32	84.9844	87.6685	62.9681
	Methylarcula marina VKM_B-2159	Paracoccus bengalensis DSM_17099	94.2412	0.5606	70.56	82.6042	85.561	61.9598
	Methylarcula marina VKM_B-2159	Paracoccus tibetensis CGMCC_1.8925	93.7414	0.392	73.85	84.9587	87.4748	61.4501
	Methylarcula marina VKM_B-2159	Paracoccus versutus DSM_582	94.2412	0.5656	70.39	82.4931	85.4447	61.9334
	Paracoccus aestuarii DSM_19484	Paracoccus tibetensis CGMCC_1.8925	95.4639	0.2158	79.68	91.3878	93.0039	71.0277
	Paracoccus alcaliphilus DSM_8512	Methylarcula marina VKM_B-2159	94.7297	0.3714	74.99	85.3535	88.0541	63.3489
	Paracoccus alcaliphilus DSM_8512	Paracoccus aestuarii DSM_19484	95.7172	0.3945	73.8	88.0204	90.4645	66.9966
	Paracoccus alcaliphilus DSM_8512	Paracoccus aminovorans DSM_8537	95.9377	0.5201	71.17	86.4755	89.2171	66.1646
	Paracoccus alcaliphilus DSM_8512	Paracoccus bengalensis DSM_17099	94.7797	0.5288	71.74	86.9539	89.5924	66.7202
	Paracoccus alcaliphilus DSM_8512	Paracoccus homiensis DSM_17862	94.2431	0.3359	74.2	89.2801	91.7989	66.3183
	Paracoccus alcaliphilus DSM_8512	Paracoccus laeviglucosivorans 3P_1	94.6765	0.5524	70.07	85.5086	88.5714	62.3149
	Paracoccus alcaliphilus DSM_8512	Paracoccus pantotrophus DSM_2944	95.322	0.5258	71.76	86.9341	89.6632	66.5442
	Paracoccus alcaliphilus DSM_8512	Paracoccus saliphilus DSM_18447	94.6092	0.3616	74.32	88.4278	91.5486	63.3452
	Paracoccus alcaliphilus DSM_8512	Paracoccus sediminis DSM_26170	95.4638	0.3598	75.68	89.0206	91.6829	66.0495
	Paracoccus alcaliphilus DSM_8512	Paracoccus seriniphilus DSM_14827	96.465	0.3607	73.33	88.6858	91.4617	62.9048
	Paracoccus alcaliphilus DSM_8512	Paracoccus siganidrum strain_M26	97.7597	0.1795	82.05	92.845	94.4431	73.9449
	Paracoccus alcaliphilus DSM_8512	Paracoccus tibetensis CGMCC_1.8925	92.0728	0.3879	73.28	88.4027	90.7057	64.8508
	Paracoccus alcaliphilus DSM_8512	Paracoccus versutus DSM_582	94.7797	0.5339	71.78	86.898	89.4771	66.8966
	Paracoccus alcaliphilus DSM_8512	Paracoccus yeei ATCC_BAA-599	95.1318	0.5302	70.42	86.677	89.2554	64.9579
	Paracoccus alcaliphilus DSM_8512	Paracoccus zeaxanthinifaciens ATCC_21588	93.7191	0.3823	73.13	88.2433	90.7337	65.8115
	Paracoccus alkenifer DSM_11593	Methylarcula marina VKM_B-2159	95.1832	0.6786	68.29	80.6512	83.7494	58.2878
	Paracoccus alkenifer DSM_11593	Paracoccus aestuarii DSM_19484	95.1186	0.7017	69.18	84.332	86.9404	63.8349
	Paracoccus alkenifer DSM_11593	Paracoccus alcaliphilus DSM_8512	95.5315	0.6468	69.48	84.9879	87.7866	63.7836
	Paracoccus alkenifer DSM_11593	Paracoccus aminophilus JCM_7686	94.5233	0.6346	68.99	84.3862	87.6159	58.6396
	Paracoccus alkenifer DSM_11593	Paracoccus aminovorans DSM_8537	94.8614	0.5833	70.51	85.6062	88.1088	66.0243
	Paracoccus alkenifer DSM_11593	Paracoccus bengalensis DSM_17099	94.8334	0.592	71.09	85.4872	87.8679	66.4987
	Paracoccus alkenifer DSM_11593	Paracoccus halophilus CGMCC_1.6117	95.7909	0.6006	70.37	85.664	88.1543	64.923
	Paracoccus alkenifer DSM_11593	Paracoccus homiensis DSM_17862	94.3612	0.6432	68.66	84.4841	87.4838	61.3115
	Paracoccus alkenifer DSM_11593	Paracoccus laeviglucosivorans 3P_1	93.4592	0.6157	69.35	84.5068	87.5095	60.8755
	Paracoccus alkenifer DSM_11593	Paracoccus lutimaris strain_CECT_8525	94.719	0.5724	70.4	85.3707	88.0506	64.4731
	Paracoccus alkenifer DSM_11593	Paracoccus pantotrophus DSM_2944	95.0374	0.5891	71.36	85.4923	87.876	66.0081
	Paracoccus alkenifer DSM_11593	Paracoccus saliphilus DSM_18447	94.9256	0.6688	68.18	83.6668	87.3255	58.1684
	Paracoccus alkenifer DSM_11593	Paracoccus sanguinis DSM_29303	94.6477	0.3578	75.78	88.8625	90.7084	66.9277
	Paracoccus alkenifer DSM_11593	Paracoccus sediminis DSM_26170	96.8005	0.667	70.15	84.6035	87.5062	63.3074
	Paracoccus alkenifer DSM_11593	Paracoccus seriniphilus DSM_14827	94.8475	0.6679	67.82	84.1023	87.339	57.8796
	Paracoccus alkenifer DSM_11593	Paracoccus siganidrum strain_M26	96.2085	0.6132	70.31	85.134	87.6659	66.0884
	Paracoccus alkenifer DSM_11593	Paracoccus sphaerophysae HAMBI_3106	95.3836	0.3417	76.61	88.8059	90.7211	68.5338
	Paracoccus alkenifer DSM_11593	Paracoccus sulfuroxidans LW36_1	93.9743	0.5755	69.64	85.2377	88.039	61.4366
	Paracoccus alkenifer DSM_11593	Paracoccus tibetensis CGMCC_1.8925	93.6163	0.6951	68.52	84.5653	87.1644	62.1796
	Paracoccus alkenifer DSM_11593	Paracoccus versutus DSM_582	94.8334	0.5971	71.29	85.3922	87.7424	66.4369
	Paracoccus alkenifer DSM_11593	Paracoccus yeei ATCC_BAA-599	94.3881	0.5934	70.24	85.5192	88.0379	65.185
	Paracoccus alkenifer DSM_11593	Paracoccus zeaxanthinifaciens ATCC_21588	94.0383	0.6895	68.66	84.3127	86.9726	62.7936
	Paracoccus alkenifer DSM_11593	Paracoccus zhejiangensis J6	94.5909	0.6019	69.06	84.3388	87.2914	63.2927
	Paracoccus aminophilus JCM_7686	Methylarcula marina VKM_B-2159	94.5344	0.6031	68.52	81.8884	85.2456	56.3186
	Paracoccus aminophilus JCM_7686	Paracoccus aestuarii DSM_19484	95.2671	0.6263	69.11	85.3365	88.5486	60.4493
	Paracoccus aminophilus JCM_7686	Paracoccus alcaliphilus DSM_8512	95.6669	0.5714	68.98	85.4486	88.6085	60.1922
	Paracoccus aminophilus JCM_7686	Paracoccus aminovorans DSM_8537	96.3921	0.3878	73.53	88.5492	91.4779	63.8587
	Paracoccus aminophilus JCM_7686	Paracoccus bengalensis DSM_17099	95.1253	0.3965	73.2	88.2216	91.0026	63.5701
	Paracoccus aminophilus JCM_7686	Paracoccus halophilus CGMCC_1.6117	94.2684	0.4051	73.2	87.951	90.8163	62.2013
	Paracoccus aminophilus JCM_7686	Paracoccus homiensis DSM_17862	94.6771	0.5677	69.08	85.9335	89.2563	59.6813
	Paracoccus aminophilus JCM_7686	Paracoccus laeviglucosivorans 3P_1	94.7616	0.4202	72.37	87.5419	90.8262	60.859
	Paracoccus aminophilus JCM_7686	Paracoccus lutimaris strain_CECT_8525	97.6886	0.3769	72.83	88.4956	91.5501	63.5259
	Paracoccus aminophilus JCM_7686	Paracoccus pantotrophus DSM_2944	95.6669	0.3936	73.31	88.1712	91.0478	63.3107
	Paracoccus aminophilus JCM_7686	Paracoccus saliphilus DSM_18447	94.6837	0.5934	68.32	84.9471	88.9576	56.5524
	Paracoccus aminophilus JCM_7686	Paracoccus sediminis DSM_26170	95.2671	0.5916	69.65	85.5709	89.0971	58.2387
	Paracoccus aminophilus JCM_7686	Paracoccus seriniphilus DSM_14827	94.9966	0.5925	68.07	85.4171	89.1933	57.1668
	Paracoccus aminophilus JCM_7686	Paracoccus siganidrum strain_M26	95.1384	0.5378	69.35	86.2176	89.2087	62.3297
	Paracoccus aminophilus JCM_7686	Paracoccus tibetensis CGMCC_1.8925	92.3578	0.6197	68.18	85.5553	88.6786	60.1566
	Paracoccus aminophilus JCM_7686	Paracoccus versutus DSM_582	95.1253	0.4016	72.9	88.0522	90.82	63.4511
	Paracoccus aminophilus JCM_7686	Paracoccus yeei ATCC_BAA-599	96.601	0.398	72.34	88.3426	91.2066	62.0711
	Paracoccus aminophilus JCM_7686	Paracoccus zeaxanthinifaciens ATCC_21588	94.4051	0.614	68.63	85.5445	88.7204	60.2573
	Paracoccus aminovorans DSM_8537	Methylarcula marina VKM_B-2159	93.5223	0.5519	70.67	82.7026	85.7552	61.2616
	Paracoccus aminovorans DSM_8537	Paracoccus aestuarii DSM_19484	94.6586	0.575	70.22	86.5582	89.0524	67.7889
	Paracoccus aminovorans DSM_8537	Paracoccus bengalensis DSM_17099	95.7346	0.1793	83.75	92.9984	94.598	77.9688
	Paracoccus aminovorans DSM_8537	Paracoccus homiensis DSM_17862	93.5415	0.5164	70.77	87.107	89.6684	64.1676
	Paracoccus aminovorans DSM_8537	Paracoccus laeviglucosivorans 3P_1	94.4929	0.2483	78.95	90.7966	93.2039	66.7315
	Paracoccus aminovorans DSM_8537	Paracoccus pantotrophus DSM_2944	95.1253	0.1763	83.6	92.9737	94.6513	77.5182
	Paracoccus aminovorans DSM_8537	Paracoccus saliphilus DSM_18447	93.6743	0.5421	70.41	85.8373	89.3668	60.8168
	Paracoccus aminovorans DSM_8537	Paracoccus sediminis DSM_26170	94.9966	0.5403	71.89	87.0705	89.7562	65.854
	Paracoccus aminovorans DSM_8537	Paracoccus seriniphilus DSM_14827	94.8614	0.5412	69.84	86.5044	89.4567	60.2165
	Paracoccus aminovorans DSM_8537	Paracoccus tibetensis CGMCC_1.8925	91.9465	0.5684	70.29	86.8549	89.1828	67.5449
	Paracoccus aminovorans DSM_8537	Paracoccus versutus DSM_582	95.6669	0.1844	83.39	92.6522	94.2276	77.6554
	Paracoccus aminovorans DSM_8537	Paracoccus yeei ATCC_BAA-599	96.8729	0.2261	80.42	92.6867	94.3396	74.7613
	Paracoccus aminovorans DSM_8537	Paracoccus zeaxanthinifaciens ATCC_21588	93.6969	0.5628	70.07	86.5914	89.1101	66.8022
	Paracoccus bengalensis DSM_17099	Paracoccus aestuarii DSM_19484	94.719	0.5837	70.92	86.3597	88.7258	68.5775
	Paracoccus bengalensis DSM_17099	Paracoccus tibetensis CGMCC_1.8925	93.246	0.5771	70.06	86.6311	88.9428	68.2309
	Paracoccus bengalensis DSM_17099	Paracoccus versutus DSM_582	99.9318	0.0119	97.8	98.9907	99.1446	97.2585
	Paracoccus chinensis CGMCC_1.7655	Methylarcula marina VKM_B-2159	95.6272	0.6276	68.4	81.0771	84.103	57.9912
	Paracoccus chinensis CGMCC_1.7655	Paracoccus aestuarii DSM_19484	95.4871	0.6507	68.8	84.5231	87.2362	64.8627
	Paracoccus chinensis CGMCC_1.7655	Paracoccus alcaliphilus DSM_8512	94.7783	0.5958	68.4	85.0049	87.8338	61.9144
	Paracoccus chinensis CGMCC_1.7655	Paracoccus alkenifer DSM_11593	97.2662	0.2553	78.89	90.3933	92.3011	67.2842
	Paracoccus chinensis CGMCC_1.7655	Paracoccus aminophilus JCM_7686	95.2143	0.5836	69.11	84.834	88.0074	58.3586
	Paracoccus chinensis CGMCC_1.7655	Paracoccus aminovorans DSM_8537	95.2857	0.5323	70.59	85.8716	88.4919	66.1509
	Paracoccus chinensis CGMCC_1.7655	Paracoccus bengalensis DSM_17099	95.4023	0.541	70.82	85.7563	88.101	66.9191
	Paracoccus chinensis CGMCC_1.7655	Paracoccus contaminans RKI_16-01929	97.063	0.3176	77.16	88.7282	90.3661	66.5342
	Paracoccus chinensis CGMCC_1.7655	Paracoccus halophilus CGMCC_1.6117	96.2644	0.5496	70.2	85.7181	88.1821	62.8102
	Paracoccus chinensis CGMCC_1.7655	Paracoccus homiensis DSM_17862	94.5765	0.5922	68.04	84.7203	87.714	60.3189
	Paracoccus chinensis CGMCC_1.7655	Paracoccus isoporae DSM_22220	95.0502	0.5878	67.59	84.5148	87.1675	60.7875
	Paracoccus chinensis CGMCC_1.7655	Paracoccus laeviglucosivorans 3P_1	94.4325	0.5647	69.9	84.7923	87.6899	60.0525
	Paracoccus chinensis CGMCC_1.7655	Paracoccus lutimaris strain_CECT_8525	95.0644	0.5214	70.37	85.7353	88.2583	63.0431
	Paracoccus chinensis CGMCC_1.7655	Paracoccus pantotrophus DSM_2944	95.546	0.5381	71	85.7888	88.1845	66.1477
	Paracoccus chinensis CGMCC_1.7655	Paracoccus saliphilus DSM_18447	94.6275	0.6178	68.02	84.0311	87.5687	57.3107
	Paracoccus chinensis CGMCC_1.7655	Paracoccus sanguinis DSM_29303	95.204	0.3068	77.46	89.7293	91.361	69.1985
	Paracoccus chinensis CGMCC_1.7655	Paracoccus sediminis DSM_26170	96.8345	0.616	69.6	84.994	87.9554	63.3298
	Paracoccus chinensis CGMCC_1.7655	Paracoccus seriniphilus DSM_14827	94.1977	0.6169	67.73	84.327	87.5628	56.5241
	Paracoccus chinensis CGMCC_1.7655	Paracoccus siganidrum strain_M26	95.279	0.5622	69.71	85.2875	87.8252	66.2873
	Paracoccus chinensis CGMCC_1.7655	Paracoccus solventivorans DSM_6637	97.482	0.2444	79.47	90.9476	92.7001	70.1064
	Paracoccus chinensis CGMCC_1.7655	Paracoccus sphaerophysae HAMBI_3106	96.2644	0.2907	78.27	89.7461	91.4746	69.4925
	Paracoccus chinensis CGMCC_1.7655	Paracoccus sulfuroxidans LW36_1	94.0629	0.5245	69.63	85.5607	88.2954	62.1924
	Paracoccus chinensis CGMCC_1.7655	Paracoccus tibetensis CGMCC_1.8925	94.4122	0.6441	68.38	85.0658	87.5498	65.6312
	Paracoccus chinensis CGMCC_1.7655	Paracoccus versutus DSM_582	95.4023	0.5461	70.29	85.6012	87.9218	66.8037
	Paracoccus chinensis CGMCC_1.7655	Paracoccus yeei ATCC_BAA-599	95	0.5425	70.52	85.9525	88.3579	66.3349
	Paracoccus chinensis CGMCC_1.7655	Paracoccus zeaxanthinifaciens ATCC_21588	94.8942	0.6385	68.48	84.5765	87.2366	64.8322
	Paracoccus chinensis CGMCC_1.7655	Paracoccus zhejiangensis J6	95.1429	0.5509	69.51	85.0999	87.7724	63.6793
	Paracoccus contaminans RKI_16-01929	Methylarcula marina VKM_B-2159	94.3843	0.6665	69.17	79.6287	82.4658	57.4715
	Paracoccus contaminans RKI_16-01929	Paracoccus aestuarii DSM_19484	95.3898	0.6896	69.5	83.6287	85.86	64.1622
	Paracoccus contaminans RKI_16-01929	Paracoccus alcaliphilus DSM_8512	94.7867	0.6347	69.22	83.9548	86.357	62.1533
	Paracoccus contaminans RKI_16-01929	Paracoccus alkenifer DSM_11593	95.3898	0.3685	75.64	87.7857	89.5937	65.9776
	Paracoccus contaminans RKI_16-01929	Paracoccus aminophilus JCM_7686	96.2661	0.6225	69.34	83.4866	86.3457	57.3896
	Paracoccus contaminans RKI_16-01929	Paracoccus aminovorans DSM_8537	95.3836	0.5712	71.51	84.7642	86.7998	64.3429
	Paracoccus contaminans RKI_16-01929	Paracoccus bengalensis DSM_17099	95.1186	0.5799	70.97	84.5589	86.4043	65.1845
	Paracoccus contaminans RKI_16-01929	Paracoccus halophilus CGMCC_1.6117	95.9322	0.5885	70.69	84.5985	86.8124	62.9538
	Paracoccus contaminans RKI_16-01929	Paracoccus homiensis DSM_17862	94.1595	0.631	69.21	83.4367	86.0384	60.5607
	Paracoccus contaminans RKI_16-01929	Paracoccus isoporae DSM_22220	94.9966	0.6266	68.27	83.3298	85.5957	60.6355
	Paracoccus contaminans RKI_16-01929	Paracoccus laeviglucosivorans 3P_1	94.8753	0.6036	69.91	83.5472	86.1223	59.4361
	Paracoccus contaminans RKI_16-01929	Paracoccus lutimaris strain_CECT_8525	96.465	0.5603	71.21	84.6103	86.7773	62.658
	Paracoccus contaminans RKI_16-01929	Paracoccus pantotrophus DSM_2944	95.3961	0.577	71.49	84.5796	86.4901	64.6588
	Paracoccus contaminans RKI_16-01929	Paracoccus saliphilus DSM_18447	94.1813	0.6567	68.94	82.5441	85.9002	57.3087
	Paracoccus contaminans RKI_16-01929	Paracoccus sanguinis DSM_29303	96.2585	0.2786	79.69	89.4631	90.7117	67.1937
	Paracoccus contaminans RKI_16-01929	Paracoccus sediminis DSM_26170	94.8475	0.6549	70.44	83.8143	86.3686	62.7539
	Paracoccus contaminans RKI_16-01929	Paracoccus seriniphilus DSM_14827	94.5763	0.6558	68.54	83.0583	85.9802	56.9825
	Paracoccus contaminans RKI_16-01929	Paracoccus siganidrum strain_M26	94.6513	0.6011	70.27	84.0847	86.2706	65.1071
	Paracoccus contaminans RKI_16-01929	Paracoccus solventivorans DSM_6637	95.7909	0.3577	76.16	88.2369	89.7722	67.361
	Paracoccus contaminans RKI_16-01929	Paracoccus sphaerophysae HAMBI_3106	95.723	0.2624	80.63	89.3717	90.6961	68.5395
	Paracoccus contaminans RKI_16-01929	Paracoccus sulfuroxidans LW36_1	94.9014	0.5634	69.59	84.1033	86.4752	60.1662
	Paracoccus contaminans RKI_16-01929	Paracoccus tibetensis CGMCC_1.8925	92.646	0.683	69.22	83.8655	86.0127	63.0663
	Paracoccus contaminans RKI_16-01929	Paracoccus versutus DSM_582	95.1186	0.585	70.84	84.4532	86.2721	65.0351
	Paracoccus contaminans RKI_16-01929	Paracoccus yeei ATCC_BAA-599	95.7909	0.5813	71.04	84.7557	86.7459	64.4429
	Paracoccus contaminans RKI_16-01929	Paracoccus zeaxanthinifaciens ATCC_21588	93.9007	0.6774	69.03	83.514	85.7845	62.9322
	Paracoccus contaminans RKI_16-01929	Paracoccus zhejiangensis J6	96.5377	0.5898	69.61	83.5471	85.9612	62.4039
	Paracoccus halophilus CGMCC_1.6117	Methylarcula marina VKM_B-2159	94.7011	0.5691	71.32	83.1013	85.8398	61.6129
	Paracoccus halophilus CGMCC_1.6117	Paracoccus aestuarii DSM_19484	94.6513	0.5923	70.31	86.4975	88.9784	66.2062
	Paracoccus halophilus CGMCC_1.6117	Paracoccus alcaliphilus DSM_8512	94.0581	0.5374	70.82	86.7408	89.2398	66.1341
	Paracoccus halophilus CGMCC_1.6117	Paracoccus aminovorans DSM_8537	94.8078	0.2663	79.36	91.4896	93.2663	71.5613
	Paracoccus halophilus CGMCC_1.6117	Paracoccus bengalensis DSM_17099	96.6056	0.275	79.95	91.6595	93.1958	72.5691
	Paracoccus halophilus CGMCC_1.6117	Paracoccus homiensis DSM_17862	94.2775	0.5337	70.43	87.427	89.8497	64.4827
	Paracoccus halophilus CGMCC_1.6117	Paracoccus laeviglucosivorans 3P_1	95.5254	0.2987	76.95	90.0207	92.2309	65.6971
	Paracoccus halophilus CGMCC_1.6117	Paracoccus lutimaris strain_CECT_8525	94.6658	0.1932	81.21	92.5936	94.2312	73.2768
	Paracoccus halophilus CGMCC_1.6117	Paracoccus pantotrophus DSM_2944	96.0678	0.272	79.86	91.7121	93.219	72.5571
	Paracoccus halophilus CGMCC_1.6117	Paracoccus saliphilus DSM_18447	94.3537	0.5594	70.61	86.1757	89.418	61.2545
	Paracoccus halophilus CGMCC_1.6117	Paracoccus sediminis DSM_26170	94.6368	0.5576	71.41	86.9853	89.6613	64.2823
	Paracoccus halophilus CGMCC_1.6117	Paracoccus seriniphilus DSM_14827	93.5767	0.5585	69.74	86.6291	89.6217	60.727
	Paracoccus halophilus CGMCC_1.6117	Paracoccus siganidrum strain_M26	94.9831	0.5038	71.73	87.7832	89.9258	69.0923
	Paracoccus halophilus CGMCC_1.6117	Paracoccus tibetensis CGMCC_1.8925	92.5671	0.5857	69.81	86.7667	89.0239	64.3887
	Paracoccus halophilus CGMCC_1.6117	Paracoccus versutus DSM_582	96.6056	0.2801	79.1	91.4977	93.0002	72.3889
	Paracoccus halophilus CGMCC_1.6117	Paracoccus yeei ATCC_BAA-599	94.673	0.2764	77.14	91.2768	92.9237	69.7645
	Paracoccus halophilus CGMCC_1.6117	Paracoccus zeaxanthinifaciens ATCC_21588	92.9936	0.58	69.75	86.7121	89.196	64.9097
	Paracoccus homiensis DSM_17862	Methylarcula marina VKM_B-2159	96.7765	0.295	77.04	86.5585	89.0829	61.9767
	Paracoccus homiensis DSM_17862	Paracoccus aestuarii DSM_19484	96.4362	0.3632	74.55	89.5038	91.671	66.743
	Paracoccus homiensis DSM_17862	Paracoccus bengalensis DSM_17099	95.0071	0.5251	70.16	86.8516	89.3348	64.4524
	Paracoccus homiensis DSM_17862	Paracoccus saliphilus DSM_18447	97.0672	0.2853	76.93	90.0449	92.9726	62.3146
	Paracoccus homiensis DSM_17862	Paracoccus tibetensis CGMCC_1.8925	95.3456	0.3566	73.93	89.7029	91.846	64.2311
	Paracoccus homiensis DSM_17862	Paracoccus versutus DSM_582	94.9358	0.5302	70.08	86.7312	89.2209	64.4807
	Paracoccus isoporae DSM_22220	Methylarcula marina VKM_B-2159	95.1766	0.5411	70.09	82.5187	85.2428	59.4417
	Paracoccus isoporae DSM_22220	Paracoccus aestuarii DSM_19484	95.8023	0.5642	68.95	85.7471	88.3556	63.6796
	Paracoccus isoporae DSM_22220	Paracoccus alcaliphilus DSM_8512	94.0581	0.5093	68.63	85.5028	88.1625	62.5813
	Paracoccus isoporae DSM_22220	Paracoccus alkenifer DSM_11593	94.501	0.6387	68.46	84.4447	86.9154	61.4757
	Paracoccus isoporae DSM_22220	Paracoccus aminophilus JCM_7686	94.4707	0.5633	68.35	85.328	88.6108	58.8892
	Paracoccus isoporae DSM_22220	Paracoccus aminovorans DSM_8537	94.0661	0.512	69.24	86.1621	88.788	63.8663
	Paracoccus isoporae DSM_22220	Paracoccus bengalensis DSM_17099	94.9153	0.5207	69	86.2195	88.6189	64.4702
	Paracoccus isoporae DSM_22220	Paracoccus halophilus CGMCC_1.6117	95.3093	0.5293	70.27	86.6178	89.0326	64.0406
	Paracoccus isoporae DSM_22220	Paracoccus homiensis DSM_17862	96.0686	0.5057	69.56	86.5542	89.2587	61.756
	Paracoccus isoporae DSM_22220	Paracoccus laeviglucosivorans 3P_1	94.8008	0.5444	68.35	85.2309	88.1808	59.3943
	Paracoccus isoporae DSM_22220	Paracoccus lutimaris strain_CECT_8525	95.6111	0.5011	69.61	86.4562	89.1037	62.8641
	Paracoccus isoporae DSM_22220	Paracoccus pantotrophus DSM_2944	95.0508	0.5178	69.36	86.2317	88.6771	64.4117
	Paracoccus isoporae DSM_22220	Paracoccus saliphilus DSM_18447	95.2575	0.5313	69.77	85.6575	88.8568	59.2379
	Paracoccus isoporae DSM_22220	Paracoccus sanguinis DSM_29303	93.7162	0.6159	68.46	85.0408	87.122	61.9585
	Paracoccus isoporae DSM_22220	Paracoccus sediminis DSM_26170	94.1616	0.5295	68.85	85.9946	88.7247	61.5141
	Paracoccus isoporae DSM_22220	Paracoccus seriniphilus DSM_14827	95.1318	0.5304	68.6	85.9851	89.0706	58.4131
	Paracoccus isoporae DSM_22220	Paracoccus siganidrum strain_M26	95.2542	0.4757	69.32	86.5396	88.949	65.7832
	Paracoccus isoporae DSM_22220	Paracoccus solventivorans DSM_6637	95.1799	0.6279	68.3	84.7169	87.0129	62.8453
	Paracoccus isoporae DSM_22220	Paracoccus sphaerophysae HAMBI_3106	93.568	0.5998	68.65	84.5836	86.886	62.5987
	Paracoccus isoporae DSM_22220	Paracoccus sulfuroxidans LW36_1	94.3729	0.5042	68.09	86.0141	88.8687	60.7687
	Paracoccus isoporae DSM_22220	Paracoccus tibetensis CGMCC_1.8925	93.3242	0.5576	68.72	85.9182	88.411	62.7597
	Paracoccus isoporae DSM_22220	Paracoccus versutus DSM_582	94.8475	0.5258	68.66	86.0674	88.4588	64.4554
	Paracoccus isoporae DSM_22220	Paracoccus yeei ATCC_BAA-599	94.2684	0.5221	68.72	86.4763	88.935	63.0519
	Paracoccus isoporae DSM_22220	Paracoccus zeaxanthinifaciens ATCC_21588	94.2675	0.552	69.27	86.1017	88.498	62.6859
	Paracoccus isoporae DSM_22220	Paracoccus zhejiangensis J6	95.5496	0.4644	70.12	86.4548	89.0776	63.8266
	Paracoccus laeviglucosivorans 3P_1	Methylarcula marina VKM_B-2159	94.5873	0.5842	69.66	81.8635	85.35	57.0004
	Paracoccus laeviglucosivorans 3P_1	Paracoccus aestuarii DSM_19484	94.8649	0.6073	69.61	85.6847	88.716	62.7566
	Paracoccus laeviglucosivorans 3P_1	Paracoccus bengalensis DSM_17099	94.673	0.257	78.3	90.36	92.5455	66.7805
	Paracoccus laeviglucosivorans 3P_1	Paracoccus homiensis DSM_17862	94.9394	0.5488	69.39	86.2055	89.2708	61.9377
	Paracoccus laeviglucosivorans 3P_1	Paracoccus pantotrophus DSM_2944	94.9495	0.2541	77.89	90.2183	92.5586	66.4589
	Paracoccus laeviglucosivorans 3P_1	Paracoccus saliphilus DSM_18447	94.844	0.5744	69.21	85.0288	88.9295	57.5572
	Paracoccus laeviglucosivorans 3P_1	Paracoccus sediminis DSM_26170	93.8638	0.5726	71.27	85.9857	89.1886	61.9567
	Paracoccus laeviglucosivorans 3P_1	Paracoccus seriniphilus DSM_14827	93.9271	0.5735	68.5	85.4534	89.031	58.2317
	Paracoccus laeviglucosivorans 3P_1	Paracoccus tibetensis CGMCC_1.8925	91.661	0.6007	68.87	85.8821	88.7028	60.3557
	Paracoccus laeviglucosivorans 3P_1	Paracoccus versutus DSM_582	94.673	0.2621	77.43	90.2003	92.364	66.726
	Paracoccus laeviglucosivorans 3P_1	Paracoccus yeei ATCC_BAA-599	95.1645	0.195	79.68	91.324	93.4307	67.0308
	Paracoccus laeviglucosivorans 3P_1	Paracoccus zeaxanthinifaciens ATCC_21588	93.1594	0.5951	69.08	85.9074	88.8573	62.4449
	Paracoccus lutimaris strain_CECT_8525	Methylarcula marina VKM_B-2159	94.1892	0.5409	71.07	82.9412	85.8745	60.7757
	Paracoccus lutimaris strain_CECT_8525	Paracoccus aestuarii DSM_19484	95.2607	0.564	70.39	86.5857	89.1583	66.4383
	Paracoccus lutimaris strain_CECT_8525	Paracoccus alcaliphilus DSM_8512	94.7938	0.5092	70.62	86.5529	89.2894	65.581
	Paracoccus lutimaris strain_CECT_8525	Paracoccus aminovorans DSM_8537	96.261	0.2381	80.73	92.0793	93.9573	72.3946
	Paracoccus lutimaris strain_CECT_8525	Paracoccus bengalensis DSM_17099	94.5233	0.2468	81.18	92.1843	93.8977	73.1242
	Paracoccus lutimaris strain_CECT_8525	Paracoccus homiensis DSM_17862	94.3852	0.5055	71.01	87.2607	89.7847	64.299
	Paracoccus lutimaris strain_CECT_8525	Paracoccus laeviglucosivorans 3P_1	94.5528	0.2704	77.74	90.6141	92.9361	67.0693
	Paracoccus lutimaris strain_CECT_8525	Paracoccus pantotrophus DSM_2944	94.6586	0.2438	80.42	92.106	93.9149	72.857
	Paracoccus lutimaris strain_CECT_8525	Paracoccus saliphilus DSM_18447	94.6092	0.5311	70.4	85.9715	89.4011	60.6043
	Paracoccus lutimaris strain_CECT_8525	Paracoccus sediminis DSM_26170	95.0575	0.5293	71.85	86.9612	89.7764	63.6508
	Paracoccus lutimaris strain_CECT_8525	Paracoccus seriniphilus DSM_14827	95.8023	0.5302	69.85	86.6113	89.6539	60.7371
	Paracoccus lutimaris strain_CECT_8525	Paracoccus siganidrum strain_M26	95.4699	0.4755	71.51	87.5319	89.9206	68.4745
	Paracoccus lutimaris strain_CECT_8525	Paracoccus tibetensis CGMCC_1.8925	92.3473	0.5574	70.03	86.786	89.2327	64.2099
	Paracoccus lutimaris strain_CECT_8525	Paracoccus versutus DSM_582	94.4557	0.2519	80.26	91.9939	93.6661	72.9477
	Paracoccus lutimaris strain_CECT_8525	Paracoccus yeei ATCC_BAA-599	97.2808	0.2482	78.45	91.7512	93.7219	70.7372
	Paracoccus lutimaris strain_CECT_8525	Paracoccus zeaxanthinifaciens ATCC_21588	94.3972	0.5518	69.85	86.5648	89.1395	64.9633
	Paracoccus pantotrophus DSM_2944	Methylarcula marina VKM_B-2159	94.6477	0.5576	70.52	82.6252	85.59	61.8195
	Paracoccus pantotrophus DSM_2944	Paracoccus aestuarii DSM_19484	94.8544	0.5807	70.59	86.3221	88.8187	68.1949
	Paracoccus pantotrophus DSM_2944	Paracoccus bengalensis DSM_17099	99.1831	0.0472	92.71	97.4995	98.2172	88.5015
	Paracoccus pantotrophus DSM_2944	Paracoccus homiensis DSM_17862	95.082	0.5222	70.44	86.8451	89.4736	64.1332
	Paracoccus pantotrophus DSM_2944	Paracoccus saliphilus DSM_18447	94.3243	0.5478	70.34	85.7766	89.1793	61.3258
	Paracoccus pantotrophus DSM_2944	Paracoccus seriniphilus DSM_14827	93.9743	0.5469	69.54	86.3378	89.3248	60.3859
	Paracoccus pantotrophus DSM_2944	Paracoccus tibetensis CGMCC_1.8925	93.246	0.5741	70.43	86.6173	89.0168	67.5051
	Paracoccus pantotrophus DSM_2944	Paracoccus versutus DSM_582	99.1831	0.0523	92.78	97.1243	97.8892	88.145
	Paracoccus pantotrophus DSM_2944	Paracoccus zeaxanthinifaciens ATCC_21588	94.4011	0.5685	70.23	86.3222	88.8564	67.0148
	Paracoccus saliphilus DSM_18447	Methylarcula marina VKM_B-2159	97.551	0.1108	90.84	91.4641	93.2418	74.1648
	Paracoccus saliphilus DSM_18447	Paracoccus aestuarii DSM_19484	95.7432	0.3889	74.08	88.0586	91.1106	62.3153
	Paracoccus saliphilus DSM_18447	Paracoccus bengalensis DSM_17099	94.1813	0.5508	70.3	85.7255	89.0928	61.39
	Paracoccus saliphilus DSM_18447	Paracoccus tibetensis CGMCC_1.8925	93.7243	0.3823	73.8	88.1205	91.1198	61.0028
	Paracoccus saliphilus DSM_18447	Paracoccus versutus DSM_582	94.1813	0.5559	69.7	85.6187	88.9902	61.3472
	Paracoccus sanguinis DSM_29303	Methylarcula marina VKM_B-2159	93.8472	0.6558	69.35	80.994	83.7125	58.0413
	Paracoccus sanguinis DSM_29303	Paracoccus aestuarii DSM_19484	94.4444	0.6789	69.51	84.7409	87.0705	64.7448
	Paracoccus sanguinis DSM_29303	Paracoccus alcaliphilus DSM_8512	93.9107	0.624	69.08	85.2378	87.6232	61.6768
	Paracoccus sanguinis DSM_29303	Paracoccus aminophilus JCM_7686	94.7011	0.6118	69.17	84.7149	87.5641	59.1449
	Paracoccus sanguinis DSM_29303	Paracoccus aminovorans DSM_8537	95.6522	0.5605	71.16	86.1367	88.2267	66.9256
	Paracoccus sanguinis DSM_29303	Paracoccus bengalensis DSM_17099	95.8728	0.5692	71.12	85.8789	87.9432	67.5657
	Paracoccus sanguinis DSM_29303	Paracoccus halophilus CGMCC_1.6117	95.4054	0.5778	70.55	85.8636	88.0296	63.2223
	Paracoccus sanguinis DSM_29303	Paracoccus homiensis DSM_17862	94.0967	0.6203	69.44	84.7096	87.3093	59.7052
	Paracoccus sanguinis DSM_29303	Paracoccus laeviglucosivorans 3P_1	93.9475	0.5929	69.7	84.7579	87.3997	59.0403
	Paracoccus sanguinis DSM_29303	Paracoccus lutimaris strain_CECT_8525	95.1701	0.5496	71.86	85.9171	88.1075	62.7579
	Paracoccus sanguinis DSM_29303	Paracoccus pantotrophus DSM_2944	95.3992	0.5663	71.29	85.8736	87.9921	66.7273
	Paracoccus sanguinis DSM_29303	Paracoccus saliphilus DSM_18447	92.9872	0.646	68.89	84.019	87.1345	57.4542
	Paracoccus sanguinis DSM_29303	Paracoccus sediminis DSM_26170	94.5799	0.6442	70.3	85.1552	87.5789	62.2627
	Paracoccus sanguinis DSM_29303	Paracoccus seriniphilus DSM_14827	93.9024	0.6451	68.41	84.2714	87.2251	56.0118
	Paracoccus sanguinis DSM_29303	Paracoccus siganidrum strain_M26	94.3166	0.5904	70.24	85.4938	87.5476	66.7789
	Paracoccus sanguinis DSM_29303	Paracoccus sphaerophysae HAMBI_3106	96.8877	0.1949	82.25	91.3688	92.5507	73.1567
	Paracoccus sanguinis DSM_29303	Paracoccus sulfuroxidans LW36_1	94.3614	0.5527	69.39	85.553	88.0511	61.8445
	Paracoccus sanguinis DSM_29303	Paracoccus tibetensis CGMCC_1.8925	93.2005	0.6723	69.15	85.23	87.339	67.0064
	Paracoccus sanguinis DSM_29303	Paracoccus versutus DSM_582	95.8051	0.5743	71.02	85.6757	87.7001	67.3185
	Paracoccus sanguinis DSM_29303	Paracoccus yeei ATCC_BAA-599	94.7011	0.5706	71.32	86.045	88.1729	65.8761
	Paracoccus sanguinis DSM_29303	Paracoccus zeaxanthinifaciens ATCC_21588	94.3262	0.6666	68.94	84.6698	86.9795	64.2444
	Paracoccus sanguinis DSM_29303	Paracoccus zhejiangensis J6	94.837	0.5791	69.97	84.9981	87.3308	64.3339
	Paracoccus sediminis DSM_26170	Methylarcula marina VKM_B-2159	96.0651	0.3639	75.95	85.1717	88.0004	60.292
	Paracoccus sediminis DSM_26170	Paracoccus aestuarii DSM_19484	95.3898	0.3427	75.31	89.1935	91.6244	68.2545
	Paracoccus sediminis DSM_26170	Paracoccus bengalensis DSM_17099	94.4935	0.549	71.91	86.7627	89.4458	66.1705
	Paracoccus sediminis DSM_26170	Paracoccus homiensis DSM_17862	95.646	0.3285	75.25	89.7506	92.1478	65.0061
	Paracoccus sediminis DSM_26170	Paracoccus pantotrophus DSM_2944	94.4256	0.546	72.08	86.79	89.4965	65.8808
	Paracoccus sediminis DSM_26170	Paracoccus saliphilus DSM_18447	95.6022	0.3542	75.38	88.4352	91.7631	60.518
	Paracoccus sediminis DSM_26170	Paracoccus seriniphilus DSM_14827	95.5932	0.3533	74.36	88.9853	91.9857	60.9567
	Paracoccus sediminis DSM_26170	Paracoccus tibetensis CGMCC_1.8925	94.5825	0.3361	74.66	89.532	91.8667	65.3537
	Paracoccus sediminis DSM_26170	Paracoccus versutus DSM_582	94.5615	0.5541	71.72	86.6645	89.2992	66.1436
	Paracoccus sediminis DSM_26170	Paracoccus zeaxanthinifaciens ATCC_21588	95.3158	0.3304	74.29	89.0603	91.486	66.8502
	Paracoccus seriniphilus DSM_14827	Methylarcula marina VKM_B-2159	94.5873	0.3198	75.37	85.9214	88.8802	59.018
	Paracoccus seriniphilus DSM_14827	Paracoccus aestuarii DSM_19484	97.0728	0.388	73.91	88.6977	91.3928	62.1629
	Paracoccus seriniphilus DSM_14827	Paracoccus bengalensis DSM_17099	93.8389	0.5499	69.56	86.3119	89.2706	60.5967
	Paracoccus seriniphilus DSM_14827	Paracoccus homiensis DSM_17862	95.8007	0.2278	76.74	90.9045	93.6802	64.2169
	Paracoccus seriniphilus DSM_14827	Paracoccus saliphilus DSM_18447	95.0067	0.31	75.4	89.2405	92.6054	59.6337
	Paracoccus seriniphilus DSM_14827	Paracoccus tibetensis CGMCC_1.8925	93.8488	0.3814	73.11	88.7674	91.4537	59.6635
	Paracoccus seriniphilus DSM_14827	Paracoccus versutus DSM_582	93.7712	0.555	68.91	86.2361	89.1347	60.6021
	Paracoccus siganidrum strain_M26	Methylarcula marina VKM_B-2159	96.133	0.3378	76.23	86.3779	88.8275	66.0074
	Paracoccus siganidrum strain_M26	Paracoccus aestuarii DSM_19484	96.7325	0.3609	75.25	89.1715	91.3175	72.1355
	Paracoccus siganidrum strain_M26	Paracoccus aminovorans DSM_8537	95.476	0.4865	72.06	87.6746	90.0157	71.2811
	Paracoccus siganidrum strain_M26	Paracoccus bengalensis DSM_17099	94.5233	0.4952	73.26	88.3028	90.505	72.5337
	Paracoccus siganidrum strain_M26	Paracoccus homiensis DSM_17862	95.5032	0.3023	75.2	90.4371	92.6283	68.2826
	Paracoccus siganidrum strain_M26	Paracoccus laeviglucosivorans 3P_1	94.9256	0.5188	70.6	86.4159	89.2328	63.5641
	Paracoccus siganidrum strain_M26	Paracoccus pantotrophus DSM_2944	94.7938	0.4922	74.16	88.2575	90.5788	72.2118
	Paracoccus siganidrum strain_M26	Paracoccus saliphilus DSM_18447	95.7375	0.328	75.69	89.6172	92.5614	65.3881
	Paracoccus siganidrum strain_M26	Paracoccus sediminis DSM_26170	96.2085	0.3262	76.88	90.1155	92.3381	69.1342
	Paracoccus siganidrum strain_M26	Paracoccus seriniphilus DSM_14827	97.0088	0.3271	74.3	89.6333	92.2545	63.5109
	Paracoccus siganidrum strain_M26	Paracoccus tibetensis CGMCC_1.8925	93.2395	0.3543	74.6	89.6328	91.5459	70.815
	Paracoccus siganidrum strain_M26	Paracoccus versutus DSM_582	94.5233	0.5003	73.9	88.1371	90.2966	72.4604
	Paracoccus siganidrum strain_M26	Paracoccus yeei ATCC_BAA-599	95.476	0.4966	71.7	87.9503	90.0809	70.0605
	Paracoccus siganidrum strain_M26	Paracoccus zeaxanthinifaciens ATCC_21588	94.2837	0.3486	74.13	89.2838	91.4575	70.6303
	Paracoccus solventivorans DSM_6637	Methylarcula marina VKM_B-2159	95.8616	0.6677	68.71	80.9399	83.9746	59.3739
	Paracoccus solventivorans DSM_6637	Paracoccus aestuarii DSM_19484	95.7966	0.6908	68.83	84.6978	87.1288	65.925
	Paracoccus solventivorans DSM_6637	Paracoccus alcaliphilus DSM_8512	94.719	0.6359	68.79	85.2996	87.8771	64.6684
	Paracoccus solventivorans DSM_6637	Paracoccus alkenifer DSM_11593	98.5705	0.0866	90.47	95.8996	96.9278	82.7201
	Paracoccus solventivorans DSM_6637	Paracoccus aminophilus JCM_7686	94.5233	0.6237	68.81	84.6802	87.7612	59.6084
	Paracoccus solventivorans DSM_6637	Paracoccus aminovorans DSM_8537	94.4557	0.5725	70.56	85.9823	88.3769	68.3613
	Paracoccus solventivorans DSM_6637	Paracoccus bengalensis DSM_17099	95.7114	0.5811	71.16	85.9481	88.15	68.9141
	Paracoccus solventivorans DSM_6637	Paracoccus halophilus CGMCC_1.6117	95.9891	0.5897	70.29	86.061	88.422	65.9814
	Paracoccus solventivorans DSM_6637	Paracoccus homiensis DSM_17862	95.4286	0.6323	68.15	84.8702	87.6111	62.2325
	Paracoccus solventivorans DSM_6637	Paracoccus laeviglucosivorans 3P_1	94.1256	0.6048	69.34	84.7214	87.5645	61.4383
	Paracoccus solventivorans DSM_6637	Paracoccus lutimaris strain_CECT_8525	95.1253	0.5615	70.54	85.8503	88.2571	65.7184
	Paracoccus solventivorans DSM_6637	Paracoccus pantotrophus DSM_2944	95.3773	0.5782	71.58	85.9767	88.2533	68.3966
	Paracoccus solventivorans DSM_6637	Paracoccus saliphilus DSM_18447	95.1897	0.6579	68.39	83.9805	87.4869	59.0609
	Paracoccus solventivorans DSM_6637	Paracoccus sanguinis DSM_29303	94.7832	0.3469	76.22	89.3983	91.0469	70.2012
	Paracoccus solventivorans DSM_6637	Paracoccus sediminis DSM_26170	96.5963	0.6561	69.33	84.895	87.6604	64.119
	Paracoccus solventivorans DSM_6637	Paracoccus seriniphilus DSM_14827	94.8475	0.657	67.91	84.3851	87.3771	58.5271
	Paracoccus solventivorans DSM_6637	Paracoccus siganidrum strain_M26	95.6669	0.6023	69.75	85.5764	87.7933	68.3918
	Paracoccus solventivorans DSM_6637	Paracoccus sphaerophysae HAMBI_3106	95.9891	0.3308	77.07	89.3126	91.0151	71.1011
	Paracoccus solventivorans DSM_6637	Paracoccus sulfuroxidans LW36_1	94.6513	0.5646	69.17	85.7508	88.2486	63.1202
	Paracoccus solventivorans DSM_6637	Paracoccus tibetensis CGMCC_1.8925	94.1339	0.6842	68.57	85.0107	87.3614	64.8472
	Paracoccus solventivorans DSM_6637	Paracoccus versutus DSM_582	95.6433	0.5862	71.31	85.8621	88.0407	68.853
	Paracoccus solventivorans DSM_6637	Paracoccus yeei ATCC_BAA-599	94.3205	0.5826	70.13	86.0833	88.3575	67.4904
	Paracoccus solventivorans DSM_6637	Paracoccus zeaxanthinifaciens ATCC_21588	94.6771	0.6786	68.65	84.8331	87.1458	64.9038
	Paracoccus solventivorans DSM_6637	Paracoccus zhejiangensis J6	94.7262	0.5911	68.91	84.7875	87.4758	65.2719
	Paracoccus sphaerophysae HAMBI_3106	Methylarcula marina VKM_B-2159	94.5726	0.6396	69.55	80.6064	83.587	58.9046
	Paracoccus sphaerophysae HAMBI_3106	Paracoccus aestuarii DSM_19484	93.9066	0.6627	69.77	84.3929	86.8871	65.7369
	Paracoccus sphaerophysae HAMBI_3106	Paracoccus alcaliphilus DSM_8512	93.5767	0.6079	69.42	84.8849	87.4755	63.149
	Paracoccus sphaerophysae HAMBI_3106	Paracoccus aminophilus JCM_7686	93.6529	0.5957	69.61	84.51	87.5732	58.8933
	Paracoccus sphaerophysae HAMBI_3106	Paracoccus aminovorans DSM_8537	93.923	0.5444	71.43	85.8345	88.191	67.5013
	Paracoccus sphaerophysae HAMBI_3106	Paracoccus bengalensis DSM_17099	95.8588	0.5531	71.09	85.6018	87.8469	67.9813
	Paracoccus sphaerophysae HAMBI_3106	Paracoccus halophilus CGMCC_1.6117	96.601	0.5616	70.74	85.5934	87.964	64.5291
	Paracoccus sphaerophysae HAMBI_3106	Paracoccus homiensis DSM_17862	94.0714	0.6042	69.85	84.391	87.3454	61.482
	Paracoccus sphaerophysae HAMBI_3106	Paracoccus laeviglucosivorans 3P_1	94.3128	0.5767	70.19	84.5674	87.4474	60.7331
	Paracoccus sphaerophysae HAMBI_3106	Paracoccus lutimaris strain_CECT_8525	93.6444	0.5334	71.57	85.6116	88.0138	64.407
	Paracoccus sphaerophysae HAMBI_3106	Paracoccus pantotrophus DSM_2944	95.322	0.5501	71.85	85.601	87.9169	67.253
	Paracoccus sphaerophysae HAMBI_3106	Paracoccus saliphilus DSM_18447	93.75	0.6298	69.08	83.6037	87.1235	58.2825
	Paracoccus sphaerophysae HAMBI_3106	Paracoccus sediminis DSM_26170	95.1799	0.628	70.46	84.7999	87.4869	64.0821
	Paracoccus sphaerophysae HAMBI_3106	Paracoccus seriniphilus DSM_14827	93.6357	0.6289	68.82	83.9114	87.1508	57.4213
	Paracoccus sphaerophysae HAMBI_3106	Paracoccus siganidrum strain_M26	94.1176	0.5742	70.61	85.0656	87.336	67.6564
	Paracoccus sphaerophysae HAMBI_3106	Paracoccus sulfuroxidans LW36_1	94.1176	0.5365	70.07	85.3141	88.0282	62.2942
	Paracoccus sphaerophysae HAMBI_3106	Paracoccus tibetensis CGMCC_1.8925	92.5671	0.6561	69.1	84.8032	87.1992	65.7175
	Paracoccus sphaerophysae HAMBI_3106	Paracoccus versutus DSM_582	95.8588	0.5582	71.4	85.429	87.6792	67.8496
	Paracoccus sphaerophysae HAMBI_3106	Paracoccus yeei ATCC_BAA-599	93.1128	0.5545	72.01	85.8199	88.1345	66.9522
	Paracoccus sphaerophysae HAMBI_3106	Paracoccus zeaxanthinifaciens ATCC_21588	92.9936	0.6505	69.38	84.4459	86.8958	64.7905
	Paracoccus sphaerophysae HAMBI_3106	Paracoccus zhejiangensis J6	93.5179	0.563	70.05	84.6558	87.2646	64.5553
	Paracoccus sulfuroxidans LW36_1	Methylarcula marina VKM_B-2159	94.3691	0.544	69.18	82.5713	85.8482	58.5941
	Paracoccus sulfuroxidans LW36_1	Paracoccus aestuarii DSM_19484	94.3051	0.5671	69.32	86.1757	89.0412	63.7386
	Paracoccus sulfuroxidans LW36_1	Paracoccus alcaliphilus DSM_8512	93.7796	0.5122	70.39	86.2627	89.171	63.0035
	Paracoccus sulfuroxidans LW36_1	Paracoccus aminophilus JCM_7686	95.322	0.2912	73.45	89.2568	92.1973	64.5071
	Paracoccus sulfuroxidans LW36_1	Paracoccus aminovorans DSM_8537	94.5763	0.3287	75.42	90.2619	92.6688	68.2397
	Paracoccus sulfuroxidans LW36_1	Paracoccus bengalensis DSM_17099	95.1995	0.3374	74.79	89.9729	92.2491	68.0135
	Paracoccus sulfuroxidans LW36_1	Paracoccus halophilus CGMCC_1.6117	95.7288	0.346	74.9	89.7468	92.0417	66.0539
	Paracoccus sulfuroxidans LW36_1	Paracoccus homiensis DSM_17862	94.147	0.5086	69.23	86.7872	89.8892	62.6818
	Paracoccus sulfuroxidans LW36_1	Paracoccus laeviglucosivorans 3P_1	94.7404	0.3611	74.6	89.3474	92.1445	64.5281
	Paracoccus sulfuroxidans LW36_1	Paracoccus lutimaris strain_CECT_8525	95.112	0.3178	75.01	90.0293	92.5523	67.3275
	Paracoccus sulfuroxidans LW36_1	Paracoccus pantotrophus DSM_2944	95.0642	0.3344	75.66	90.0153	92.3416	67.6395
	Paracoccus sulfuroxidans LW36_1	Paracoccus saliphilus DSM_18447	93.9783	0.5342	69.12	85.6332	89.4515	58.6197
	Paracoccus sulfuroxidans LW36_1	Paracoccus sediminis DSM_26170	93.1618	0.5324	70.64	86.3969	89.5377	61.2649
	Paracoccus sulfuroxidans LW36_1	Paracoccus seriniphilus DSM_14827	93.7712	0.5333	68.51	86.1552	89.5875	59.2408
	Paracoccus sulfuroxidans LW36_1	Paracoccus siganidrum strain_M26	95.112	0.4786	70.85	87.1982	89.8679	65.778
	Paracoccus sulfuroxidans LW36_1	Paracoccus tibetensis CGMCC_1.8925	91.4894	0.5605	69.3	86.4127	89.0659	63.1082
	Paracoccus sulfuroxidans LW36_1	Paracoccus versutus DSM_582	95.1995	0.3425	74.88	89.783	92.0548	67.8949
	Paracoccus sulfuroxidans LW36_1	Paracoccus yeei ATCC_BAA-599	94.3051	0.3388	74.47	90.0376	92.3191	66.9182
	Paracoccus sulfuroxidans LW36_1	Paracoccus zeaxanthinifaciens ATCC_21588	93.0595	0.5549	69.01	86.3244	89.1581	63.8068
	Paracoccus versutus DSM_582	Paracoccus aestuarii DSM_19484	94.6513	0.5888	70.12	86.3345	88.6058	68.6393
	Paracoccus versutus DSM_582	Paracoccus tibetensis CGMCC_1.8925	93.315	0.5822	69.55	86.5315	88.7926	68.2453
	Paracoccus yeei ATCC_BAA-599	Methylarcula marina VKM_B-2159	93.7922	0.562	70.19	82.8035	85.7532	60.0847
	Paracoccus yeei ATCC_BAA-599	Paracoccus aestuarii DSM_19484	94.7262	0.5851	69.99	86.7695	89.1609	67.8609
	Paracoccus yeei ATCC_BAA-599	Paracoccus bengalensis DSM_17099	94.4557	0.2348	79.57	92.2672	93.8591	74.5762
	Paracoccus yeei ATCC_BAA-599	Paracoccus homiensis DSM_17862	93.5415	0.5266	70.19	87.3547	89.7867	63.979
	Paracoccus yeei ATCC_BAA-599	Paracoccus pantotrophus DSM_2944	94.5909	0.2318	79.32	92.3864	94.0237	74.0862
	Paracoccus yeei ATCC_BAA-599	Paracoccus saliphilus DSM_18447	94.0781	0.5522	69.54	85.9026	89.2533	59.8008
	Paracoccus yeei ATCC_BAA-599	Paracoccus sediminis DSM_26170	95.0642	0.5504	71.94	87.252	89.849	66.1359
	Paracoccus yeei ATCC_BAA-599	Paracoccus seriniphilus DSM_14827	94.6586	0.5513	68.97	86.6439	89.5957	59.702
	Paracoccus yeei ATCC_BAA-599	Paracoccus tibetensis CGMCC_1.8925	91.8095	0.5785	69.48	86.9874	89.2605	66.776
	Paracoccus yeei ATCC_BAA-599	Paracoccus versutus DSM_582	94.5233	0.2399	78.61	91.9069	93.4835	74.3257
	Paracoccus yeei ATCC_BAA-599	Paracoccus zeaxanthinifaciens ATCC_21588	94.051	0.5729	69.2	86.8115	89.1724	66.9894
	Paracoccus zeaxanthinifaciens ATCC_21588	Methylarcula marina VKM_B-2159	94.9081	0.3864	74.1	85.3468	87.8885	61.9586
	Paracoccus zeaxanthinifaciens ATCC_21588	Paracoccus aestuarii DSM_19484	95.5477	0.2911	77.46	90.4066	92.298	71.4043
	Paracoccus zeaxanthinifaciens ATCC_21588	Paracoccus bengalensis DSM_17099	94.1176	0.5714	70.1	86.3707	88.7679	67.701
	Paracoccus zeaxanthinifaciens ATCC_21588	Paracoccus homiensis DSM_17862	96.9762	0.351	76.2	90.8248	92.8485	68.8907
	Paracoccus zeaxanthinifaciens ATCC_21588	Paracoccus saliphilus DSM_18447	94.6403	0.3766	73.79	88.3331	91.4668	61.5524
	Paracoccus zeaxanthinifaciens ATCC_21588	Paracoccus seriniphilus DSM_14827	95.9717	0.3757	74.25	89.1393	91.9929	62.0839
	Paracoccus zeaxanthinifaciens ATCC_21588	Paracoccus tibetensis CGMCC_1.8925	95.4961	0.2845	75.87	90.1574	92.0054	69.4723
	Paracoccus zeaxanthinifaciens ATCC_21588	Paracoccus versutus DSM_582	94.1885	0.5765	69.47	86.3211	88.695	67.718
	Paracoccus zhejiangensis J6	Methylarcula marina VKM_B-2159	94.0621	0.4159	73.67	84.8361	87.4739	62.6196
	Paracoccus zhejiangensis J6	Paracoccus aestuarii DSM_19484	95.3347	0.4391	72.89	87.4996	90.0572	67.2424
	Paracoccus zhejiangensis J6	Paracoccus alcaliphilus DSM_8512	94.7938	0.3842	71.89	87.7763	90.4843	66.6007
	Paracoccus zhejiangensis J6	Paracoccus aminophilus JCM_7686	97.3487	0.5265	69.55	86.0236	89.3494	61.726
	Paracoccus zhejiangensis J6	Paracoccus aminovorans DSM_8537	96.1251	0.4752	71.14	87.0468	89.6186	67.8217
	Paracoccus zhejiangensis J6	Paracoccus bengalensis DSM_17099	94.4557	0.4839	71.55	86.7586	89.225	68.3495
	Paracoccus zhejiangensis J6	Paracoccus halophilus CGMCC_1.6117	94.8078	0.4925	71.14	87.1862	89.6486	66.3767
	Paracoccus zhejiangensis J6	Paracoccus homiensis DSM_17862	94.1093	0.3805	73.45	88.7465	91.3167	65.2846
	Paracoccus zhejiangensis J6	Paracoccus laeviglucosivorans 3P_1	94.09	0.5076	70.4	85.9128	89.0252	62.0044
	Paracoccus zhejiangensis J6	Paracoccus lutimaris strain_CECT_8525	98.2325	0.4643	72.09	87.6173	90.1188	67.1569
	Paracoccus zhejiangensis J6	Paracoccus pantotrophus DSM_2944	94.5909	0.481	71.2	86.8385	89.3064	68.0225
	Paracoccus zhejiangensis J6	Paracoccus saliphilus DSM_18447	94.4145	0.4062	73.44	87.9999	91.0115	62.3126
	Paracoccus zhejiangensis J6	Paracoccus sediminis DSM_26170	94.6586	0.4044	73.2	88.2494	91.022	64.8658
	Paracoccus zhejiangensis J6	Paracoccus seriniphilus DSM_14827	95.4023	0.4053	72.61	88.0682	91.0534	61.7336
	Paracoccus zhejiangensis J6	Paracoccus siganidrum strain_M26	95.0709	0.3506	73.36	88.8301	91.1238	70.2274
	Paracoccus zhejiangensis J6	Paracoccus sulfuroxidans LW36_1	94.6441	0.4674	69.81	86.7535	89.5802	64.4586
	Paracoccus zhejiangensis J6	Paracoccus tibetensis CGMCC_1.8925	92.0836	0.4325	72.04	87.8545	90.3171	66.6113
	Paracoccus zhejiangensis J6	Paracoccus versutus DSM_582	94.3881	0.489	71.29	86.6662	89.1196	68.31
	Paracoccus zhejiangensis J6	Paracoccus yeei ATCC_BAA-599	97.0088	0.4853	70.61	86.9537	89.4611	66.271
	Paracoccus zhejiangensis J6	Paracoccus zeaxanthinifaciens ATCC_21588	93.6969	0.4268	71.99	87.7286	90.2	66.5

## Sheet: Polyphyletic
Genus group	Query	Subject	16S rRNA similarity (%)	Patristic distance	Average amino acid identity (%)	1st codon position similarity (%)	2nd codon position similarity (%)	3rd codon position similarity (%)	dDDH (%)
Pseudoruegeria (Figure 5A)	Halocynthiibacter arcticus PAMC_20958	Pseudoruegeria aquimaris CECT_7680	92.9388	0.5979	67.59	80.5879	85.264	43.1931
	Halocynthiibacter namhaensis RA2-3	Pseudoruegeria aquimaris CECT_7680	92.8523	0.5763	67.01	81.8196	86.9287	43.4421
	Pseudoruegeria haliotis DSM_29328	Pseudoruegeria marinistellae SF-16	97.1545	0.3539	74.45	89.0284	91.8759	57.5827
	Pseudoruegeria haliotis DSM_29328	Tropicimonas isoalkanivorans DSM_19548	95.1417	0.3775	73.4	88.1049	91.052	57.8448
	Pseudoruegeria haliotis DSM_29328	Tropicimonas sediminicola DSM_29339	94.6549	0.2922	74.88	90.2919	92.4956	62.2872
	Pseudoruegeria lutimaris DSM_25294	Pseudoruegeria marinistellae SF-16	96.7524	0.3621	75.23	88.8645	91.9378	59.4443
	Pseudoruegeria lutimaris DSM_25294	Tropicimonas isoalkanivorans DSM_19548	94.9324	0.3857	73.96	88.0108	91.0745	58.8925
	Pseudoruegeria lutimaris DSM_25294	Tropicimonas sediminicola DSM_29339	94.2606	0.3005	75.58	90.4	92.8009	64.5127
	Pseudoruegeria marinistellae SF-16	Pseudoruegeria sabulilitoris GJMS-35	98.4417	0.3535	75.13	88.9103	91.9799	59.6406
	Pseudoruegeria marinistellae SF-16	Tropicimonas isoalkanivorans DSM_19548	96.2188	0.2271	78.21	91.1113	93.7572	60.0921
	Pseudoruegeria marinistellae SF-16	Tropicimonas sediminicola DSM_29339	95.87	0.2431	78.08	91.3421	93.5619	63.5646
	Pseudoruegeria sabulilitoris GJMS-35	Tropicimonas isoalkanivorans DSM_19548	95.7461	0.3772	74.22	88.16	91.1507	59.0647
	Pseudoruegeria sabulilitoris GJMS-35	Tropicimonas sediminicola DSM_29339	94.7262	0.2919	75.89	90.5059	92.8986	64.5968
Ruegeria (Figure 5B)	Ruegeria arenilitoris CECT_8715	Ruegeria atlantica CECT_4292	97.1448	0.2067	81.83	92.2885	95.3896	60.8931
	Ruegeria arenilitoris CECT_8715	Ruegeria conchae TW15	96.8856	0.1909	82.1	92.1339	95.3804	58.9703
	Ruegeria arenilitoris CECT_8715	Ruegeria denitrificans CECT_5091	98.0312	0.1895	81.54	92.5899	95.5679	62.2495
	Ruegeria arenilitoris CECT_8715	Ruegeria Faecimaris HD_28_2	95.1286	0.227	81.76	92.5072	95.4868	60.3817
	Ruegeria arenilitoris CECT_8715	Ruegeria halocynthiae DSM_27839	95.7938	0.1985	81.92	92.0098	95.2894	59.7285
	Ruegeria arenilitoris CECT_8715	Ruegeria intermedia CC_GIMAT_2_1	95.3189	0.0884	90.45	96.1894	97.7083	79.7897
	Ruegeria arenilitoris CECT_8715	Ruegeria lacuscaerulensis ITI-1157	96.3489	0.0781	90.72	95.98	97.6536	79.3348
	Ruegeria arenilitoris CECT_8715	Ruegeria meonggei CECT_8411	95.8616	0.2265	81.95	92.2255	95.2926	61.0917
	Ruegeria arenilitoris CECT_8715	Ruegeria profundi ZGT108	97.0887	0.2125	81.99	91.3291	94.6423	58.645
	Ruegeria atlantica CECT_4292	Ruegeria Faecimaris HD_28_2	95.0676	0.1229	84.73	93.8357	96.9581	62.0752
	Ruegeria atlantica CECT_4292	Ruegeria meonggei CECT_8411	97.4167	0.1224	85.58	93.9189	96.9559	62.9725
	Ruegeria conchae TW15	Ruegeria atlantica CECT_4292	96.8792	0.1634	83.31	92.9634	96.232	59.9033
	Ruegeria conchae TW15	Ruegeria denitrificans CECT_5091	97.8997	0.1462	83.08	93.1841	96.3772	60.6401
	Ruegeria conchae TW15	Ruegeria Faecimaris HD_28_2	95.661	0.1837	82.44	92.8093	96.1563	59.0714
	Ruegeria conchae TW15	Ruegeria halocynthiae DSM_27839	96.6125	0.0938	88.96	94.3497	97.277	63.6295
	Ruegeria conchae TW15	Ruegeria meonggei CECT_8411	96.3415	0.1832	83.06	92.7042	96.172	59.4491
	Ruegeria denitrificans CECT_5091	Ruegeria atlantica CECT_4292	98.3673	0.1055	85.36	94.4554	97.3324	64.6479
	Ruegeria denitrificans CECT_5091	Ruegeria Faecimaris HD_28_2	94.8078	0.1258	84.66	93.9646	97.0101	62.7488
	Ruegeria denitrificans CECT_5091	Ruegeria meonggei CECT_8411	97.4167	0.1253	85.68	94.0418	96.9063	63.9144
	Ruegeria halocynthiae DSM_27839	Ruegeria atlantica CECT_4292	96.261	0.171	82.88	92.9927	96.3274	60.6076
	Ruegeria halocynthiae DSM_27839	Ruegeria denitrificans CECT_5091	97.6207	0.1538	82.76	93.1153	96.3816	61.0501
	Ruegeria halocynthiae DSM_27839	Ruegeria Faecimaris HD_28_2	94.7404	0.1913	82.49	93.0275	96.298	60.4632
	Ruegeria halocynthiae DSM_27839	Ruegeria meonggei CECT_8411	98.0965	0.1908	82.95	93.1631	96.4821	60.9719
	Ruegeria intermedia CC_GIMAT_2_1	Ruegeria atlantica CECT_4292	96.1251	0.2255	81.72	91.6233	94.7191	61.5415
	Ruegeria intermedia CC_GIMAT_2_1	Ruegeria conchae TW15	95.5962	0.2097	81.93	91.5741	94.7484	59.211
	Ruegeria intermedia CC_GIMAT_2_1	Ruegeria denitrificans CECT_5091	95.9211	0.2083	81.6	92.0221	94.9529	62.7601
	Ruegeria intermedia CC_GIMAT_2_1	Ruegeria Faecimaris HD_28_2	93.1895	0.2458	81.49	91.953	94.896	61.2195
	Ruegeria intermedia CC_GIMAT_2_1	Ruegeria halocynthiae DSM_27839	95.0408	0.2173	81.82	91.4377	94.6775	60.0935
	Ruegeria intermedia CC_GIMAT_2_1	Ruegeria lacuscaerulensis ITI-1157	96.8835	0.0576	93.81	96.9221	97.9433	85.6799
	Ruegeria intermedia CC_GIMAT_2_1	Ruegeria meonggei CECT_8411	95.9918	0.2453	81.95	91.6166	94.7194	61.7702
	Ruegeria intermedia CC_GIMAT_2_1	Ruegeria profundi ZGT108	95.393	0.2313	81.6	90.8355	94.1107	59.5755
	Ruegeria kandeliae J95	Pseudooceanicola lipolyticus 157	95.9864	0.2919	73.82	88.6199	90.6302	63.9189
	Ruegeria lacuscaerulensis ITI-1157	Ruegeria atlantica CECT_4292	97.3577	0.2152	81.93	92.2231	95.4147	61.5232
	Ruegeria lacuscaerulensis ITI-1157	Ruegeria conchae TW15	98.0272	0.1994	82.17	92.2811	95.5493	59.508
	Ruegeria lacuscaerulensis ITI-1157	Ruegeria denitrificans CECT_5091	97.019	0.1981	81.7	92.5734	95.6353	62.8203
	Ruegeria lacuscaerulensis ITI-1157	Ruegeria Faecimaris HD_28_2	95.5992	0.2356	81.54	92.4405	95.5266	61.2452
	Ruegeria lacuscaerulensis ITI-1157	Ruegeria halocynthiae DSM_27839	95.664	0.207	82.04	92.1507	95.4569	60.3133
	Ruegeria lacuscaerulensis ITI-1157	Ruegeria meonggei CECT_8411	96.8835	0.235	82.12	92.2916	95.4846	61.8431
	Ruegeria lacuscaerulensis ITI-1157	Ruegeria profundi ZGT108	98.2313	0.2211	81.75	91.5671	94.9235	59.4734
	Ruegeria litorea R37_CECT_7639	Ruegeria mediterranea M17	98.6404	0.0436	92	96.8203	98.6871	75.1488
	Ruegeria marina CGMCC_1.9108	Ruegeria arenilitoris CECT_8715	94.9118	0.3081	76.29	89.8516	92.476	62.4246
	Ruegeria marina CGMCC_1.9108	Ruegeria atlantica CECT_4292	95.3773	0.3618	74.33	88.8796	92.2934	55.9255
	Ruegeria marina CGMCC_1.9108	Ruegeria conchae TW15	94.3767	0.3459	74.67	88.7851	92.2736	54.4267
	Ruegeria marina CGMCC_1.9108	Ruegeria denitrificans CECT_5091	95.7852	0.3446	74.37	89.1799	92.4186	57.1714
	Ruegeria marina CGMCC_1.9108	Ruegeria Faecimaris HD_28_2	93.7964	0.3821	74.22	89.1164	92.4847	56.0485
	Ruegeria marina CGMCC_1.9108	Ruegeria halocynthiae DSM_27839	95.3773	0.3535	75.06	88.7515	92.2692	55.5045
	Ruegeria marina CGMCC_1.9108	Ruegeria intermedia CC_GIMAT_2_1	95.3804	0.3269	77.31	89.6997	92.2547	64.9115
	Ruegeria marina CGMCC_1.9108	Ruegeria lacuscaerulensis ITI-1157	95.1897	0.3167	76.99	90.255	92.8013	64.4788
	Ruegeria marina CGMCC_1.9108	Ruegeria meonggei CECT_8411	94.8334	0.3816	74.35	88.9304	92.3168	56.7521
	Ruegeria marina CGMCC_1.9108	Ruegeria profundi ZGT108	94.6477	0.3676	74.56	88.5554	92.092	54.5657
	Ruegeria marisrubri ZGT118	Ruegeria arenilitoris CECT_8715	95.7938	0.2074	80.97	92.0759	94.2843	68.0989
	Ruegeria marisrubri ZGT118	Ruegeria atlantica CECT_4292	96.261	0.2611	78.63	90.4458	93.7785	59.5658
	Ruegeria marisrubri ZGT118	Ruegeria conchae TW15	95.664	0.2452	79.15	90.4494	93.6497	57.3394
	Ruegeria marisrubri ZGT118	Ruegeria denitrificans CECT_5091	96.465	0.2439	78.53	90.8005	93.9172	60.6745
	Ruegeria marisrubri ZGT118	Ruegeria Faecimaris HD_28_2	93.2569	0.2814	78.71	90.7498	94.0126	59.0188
	Ruegeria marisrubri ZGT118	Ruegeria halocynthiae DSM_27839	95.1766	0.2528	79.27	90.5852	93.8023	58.5649
	Ruegeria marisrubri ZGT118	Ruegeria intermedia CC_GIMAT_2_1	98.1633	0.2262	81.88	92.3367	94.1323	71.7271
	Ruegeria marisrubri ZGT118	Ruegeria lacuscaerulensis ITI-1157	96.9512	0.216	81.54	92.6912	94.6752	71.023
	Ruegeria marisrubri ZGT118	Ruegeria marina CGMCC_1.9108	96.2636	0.2947	77.89	90.0253	92.4983	65.0902
	Ruegeria marisrubri ZGT118	Ruegeria meonggei CECT_8411	95.6522	0.2809	78.82	90.4236	93.8123	59.5208
	Ruegeria marisrubri ZGT118	Ruegeria pomeroyi DSS-3	95.5315	0.2802	78.4	90.2034	92.4294	66.2372
	Ruegeria marisrubri ZGT118	Ruegeria profundi ZGT108	96.0027	0.2669	78.39	89.7549	93.1914	57.448
	Ruegeria meonggei CECT_8411	Ruegeria Faecimaris HD_28_2	94.4707	0.1185	85.34	93.8244	96.8898	62.5305
	Ruegeria pomeroyi DSS-3	Ruegeria arenilitoris CECT_8715	95.3347	0.2936	76.81	89.9748	92.4999	64.0033
	Ruegeria pomeroyi DSS-3	Ruegeria atlantica CECT_4292	96.3365	0.3473	75.31	89.2575	92.5209	57.9837
	Ruegeria pomeroyi DSS-3	Ruegeria conchae TW15	95.5405	0.3314	75.58	89.1021	92.3702	55.96
	Ruegeria pomeroyi DSS-3	Ruegeria denitrificans CECT_5091	96.2737	0.3301	75.32	89.4042	92.5357	58.906
	Ruegeria pomeroyi DSS-3	Ruegeria Faecimaris HD_28_2	93.9946	0.3676	75.09	89.3541	92.6482	58.0529
	Ruegeria pomeroyi DSS-3	Ruegeria halocynthiae DSM_27839	94.9221	0.339	75.62	89.1149	92.4956	57.0293
	Ruegeria pomeroyi DSS-3	Ruegeria intermedia CC_GIMAT_2_1	94.9221	0.3124	77.31	89.9775	92.2442	66.6118
	Ruegeria pomeroyi DSS-3	Ruegeria lacuscaerulensis ITI-1157	95.5405	0.3022	77.17	90.5413	92.9029	66.2769
	Ruegeria pomeroyi DSS-3	Ruegeria marina CGMCC_1.9108	96.2762	0.143	84.31	93.8902	95.5817	71.4145
	Ruegeria pomeroyi DSS-3	Ruegeria meonggei CECT_8411	94.9221	0.3671	75.05	89.448	92.6041	58.7755
	Ruegeria pomeroyi DSS-3	Ruegeria profundi ZGT108	95.3378	0.3531	75.28	88.6649	92.1341	56.0367
	Ruegeria profundi ZGT108	Ruegeria atlantica CECT_4292	96.9471	0.1521	84.01	92.4513	95.9007	59.5983
	Ruegeria profundi ZGT108	Ruegeria conchae TW15	99.2507	0.1692	82.21	91.7412	95.3733	57.0918
	Ruegeria profundi ZGT108	Ruegeria denitrificans CECT_5091	97.561	0.1349	86.86	93.1078	96.2426	62.2545
	Ruegeria profundi ZGT108	Ruegeria Faecimaris HD_28_2	95.7288	0.1724	83.34	92.0074	95.6561	58.6431
	Ruegeria profundi ZGT108	Ruegeria halocynthiae DSM_27839	96.206	0.1768	81.78	91.4204	95.2802	57.6499
	Ruegeria profundi ZGT108	Ruegeria meonggei CECT_8411	96.3415	0.1719	85.04	92.3486	95.7572	60.0032
	Sedimentitalea nanhaiensis DSM_24252	Ruegeria kandeliae J95	94.9796	0.3966	71	86.6145	90.0558	56.887
Sulfitobacter (Figure 5C)	Ascidiaceihabitans donghaensis CECT_8599	Sulfitobacter pseudonitzschiae H3	95.5345	0.3496	72.6	85.7122	90.4564	51.9898
Maribius (Figure 5D)	Hwanghaeicola aestuarii DSM_22009	Maribius pelagius DSM_26893	93.3677	0.4575	70.8	86.4895	88.9245	60.0181
	Hwanghaeicola aestuarii DSM_22009	Maribius pontilimi GH1_23_1	92.5055	0.6967	67.19	83.9119	86.5965	58.1643
	Hwanghaeicola aestuarii DSM_22009	Maribius salinus DSM_26892	93.3677	0.4479	71.04	86.489	88.8713	60.2178
	Kandeliimicrobium roseum XY-R6	Maribius pelagius DSM_26893	91.8467	0.5891	68.59	84.8787	87.3755	64.9043
	Kandeliimicrobium roseum XY-R6	Maribius pontilimi GH1_23_1	92.9715	0.6242	68.39	84.5914	87.0709	63.6939
	Kandeliimicrobium roseum XY-R6	Maribius salinus DSM_26892	91.8467	0.5794	68.65	84.9163	87.3098	65.2483
	Maribius pelagius DSM_26893	Maribius pontilimi GH1_23_1	93.9661	0.7122	67.39	84.1057	86.7173	63.1994
	Maribius pelagius DSM_26893	Oceaniglobus indicus 1-19b	92.7654	0.6183	68.03	84.053	87.1688	60.313
	Maribius pelagius DSM_26893	Oceaniovalibus guishaninsula JLT2003	92.5101	0.5635	70.21	83.7386	86.4373	61.4816
	Maribius pelagius DSM_26893	Palleronia abyssalis CECT_8504	95.6433	0.4809	71.43	85.7479	88.7115	61.09
	Maribius pelagius DSM_26893	Palleronia marisminoris CECT_7066	94.3881	0.4783	69.44	85.5499	88.3305	63.7109
	Maribius pelagius DSM_26893	Roseivivax roseus DSM_23042	91.9083	0.6749	68.17	83.7216	86.4263	63.1884
	Maribius pelagius DSM_26893	Tranquillimonas alkanivorans DSM_19547	91.697	0.6175	68.74	84.8894	87.6039	64.2215
	Maribius pontilimi GH1_23_1	Maribius salinus DSM_26892	93.9661	0.7026	67.42	84.1162	86.6192	63.5883
	Maribius pontilimi GH1_23_1	Oceaniglobus indicus 1-19b	92.655	0.6535	67.46	83.7029	86.8297	59.4789
	Maribius pontilimi GH1_23_1	Oceaniovalibus guishaninsula JLT2003	92.3803	0.7355	67.76	82.1047	84.7281	59.6057
	Maribius pontilimi GH1_23_1	Palleronia abyssalis CECT_8504	94.0339	0.775	66.69	82.986	86.0495	58.8479
	Maribius pontilimi GH1_23_1	Palleronia marisminoris CECT_7066	92.8523	0.7724	67.26	83.665	86.5468	61.7951
	Maribius pontilimi GH1_23_1	Roseivivax roseus DSM_23042	92.8571	0.549	69.13	84.6295	87.1761	63.3309
	Maribius pontilimi GH1_23_1	Tranquillimonas alkanivorans DSM_19547	94.0277	0.4039	71.37	87.1561	89.4883	65.0988
	Maribius salinus DSM_26892	Oceaniglobus indicus 1-19b	92.7654	0.6087	67.96	83.9274	87.0113	60.5112
	Maribius salinus DSM_26892	Oceaniovalibus guishaninsula JLT2003	92.5101	0.5539	70.15	83.801	86.3946	61.889
	Maribius salinus DSM_26892	Palleronia abyssalis CECT_8504	95.6433	0.4713	70.89	85.0292	88.0312	60.9456
	Maribius salinus DSM_26892	Palleronia marisminoris CECT_7066	94.3881	0.4687	69.54	85.7762	88.439	64.1507
	Maribius salinus DSM_26892	Roseivivax roseus DSM_23042	92.0432	0.6653	68.06	83.8414	86.4552	63.6704
	Maribius salinus DSM_26892	Tranquillimonas alkanivorans DSM_19547	91.697	0.6079	69.24	84.8878	87.5543	64.7328
Albidovulum (Figure S3A)	Albidovulum inexpectatum DSM_12048	Defluviimonas aquaemixtae CECT_8626	94.4632	0.452	73.31	86.7071	89.9706	57.2005
	Albidovulum inexpectatum DSM_12048	Defluviimonas denitrificans DSM_18921	93.7754	0.4424	71.96	86.5656	89.5499	59.9872
	Albidovulum xiamenense CGMCC_1.10789	Hasllibacter halocynthiae DSM_29318	91.2281	0.8477	64.2	79.4535	81.8147	57.7775
Celeribacter (Figure S3B)	Celeribacter baekdonensis DSM_27375	Aquimixticola soesokkakensis CECT_8620	95.1962	0.4825	68.98	84.585	89.6201	54.3243
	Celeribacter ethanolicus NH195	Aquimixticola soesokkakensis CECT_8620	94.5085	0.5613	69.35	84.6284	88.7277	54.8451
	Celeribacter halophilus ZXM137	Aquimixticola soesokkakensis CECT_8620	94.3243	0.5207	68.73	85.2664	89.4974	54.1891
	Celeribacter indicus P73	Aquimixticola soesokkakensis CECT_8620	94.7262	0.5549	68.67	85.4084	89.0679	54.8725
	Celeribacter manganoxidans DY25	Oceanicola litoreus DSM_29440	93.9271	0.5368	67.37	84.0896	86.9639	57.5841
	Celeribacter marinus IMCC_12053	Aquimixticola soesokkakensis CECT_8620	94.05	0.4791	69.35	84.6174	89.5711	51.1779
	Celeribacter neptunius DSM_26471	Aquimixticola soesokkakensis CECT_8620	94.6549	0.5432	69.13	84.7815	88.8171	55.1437
	Celeribacter persicus DSM_100434	Aquimixticola soesokkakensis CECT_8620	95.0642	0.5598	69.19	84.8333	88.8391	53.9596
	Pacificibacter marinus DSM_25228	Celeribacter baekdonensis DSM_27375	94.9359	0.4164	72.34	85.5468	90.9311	50.6895
	Pacificibacter marinus DSM_25228	Celeribacter ethanolicus NH195	93.4371	0.4952	71.73	83.7271	89.6922	46.5522
	Pacificibacter marinus DSM_25228	Celeribacter halophilus ZXM137	92.9198	0.4546	71.65	84.9113	90.8263	47.949
	Pacificibacter marinus DSM_25228	Celeribacter indicus P73	93.0546	0.4888	70.4	83.8156	89.572	42.5189
	Pacificibacter marinus DSM_25228	Celeribacter marinus IMCC_12053	95.2059	0.413	73.32	85.7792	91.1613	49.7522
	Pacificibacter marinus DSM_25228	Celeribacter neptunius DSM_26471	93.8596	0.4771	71.46	83.9882	89.8985	46.042
	Pacificibacter marinus DSM_25228	Celeribacter persicus DSM_100434	92.7849	0.4937	71.87	83.9418	89.7409	45.9214
	Pacificibacter maritimus DSM_104731	Celeribacter baekdonensis DSM_27375	94.9359	0.4182	71.58	85.161	90.9622	49.6231
	Pacificibacter maritimus DSM_104731	Celeribacter ethanolicus NH195	93.7077	0.4971	71.59	83.8017	89.9475	45.6367
	Pacificibacter maritimus DSM_104731	Celeribacter halophilus ZXM137	93.1895	0.4565	71.11	84.9554	91.015	47.294
	Pacificibacter maritimus DSM_104731	Celeribacter indicus P73	93.3243	0.4907	70.17	83.5533	89.7446	41.7276
	Pacificibacter maritimus DSM_104731	Celeribacter marinus IMCC_12053	95.2059	0.4148	72.01	85.5002	90.9513	48.4616
	Pacificibacter maritimus DSM_104731	Celeribacter neptunius DSM_26471	94.1296	0.479	71.39	84.0437	90.1777	45.6976
	Pacificibacter maritimus DSM_104731	Celeribacter persicus DSM_100434	93.0546	0.4956	71.53	83.7972	89.8665	44.9715
Defluviimonas (Figure S3C)	Albidovulum inexpectatum DSM_12048	Defluviimonas aquaemixtae CECT_8626	94.4632	0.452	73.31	86.7071	89.9706	57.2005
	Albidovulum inexpectatum DSM_12048	Defluviimonas denitrificans DSM_18921	93.7754	0.4424	71.96	86.5656	89.5499	59.9872
	Defluviimonas indica DSM_24802	Haematobacter massiliensis CCUG_47968	93.9828	0.5466	66.41	84.0475	87.2508	56.451
	Defluviimonas indica DSM_24802	Haematobacter missouriensis H1892	94.1892	0.5455	66.33	83.9384	87.1884	55.998
Gemmobacter (Figure S3D)	Gemmobacter aquatilis DSM_3857	Pseudorhodobacter psychrotolerans PAMC_27389	95.393	0.4538	71.3	85.2406	89.4374	57.0224
	Gemmobacter aquatilis DSM_3857	Rhodobacter blasticus DSM_2131	93.2341	0.4854	71.36	85.6928	88.1872	63.6035
	Gemmobacter aquatilis DSM_3857	Tabrizicola aquatica RCRI19	94.5196	0.4613	71.42	86.1374	89.1134	61.1074
	Gemmobacter caeni DSM_21823	Pseudorhodobacter psychrotolerans PAMC_27389	94.1057	0.4794	69.63	84.3869	88.6548	54.5529
	Gemmobacter caeni DSM_21823	Rhodobacter blasticus DSM_2131	94.3843	0.5111	71.46	86.0438	88.402	61.9453
	Gemmobacter caeni DSM_21823	Tabrizicola aquatica RCRI19	93.3694	0.487	70.93	85.9028	88.9403	59.9718
Lutimaribacter (Figure S3E)	Litorimicrobium taeanense DSM_22007	Lutimaribacter litoralis KU5D5_1	91.4363	0.3366	76.12	88.0531	91.8033	57.7181
	Litorimicrobium taeanense DSM_22007	Lutimaribacter pacificus W11_2B_1	93.2295	0.4457	72.7	86.624	89.4857	59.1844
	Litorimicrobium taeanense DSM_22007	Lutimaribacter saemankumensis DSM_28010	91.706	0.4308	72.84	86.7397	89.8622	57.6471
	Lutimaribacter litoralis KU5D5_1	Lutimaribacter pacificus W11_2B_1	95.8756	0.4548	72.94	86.6748	89.7866	57.8135
	Lutimaribacter litoralis KU5D5_1	Lutimaribacter saemankumensis DSM_28010	95.8784	0.4399	72.45	86.7802	90.1673	56.6893
	Lutimaribacter litoralis KU5D5_1	Sediminimonas qiaohouensis DSM_21189	91.7172	0.532	71.57	83.7502	87.6473	53.0055
	Lutimaribacter litoralis KU5D5_1	Thalassobius autumnalis CECT_5118	93.9148	0.3632	73.32	87.4515	90.8957	56.6
	Lutimaribacter litoralis KU5D5_1	Thalassobius gelatinovorus CECT_4357	94.452	0.3136	74.98	88.0378	92.1276	58.1555
	Lutimaribacter litoralis KU5D5_1	Thalassobius mediterraneus CECT_5383	93.8472	0.3837	73.26	86.7116	90.211	56.4518
	Lutimaribacter pacificus W11_2B_1	Sediminimonas qiaohouensis DSM_21189	92.7126	0.4602	72.96	85.3933	88.4957	61.5738
	Lutimaribacter pacificus W11_2B_1	Thalassobius autumnalis CECT_5118	95.112	0.5292	70.66	85.9567	88.7101	56.3641
	Lutimaribacter pacificus W11_2B_1	Thalassobius gelatinovorus CECT_4357	95.4484	0.4796	71.2	85.9672	89.7405	58.3236
	Lutimaribacter pacificus W11_2B_1	Thalassobius mediterraneus CECT_5383	95.0441	0.5497	70.63	85.1775	88.011	55.2344
	Lutimaribacter saemankumensis DSM_28010	Sediminimonas qiaohouensis DSM_21189	94.1176	0.4452	72.26	85.5022	88.9317	59.176
	Lutimaribacter saemankumensis DSM_28010	Thalassobius autumnalis CECT_5118	93.0358	0.5143	70.57	86.061	89.1338	55.1299
	Lutimaribacter saemankumensis DSM_28010	Thalassobius gelatinovorus CECT_4357	93.5047	0.4647	71.53	86.1013	90.158	56.8116
	Lutimaribacter saemankumensis DSM_28010	Thalassobius mediterraneus CECT_5383	92.9682	0.5348	70.48	85.2924	88.4186	54.2045
Oceanicola (Figure S3F)	Celeribacter manganoxidans DY25	Oceanicola litoreus DSM_29440	93.9271	0.5368	67.37	84.0896	86.9639	57.5841
	Oceanicola granulosus HTCC2516	Roseisalinus antarcticus CECT_7023	96.3265	0.382	72.12	87.5096	89.3597	65.5974
Primorskyibacter (Figure S3G)	Marivita cryptomonadis CL-SK44	Primorskyibacter insulae CECT_8871	95.5163	0.4275	70.11	86.3082	90.4062	54.7227	52.4
	Marivita geojedonensis DPG-138	Primorskyibacter insulae CECT_8871	95.3125	0.4054	71.13	86.8947	90.4064	55.1844	NA
	Marivita hallyeonensis DSM_29431	Primorskyibacter insulae CECT_8871	95.8503	0.4062	70.58	86.1568	90.2484	52.9514	NA
	Primorskyibacter marinus PX7	Pseudooceanicola flagellatus CGMCC_1.12644	92.8212	0.0415	95.37	97.4041	98.485	84.4118	NA
	Primorskyibacter marinus PX7	Puniceibacterium antarcticum SM1211	93.1664	0.418	70.65	85.9532	89.4991	56.0236	NA
	Primorskyibacter marinus PX7	Puniceibacterium sediminis DSM_29052	92.7126	0.4135	71.24	86.399	90.0153	55.6518	NA
Pseudorhodobacter (Figure S3H)	Gemmobacter aquatilis DSM_3857	Pseudorhodobacter psychrotolerans PAMC_27389	95.393	0.4538	71.3	85.2406	89.4374	57.0224
	Gemmobacter caeni DSM_21823	Pseudorhodobacter psychrotolerans PAMC_27389	94.1057	0.4794	69.63	84.3869	88.6548	54.5529
	Pseudorhodobacter psychrotolerans PAMC_27389	Rhodobacter blasticus DSM_2131	94.2974	0.4707	70.59	83.5369	87.7139	54.8342
	Pseudorhodobacter psychrotolerans PAMC_27389	Tabrizicola aquatica RCRI19	95.4515	0.4466	71.09	84.6769	88.9155	54.9016
Rhodobacter (Figure S3I)	Cereibacter changlensis DSM_18774	Rhodobacter azotoformans KA25	95.3992	0.2815	75.93	90.7102	92.6675	69.721
	Cereibacter changlensis DSM_18774	Rhodobacter johrii JA192	94.8579	0.2865	75.92	90.9153	92.67	70.1565
	Cereibacter changlensis DSM_18774	Rhodobacter megalophilus DSM_18937	94.8579	0.2923	75.72	90.7578	92.5508	69.7331
	Cereibacter changlensis DSM_18774	Rhodobacter ovatus JA234	95.3315	0.2771	77.46	90.4077	92.523	67.1818
	Cereibacter changlensis DSM_18774	Rhodobacter sphaeroides 2.4.1	94.8579	0.2938	76.29	90.7492	92.5508	69.8009
	Paenirhodobacter enshiensis DW2-9	Rhodobacter aestuarii DSM_19945	95.1355	0.4769	70.82	85.5705	88.9918	56.3002
	Paenirhodobacter enshiensis DW2-9	Rhodobacter capsulatus DSM_1710	97.0629	0.4747	70.95	86.1907	88.9914	64.3408
	Paenirhodobacter enshiensis DW2-9	Rhodobacter maris JA276	95.8885	0.4731	70.79	86.7051	89.2346	62.2023
	Paenirhodobacter enshiensis DW2-9	Rhodobacter viridis JA737	97.1309	0.4682	70.72	86.0385	88.7852	64.4065
Roseivivax (Figure S3J)	Citreimonas salinaria DSM_26880	Roseivivax pacificus DSM_29329	95.1054	0.4101	71.78	86.7618	89.3564	65.4034
	Maribius pontilimi GH1_23_1	Roseivivax roseus DSM_23042	92.8571	0.549	69.13	84.6295	87.1761	63.3309
	Roseivivax halodurans JCM_10272	Thalassococcus halodurans DSM_26915	92.6351	0.5251	70.32	85.0003	88.2029	49.8709
	Roseivivax halotolerans JCM_10271	Thalassococcus halodurans DSM_26915	93.3198	0.4399	71.12	86.579	89.9485	50.0758
	Roseivivax isoporae LMG_25204	Thalassococcus halodurans DSM_26915	93.843	0.4595	70.75	86.5291	89.4533	51.6297
	Roseivivax jejudonensis CECT_8625	Thalassococcus halodurans DSM_26915	92.0839	0.4791	69.83	86.0682	89.2971	50.9888
	Roseivivax lentus DSM_29430	Thalassococcus halodurans DSM_26915	94.0621	0.4446	71.1	87.0985	90.1446	52.2266
	Roseivivax marinus DSM_27511	Thalassococcus halodurans DSM_26915	93.5047	0.5199	71.02	86.8136	89.8606	52.653
	Roseivivax roseus DSM_23042	Tranquillimonas alkanivorans DSM_19547	93.2413	0.4543	71.56	86.3682	88.7799	65.6172
Thalassobius (Figure S3K)	Cognatishimia maritima DSM_28223	Thalassobius activus CECT_5113	96.5564	0.1761	80.05	90.9866	94.5912	56.3718
	Litorimicrobium taeanense DSM_22007	Thalassobius autumnalis CECT_5118	94.5047	0.411	73.63	86.8248	90.3053	55.9282
	Litorimicrobium taeanense DSM_22007	Thalassobius gelatinovorus CECT_4357	95.0542	0.3614	75.6	87.7109	91.6804	57.258
	Litorimicrobium taeanense DSM_22007	Thalassobius mediterraneus CECT_5383	94.5726	0.4315	73.36	86.0145	89.5363	54.9856
	Lutimaribacter litoralis KU5D5_1	Thalassobius autumnalis CECT_5118	93.9148	0.3632	73.32	87.4515	90.8957	56.6
	Lutimaribacter litoralis KU5D5_1	Thalassobius gelatinovorus CECT_4357	94.452	0.3136	74.98	88.0378	92.1276	58.1555
	Lutimaribacter litoralis KU5D5_1	Thalassobius mediterraneus CECT_5383	93.8472	0.3837	73.26	86.7116	90.211	56.4518
	Pseudopelagicola gijangensis DSM_100564	Thalassobius activus CECT_5113	94.7475	0.422	70.95	85.2842	90.4012	48.6951
	Shimia abyssi DSM_100673	Thalassobius activus CECT_5113	93.8721	0.4536	70.04	85.6247	90.1216	47.9307
	Shimia aestuarii DSM_15283	Thalassobius activus CECT_5113	94.8822	0.413	70.88	85.8903	90.2051	49.0737
	Shimia haliotis DSM_28453	Thalassobius activus CECT_5113	94.9359	0.4613	70.26	85.5542	89.9942	50.5685
	Shimia isoporae SW6_1	Thalassobius activus CECT_5113	96.329	0.4636	69.8	85.7213	90.3748	48.1164
	Shimia marina CECT_7688	Thalassobius activus CECT_5113	94.3995	0.4786	70.71	86.0187	90.2182	51.4393
	Shimia sagamensis JAMH011_1	Thalassobius activus CECT_5113	94.4145	0.4752	69.74	85.4583	90.0623	50.8638
Ponticoccus (Figure S3L)	Antarctobacter heliothermus DSM_11445	Ponticoccus marisrubri SJ5A-1	93.2295	0.3422	74.87	88.9854	91.6517	62.1337
	Antarctobacter heliothermus DSM_11445	Ponticocus litoralis GL_GR66	93.3108	0.3933	74.17	87.0395	89.954	61.7705
	Maliponia aquimaris CECT_8898	Ponticoccus marisrubri SJ5A-1	93.9743	0.3417	74.55	89.2897	91.3391	69.4675
	Maliponia aquimaris CECT_8898	Ponticocus litoralis GL_GR66	94.1097	0.3928	73.8	87.0471	89.3925	67.5724
	Mameliella alba CGMCC_1.7290	Ponticoccus marisrubri SJ5A-1	95.034	0.3254	75.18	89.4923	91.4417	66.8416
	Mameliella alba CGMCC_1.7290	Ponticocus litoralis GL_GR66	94.3881	0.3765	75.32	87.7547	89.9852	66.2321
	Ponticoccus marisrubri SJ5A-1	Ponticocus litoralis GL_GR66	95.6728	0.3747	74.71	87.939	89.9286	67.6856
	Ponticoccus marisrubri SJ5A-1	Sagittula stellata E-37	95.436	0.376	73.74	88.0165	90.5993	63.1852
	Ponticocus litoralis GL_GR66	Sagittula stellata E-37	93.3828	0.3012	73.5	87.2973	89.7687	63.8914
Pseudooceanicola (Figure S3M)	Primorskyibacter marinus PX7	Pseudooceanicola flagellatus CGMCC_1.12644	92.8212	0.0415	95.37	97.4041	98.485	84.4118
	Pseudooceanicola lipolyticus 157	Ruegeria kandeliae J95	95.9864	0.2919	73.82	88.6199	90.6302	63.9189
	Pseudooceanicola lipolyticus 157	Sedimentitalea nanhaiensis DSM_24252	95.1153	0.4167	74.59	85.5657	88.9004	60.121
