# Supplementary material for: Roseobacters in a Sea of Poly- and Paraphyly: Whole Genome-Based Taxonomy of the Family Rhodobacteraceae and the Proposal for the Split of the “Roseobacter Clade” Into a Novel Family, Roseobacteraceae fam. nov
Source: Front Microbiol. 2021 Jun 25;12:683109. doi: 10.3389/fmicb.2021.683109 (PMC8267831; doi:10.3389/fmicb.2021.683109)
Supplement: Supplementary file 10 [file Table_9.xlsx]

## Sheet: Reclassifications
Supplementary Table 9. All genus and species level taxonomic changes proposed in this study.
Polyphyletic genera
Original genus designation	Proposed genus designation	Type species of new genus	Original species designation	Proposed species designation
Ponticoccus	Pseudoponticoccus	Pseudoponticoccus marisrubri	Ponticoccus marisrubri	Pseudoponticoccus marisrubri
Pseudooceanicola	Primorskyibacter	Primorskyibacter sedentarius	Pseudooceanicola flagellatus	Primorskyibacter flagellatus
Pseudooceanicola	Aliioceanicola	Aliioceanicola lipolyticus	Pseudooceanicola lipolyticus	Aliioceanicola lipolyticus
Maribius	Tranquillimonas	Tranquillimonas alkanivorans	Maribius pontilimi	Tranquillimonas pontilimi
Ruegeria	Falsiruegeria	Falsiruegeria mediterranea	Ruegeria mediterranea Ruegeria litorea	Falsiruegeria mediterranea Falsiruegeria litorea
Pseudoruegeria	Aliiruegeria	Aliiruegeria lutimaris	Pseudoruegeria lutimaris Pseudoruegeria haliotis Pseudoruegeria sabulilitoris	Aliiruegeria lutimaris Aliiruegeria haliotis Aliiruegeria sabulilitoris
Pseudoruegeria	Tropicimonas	Tropicimonas isoalkanivorans	Pseudoruegeria marinistellae	Tropicimonas marinistellae
Sulfitobacter	Pseudosulfitobacter	Pseudosulfitobacter pseudonitzschiae	Sulfitobacter pseudonitzschiae	Pseudosulfitobacter pseudonitzschiae
Phaeobacter	Falsiphaeobacter	Phaeobacter marinintestinus	Phaeobacter marinintestinus	Falsiphaeobacter marinintestinus
Paraphyletic genera
Original genus designation	Proposed genus designation	Original species designation	Proposed species designation
Pelagivirga	Roseovarius	Pelagivirga sediminicola	Roseovarius sediminicola
Tritonibacter	Epibacterium	Tritonibacter horizontis	Epibacterium horizontis
Pelagimonas	Tropicibacter	Pelagimonas varians	Tropicibacter varians
Pelagibaca	Salipiger	Pelagibaca abyssi	Salipiger abyssi
Paenirhodobacter	Sinirhodobacter	Paenirhodobacter enshiensis	Sinirhodobacter enshiensis
Genus split
Original genus designation	Proposed genus designation	Original species designation	Proposed species designation
Halocynthiibacter	Falsihalocynthiibacter	Halocynthiibacter arcticus	Falsihalocynthiibacter arcticus
Species
Original name	Proposed change
Rhodovulum viride	Rhodovulum kholense subsp. viride
Rhodobaca barguzinensis	Rhodobaca bogoriensis subsp. barguzinensis
